# Supplementary material for: Clinical value of a comprehensive clinical- and echocardiography-based risk score on predicting cardiovascular outcomes in ischemic heart failure patients with reduced ejection fraction
Source: Clin Res Cardiol. 2024 Mar 6;114(5):541–56. doi: 10.1007/s00392-024-02399-1 (PMC12058811; doi:10.1007/s00392-024-02399-1)
Supplement: Supplementary file 7 — Supplementary file7 (XLSX 814 KB) [file 392_2024_2399_MOESM7_ESM.xlsx]

## Sheet: 08_IHF_Set_data_1341_FirPro
Group_data	Group_ARNI	Group_IschemicHF	ID	Age	Sex	All_cause_death_HTx	All_cause_deathorHTx	Duration_BL_death_months	Duration_BL_death_days	CV_death	CV_Hospitalization	Combined_CV_event	Duration_BL_CV_events_months	Duration_BL_Combined_event_days	Endpoint_nonCV_CV_death	BMI	SBP	DBP	LVEDD	Grouping_LVEDD_59	IVSd	Grouping_IVSd_11	LVPWd	Grouping_LVPWd_11	Grouping_IVSd_LVPWd_11	EF	Grouping_EF_40	TAPSE	Grouping_TAPSE_12	MAPSE	Grouping_MAPSE_8	RVD	Grouping_RVD_39	RAA	Grouping_RAA_24	LAVi	Grouping_LAVi_44	EE	Grouping_EE_14.5	sPAP	Grouping_sPAP_38	MR	TR	GLS	Grouping_GLS_9.8	APBeschwerden	NYHA	Grouping_NYHA_III_IV	Obesity
Training	0	1	2	77	male	1	1	36	1112	0	1	1	18	558	1	39.0625	140	80	72	yes	11	1	11	1	1	26	HFrEF	19	0	7	yes	27	no	15	no	35.016	no	13.4286	no	15	no	0	no	5.93333	yes	0	4	yes	yes
Training	0	1	4	76	male	0	0	50	1534	0	0	0	50	1534	0	28.0428	150	80	49	no	8	0	8	0	0	41.75	HFmrEF	19	0	8.5	no	28	no	18	no	33.9535	no	14.5312	yes	24	no	1	no	15.1333	no	1	1	no	no
Training	0	1	6	74	male	0	0	35	1089	0	1	1	8	251	0	33.6123	130	90	65.7	yes	13.4	1	12.1	1	1	41	HFmrEF	23	0	8	no	32	no	21	no	65.5065	yes	24.0741	yes	47	yes	0	no	14.8333	no	0	3	yes	yes
Training	0	1	10	73	male	0	0	44	1364	0	0	0	44	1364	0	26.8274	150	85	54.8	no	8.9	0	9.1	0	0	32.67	HFrEF	11.4	1	7.5	yes	24	no	12	no	50.689	yes	22.5	yes	43	yes	0	no	8.1	yes	0	1	no	no
Training	0	1	11	85	male	1	1	14	438	1	1	1	4	148	2	35.7513	120	80	55	no	12	1	12	1	1	43	HFmrEF	22	0	8.5	no	32	no	17	no	33	no	14.9091	yes	48	yes	0	no	12.3	no	0	1	no	yes
Training	0	1	18	73	female	0	0	47	1442	0	1	1	29	900	0	28.3447	135	75	60	yes	12	1	11	1	1	35	HFrEF	17	0	7	yes	34	no	17.5	no	28.4358	no	7.27273	no	14	no	0	no	7.6	yes	0	1	no	no
Training	0	1	21	71	male	0	0	50	1533	0	0	0	50	1533	0	24.968	133	94	39.2	no	12.1	1	11.9	1	1	41.2	HFmrEF	18	0	9	no	36	no	28	yes	50.7953	yes	15.3846	yes	35	no	0	no	8.53333	yes	1	1	no	no
Training	0	1	22	84	male	0	0	39	1217	0	0	0	39	1217	0	27.2509	120	70	55.9	no	10.1	0	8.8	0	0	25.73	HFrEF	12	1	6.5	yes	41	yes	23.17	no	70.8092	yes	26.6667	yes	35	no	0	no	7.96667	yes	1	1	no	no
Training	0	1	23	72	female	0	0	45	1381	0	0	0	45	1381	0	34.4842	140	80	56	no	10	0	10	0	0	45	HFmrEF	21	0	11	no	28	no	14	no	27.4899	no	9.07692	no	36	no	0	no	10.7	no	0	1	no	yes
Training	0	1	24	57	male	0	0	47	1437	0	1	1	26	793	0	23.939	190	100	55	no	9	0	12	1	1	36.25	HFrEF	21	0	7.5	yes	34	no	24.4	yes	30.2627	no	15.5906	yes	45	yes	0	no	12.2	no	0	2	no	no
Training	0	1	26	58	male	0	0	48	1462	0	0	0	48	1462	0	28.3447	130	100	63	yes	6	0	8	0	0	17	HFrEF	13	0	4	yes	25	no	23	no	38.9675	no	49	yes	61	yes	0	no	1.56333	yes	1	2	no	no
Training	0	1	30	78	male	0	0	45	1393	0	1	1	26	816	0	26.5668	150	80	56	no	9	0	8	0	0	34	HFrEF	9.5	1	7.5	yes	30	no	25	yes	41.5141	no	10.4286	no	45	yes	0	no	8.26667	yes	0	2	no	no
Training	0	1	31	64	male	0	0	35	1093	0	0	0	35	1093	0	28.616	120	80	60.8	yes	9.3	0	8.1	0	0	44	HFmrEF	17	0	11.5	no	26	no	16	no	30.9662	no	13.8182	no	28	no	0	no	11.5667	no	0	4	yes	no
Training	0	1	32	77	male	0	0	48	1462	0	1	1	0	18	0	23.5134	130	80	56	no	9	0	9	0	0	28	HFrEF	7	1	5.5	yes	35	no	31.4	yes	51.5286	yes	17.7778	yes	37	no	0	no	5.4	yes	0	2	no	no
Training	0	1	34	81	female	0	0	32	989	0	1	1	30	935	0	27.6361	153	71	52	no	12	1	11	1	1	39	HFrEF	19.2	0	4	yes	31	no	8	no	69.1971	yes	34.5	yes	81	yes	0	yes	8.76667	yes	1	4	yes	no
Training	0	1	36	78	male	1	1	12	393	0	0	0	12	393	1	24.2215	140	75	51	no	11.7	1	11.1	1	1	31	HFrEF	17	0	7	yes	26	no	10	no	20.4453	no	10.5714	no	52	yes	0	no	10.2	no	0	3	yes	no
Training	0	1	38	62	male	0	0	43	1309	0	0	0	43	1309	0	31.1791	135	90	59	no	8	0	7	0	0	20	HFrEF	12.2	0	5	yes	39	yes	20.6	no	47.5343	yes	25.75	yes	38	no	1	no	7.26667	yes	0	3	yes	yes
Training	0	1	39	53	male	0	0	39	1214	0	0	0	39	1214	0	29.0533	120	70	54.9	no	13.4	1	13.4	1	1	42.9	HFmrEF	20	0	9	no	18	no	18.6	no	46.3771	yes	15	yes	38	no	0	no	9.63333	yes	0	2	no	no
Training	0	1	47	71	female	1	1	23	720	0	1	1	14	445	1	36.8084	110	60	59	no	8	0	10	0	0	19	HFrEF	10	1	6.5	yes	42	yes	24.7	yes	45.0313	yes	21.3333	yes	42	yes	0	no	3.86667	yes	0	2	no	yes
Training	0	1	51	86	male	1	1	24	758	1	1	1	24	742	2	27.7634	150	65	51.4	no	10.4	0	10.6	1	1	47.81	HFmrEF	14	0	8	no	39	yes	21	no	50.3588	yes	6.66667	no	45	yes	0	no	11	no	1	2	no	no
Training	0	1	53	75	male	0	0	50	1536	0	1	1	27	849	0	26.4236	125	80	63	yes	8	0	6	0	0	29.29	HFrEF	11.7	1	8	no	22	no	31.6	yes	60.5765	yes	11.5556	no	39	yes	0	no	7.86667	yes	0	1	no	no
Training	0	1	57	54	male	0	0	48	1462	0	0	0	48	1462	0	24.9135	120	70	56	no	10	0	9	0	0	47.95	HFmrEF	18.5	0	12.25	no	28	no	13.4	no	18.564	no	6.66667	no	24	no	0	no	16.1	no	0	1	no	no
Training	0	1	58	60	female	0	0	38	1160	0	1	1	62	1913	0	36.5736	118	60	59	no	14	2	13	1	1	49	HFmrEF	11	1	8	no	30	no	17.2	no	47.222	yes	26.6667	yes	31	no	0	no	10.4667	no	0	1	no	yes
Training	0	1	60	41	male	0	0	56	1718	0	1	1	15	480	0	28.2407	135	90	65.6	yes	12.1	1	12.1	1	1	31	HFrEF	21	0	7	yes	38	no	22	no	28.8594	no	9.69231	no	27	no	0	no	10.9333	no	0	1	no	no
Training	0	1	62	70	male	0	0	39	1202	0	1	1	19	585	0	26.4915	155	80	53	no	9	0	10	0	0	39.8	HFrEF	9.1	1	6	yes	21	no	14	no	52.4646	yes	43.4286	yes	46	yes	0	no	8.63333	yes	0	3	yes	no
Training	0	1	63	88	male	0	0	51	1555	0	1	1	51	1555	0	26.8274	170	100	50	no	10	0	9	0	0	38.87	HFrEF	20.6	0	9	no	27	no	19.5	no	31.4961	no	9.2	no	27	no	0	no	12.3333	no	1	4	yes	no
Training	0	1	64	79	male	0	0	46	1423	0	0	0	46	1423	0	40.4844	125	55	55	no	12.2	1	12	1	1	38.16	HFrEF	14	0	8.5	no	37	no	33.23	yes	47.0853	yes	31.6667	yes	67	yes	0	no	8.03333	yes	0	2	no	yes
Training	0	1	65	60	male	1	1	49	1504	1	0	1	49	1504	2	32.3555	83	52	64	yes	10	0	11	1	1	32	HFrEF	18.5	0	7	yes	27	no	26.9	yes	48.6916	yes	21.5385	yes	48	yes	0	no	4.66	yes	1	3	yes	yes
Training	0	1	66	67	male	0	0	45	1383	0	0	0	45	1383	0	38.0078	115	65	75.1	yes	9.9	0	8.7	0	0	32.44	HFrEF	14	0	9.5	no	30	no	18.4	no	35.1942	no	12	no	26	no	0	no	9.33333	yes	1	2	no	yes
Training	0	1	70	57	male	0	0	48	1475	0	0	0	48	1475	0	27.4135	150	80	55	no	9	0	8	0	0	46.77	HFmrEF	24	0	14.5	no	34	no	8.82	no	32.4252	no	10	no	20	no	0	no	14.3	no	1	2	no	no
Training	0	1	71	76	male	0	0	52	1602	0	1	1	10	311	0	31.1207	130	80	58	no	10	0	8	0	0	39	HFrEF	9.9	1	8.5	no	32	no	46.1	yes	58.5687	yes	9	no	46	yes	0	no	8.3	yes	1	3	yes	yes
Training	0	1	77	76	female	0	0	43	1309	0	0	0	43	1309	0	27.6398	170	100	51.1	no	10.1	0	8.5	0	0	44	HFmrEF	21.6	0	8.5	no	18	no	15	no	42.7976	no	14.8571	yes	22	no	0	no	11.0667	no	0	4	yes	no
Training	0	1	78	63	male	1	1	22	688	0	1	1	13	420	1	23.0308	125	60	49.6	no	10.6	1	12.8	1	1	45	HFmrEF	18.9	0	6	yes	35	no	24	yes	43.3607	no	16.25	yes	39	yes	0	no	5	yes	0	2	no	no
Training	0	1	80	86	female	1	1	26	797	1	1	1	11	338	2	28.441	120	46	47	no	8.2	0	8.3	0	0	48.27	HFmrEF	25	0	7.5	yes	21	no	10	no	21.4301	no	15.0769	yes	43	yes	0	no	12.8667	no	1	2	no	no
Training	0	1	81	84	male	1	1	28	854	1	1	1	7	228	2	22.1453	150	120	53	no	8	0	7	0	0	25.71	HFrEF	14	0	6	yes	27	no	23.8	yes	31.5714	no	15.6	yes	41	yes	1	no	5.4	yes	0	2	no	no
Training	0	1	83	71	male	1	1	47	1448	1	1	1	30	917	2	30.2737	120	73	65	yes	10	0	10	0	0	27	HFrEF	12	1	5.5	yes	42	yes	22.4	no	47.2648	yes	24.4211	yes	55	yes	1	no	2.99333	yes	0	2	no	yes
Training	0	1	84	75	male	0	0	42	1302	0	1	1	18	557	0	28.0557	140	60	54	no	7	0	10	0	0	47	HFmrEF	7	1	8.5	no	35	no	23.6	yes	32.1076	no	17.3333	yes	41	yes	0	no	11.9333	no	1	2	no	no
Training	0	1	85	54	male	2	1	28	852	1	0	1	28	852	2	45.3622	150	70	60	yes	10	0	9	0	0	49	HFmrEF	26	0	17.5	no	30	no	17.9	no	47.4561	yes	9.7	no	23	no	0	no	9	yes	0	1	no	yes
Training	0	1	86	51	male	0	0	24	757	0	0	0	24	757	0	24.6559	100	60	58	no	11	1	13	1	1	49	HFmrEF	9	1	8.75	no	31	no	20	no	33.3709	no	22.1333	yes	26	no	0	no	11.4667	no	0	2	no	no
Training	0	1	87	64	male	1	1	18	579	0	1	1	15	485	1	30.9917	114	71	58	no	8	0	8	0	0	30	HFrEF	9	1	7.5	yes	38	no	13	no	22.1447	no	15.1667	yes	57	yes	0	no	6.06667	yes	0	2	no	yes
Training	0	1	88	77	female	0	0	49	1519	0	1	1	9	289	0	22.4323	130	70	54	no	10	0	9	0	0	22.96	HFrEF	16	0	9.5	no	30	no	17	no	48.0495	yes	14.8571	yes	28	no	0	no	7.26667	yes	0	3	yes	no
Training	0	1	89	55	male	0	0	48	1485	0	0	0	48	1485	0	27.1605	132	84	61	yes	11	1	14	2	1	42	HFmrEF	23.9	0	12.5	no	31	no	22.6	no	34.1519	no	10.8571	no	30	no	0	no	16.1	no	0	1	no	no
Training	0	1	96	88	female	1	1	49	1503	1	1	1	43	1337	2	23.3355	144	55	42	no	13	1	12.5	1	1	38	HFrEF	12	1	5	yes	32	no	18.8	no	57.5841	yes	42.3333	yes	31	no	0	no	9.3	yes	0	3	yes	no
Training	0	1	99	59	male	0	0	52	1607	0	0	0	52	1607	0	28.6801	107	75	53	no	11	1	11	1	1	37	HFrEF	12	1	7.5	yes	17	no	27	yes	12.4713	no	14.5714	yes	30	no	0	no	11.3333	no	0	2	no	no
Training	0	1	101	60	male	0	0	48	1467	0	0	0	48	1467	0	37.7712	128	87	59	no	11	1	11	1	1	47	HFmrEF	19	0	10.5	no	27	no	15.4	no	32.0546	no	12.5714	no	27	no	0	no	13.8667	no	0	2	no	yes
Training	0	1	102	75	male	0	0	28	861	0	0	0	28	861	0	21.4692	120	80	64	yes	8.6	0	8.8	0	0	24.23	HFrEF	13	0	3	yes	39	yes	39.81	yes	52.7078	yes	26	yes	83	yes	0	no	4.4	yes	0	4	yes	no
Training	0	1	103	77	male	0	0	36	1106	0	1	1	23	717	0	25.565	102	58	54.9	no	6	0	6	0	0	38	HFrEF	23.9	0	6	yes	27	no	15.2	no	27.6271	no	13.6667	no	71	yes	0	yes	3.1	yes	0	1	no	no
Training	0	1	104	76	female	0	0	44	1365	0	0	0	44	1365	0	27.0538	130	70	68	yes	11	1	8	0	1	21.57	HFrEF	21	0	7.5	yes	28	no	16.5	no	39.8152	no	27	yes	57	yes	0	no	5.46667	yes	0	3	yes	no
Training	0	1	105	64	male	0	0	49	1505	0	0	0	49	1505	0	28.0763	148	60	61	yes	8	0	8	0	0	45	HFmrEF	26	0	8.5	no	28	no	9	no	32.1607	no	13.4286	no	18	no	0	no	12.4333	no	0	2	no	no
Training	0	1	108	77	female	0	0	50	1531	0	0	0	50	1531	0	34.4842	130	70	45	no	14	2	12	1	1	31.77	HFrEF	15.7	0	8.5	no	30	no	17	no	40.4264	no	20.25	yes	24	no	0	no	7.3	yes	0	2	no	yes
Training	0	1	111	70	male	1	1	45	1389	1	1	1	23	714	2	27.7177	120	80	59	no	8	0	11	1	1	26.35	HFrEF	15.7	0	7.5	yes	20	no	31.3	yes	45.0804	yes	31.3846	yes	27	no	0	no	9.73333	yes	0	1	no	no
Training	0	1	118	85	male	0	0	43	1313	0	0	0	43	1313	0	28.4864	110	70	62.5	yes	13.3	1	12.1	1	1	31.27	HFrEF	17	0	10	no	41	yes	16.2	no	58.853	yes	16.6667	yes	24	no	0	no	8	yes	1	2	no	no
Training	0	1	121	74	male	0	0	20	633	0	0	0	20	633	0	27.7743	158	81	59	no	10	0	12	1	1	33	HFrEF	25	0	5.5	yes	32	no	17.2	no	47.639	yes	13.25	no	33	no	0	no	8.6	yes	0	2	no	no
Training	0	1	122	70	male	0	0	51	1558	0	0	0	51	1558	0	30.6939	110	60	74	yes	9	0	10	0	0	38.18	HFrEF	13	0	9	no	27	no	20.9	no	52.0329	yes	21.1429	yes	17	no	0	no	10.8333	no	1	2	no	yes
Training	0	1	127	68	male	0	0	32	997	0	1	1	9	281	0	21.7181	110	70	62.4	yes	9.1	0	9.1	0	0	31.49	HFrEF	13	0	9.5	no	21	no	26.8	yes	39.9779	no	15.25	yes	32	no	0	no	11.7667	no	0	2	no	no
Training	1	1	128	67	male	0	0	21	640	0	1	1	35	1083	0	27.3982	130	80	67.7	yes	7	0	6.6	0	0	7.23	HFrEF	5	1	3	yes	38	no	23	no	51.523	yes	14.5455	yes	52	yes	0	no	1.92667	yes	0	2	no	no
Training	0	1	129	50	male	0	0	49	1519	0	1	1	13	422	0	23.3234	109	55	53.3	no	9.7	0	11.1	1	1	42	HFmrEF	22.2	0	10	no	25	no	13.3	no	23.7046	no	9.42857	no	15	no	0	no	11.4667	no	0	2	no	no
Training	0	1	134	60	male	0	0	45	1399	0	1	1	2	81	0	35.9184	120	50	65	yes	9	0	10	0	0	33	HFrEF	17.8	0	7.85	yes	40	yes	26.3	yes	46.4379	yes	34.25	yes	45	yes	0	no	9.16667	yes	0	2	no	yes
Training	0	1	137	79	male	0	0	51	1557	0	1	1	22	670	0	29.685	110	40	48.26	no	10	0	9	0	0	49	HFmrEF	23	0	9.5	no	29	no	12.5	no	48.5119	yes	13.75	no	25	no	0	no	6.5	yes	0	3	yes	no
Training	0	1	138	64	male	0	0	50	1543	0	0	0	50	1543	0	26.2188	125	70	50	no	10	0	8	0	0	47.68	HFmrEF	21	0	11	no	31	no	13.7	no	29.3937	no	8.25	no	23	no	0	no	14.6667	no	0	2	no	no
Training	0	1	139	82	male	0	0	53	1629	0	0	0	53	1629	0	24.6181	125	80	53.78	no	11.84	1	11.52	1	1	24	HFrEF	12	1	5.5	yes	35	no	38.6	yes	45.4286	yes	13.5385	no	64	yes	0	yes	8.16667	yes	0	2	no	no
Training	0	1	143	85	male	0	0	51	1574	0	0	0	51	1574	0	27.6361	132	90	54	no	10	0	8	0	0	47	HFmrEF	13.4	0	7.5	yes	26	no	22.7	no	49.5025	yes	28.4	yes	56	yes	1	no	10.9	no	1	3	yes	no
Training	0	1	144	72	male	0	0	51	1562	0	0	0	51	1562	0	31.4815	154	107	63	yes	9	0	11	1	1	29.4	HFrEF	14	0	8	no	32	no	31.1	yes	67.7637	yes	20	yes	19	no	0	no	5.53333	yes	0	2	no	yes
Training	0	1	145	59	male	0	0	50	1536	0	0	0	50	1536	0	21.1327	150	70	60	yes	9	0	8	0	0	43	HFmrEF	18	0	9	no	20	no	11.3	no	26.2957	no	21.5385	yes	39	yes	0	no	11.5	no	1	1	no	no
Training	0	1	146	78	male	1	1	23	724	0	0	0	23	724	1	27.7634	189	89	50	no	13	1	11	1	1	49	HFmrEF	18.5	0	9	no	22	no	26.4	yes	47.8902	yes	14	no	40	yes	0	no	10.9667	no	0	4	yes	no
Training	0	1	147	65	male	0	0	38	1181	0	0	0	38	1181	0	30.6148	101	70	66.77	yes	12.49	1	12.49	1	1	22	HFrEF	12.5	0	6.25	yes	26	no	18	no	59.554	yes	15.2	yes	30	no	0	no	5.13333	yes	0	1	no	yes
Training	0	1	150	72	male	0	0	36	1104	0	1	1	53	1636	0	27.4648	110	80	57	no	10	0	8	0	0	14.27	HFrEF	8.7	1	4	yes	40	yes	22.8	no	60.3699	yes	31.7778	yes	39	yes	0	no	1.49667	yes	0	3	yes	no
Training	0	1	151	69	female	0	0	34	1043	0	0	0	34	1043	0	24.7676	140	75	51	no	9	0	7	0	0	33	HFrEF	19.8	0	10	no	18	no	12.5	no	50.7862	yes	25.1111	yes	59	yes	0	no	8.76667	yes	1	4	yes	no
Training	0	1	153	86	male	0	0	35	1068	0	1	1	27	831	0	29.3575	150	70	56.9	no	9	0	7.6	0	0	42.85	HFmrEF	15.1	0	13.5	no	33	no	16.2	no	27.7477	no	12.2857	no	31	no	0	no	13.0667	no	1	2	no	no
Training	0	1	154	55	male	0	0	35	1070	0	1	1	42	1282	0	30.3673	101	66	51.9	no	10.3	0	9.5	0	0	42	HFmrEF	20	0	10	no	33	no	17.2	no	25.4157	no	15.2727	yes	39	yes	0	no	11.6667	no	0	3	yes	yes
Training	0	1	158	55	male	0	0	32	988	0	0	0	32	988	0	20.2812	120	80	56	no	8	0	7	0	0	40	HFrEF	22	0	12	no	24	no	14	no	32.7604	no	7.625	no	22	no	0	no	10.8667	no	0	2	no	no
Training	0	1	159	76	female	0	0	27	825	0	1	1	1	43	0	28.0404	127	76	58	no	9.94	0	8.43	0	0	31	HFrEF	13.6	0	7.5	yes	32	no	21.9	no	60.0175	yes	18.9091	yes	40	yes	1	no	10.2667	no	0	4	yes	no
Training	0	1	160	64	female	0	0	41	1252	0	0	0	41	1252	0	22.4059	168	84	45	no	10	0	9	0	0	44	HFmrEF	16	0	10.5	no	28	no	19	no	17.9603	no	10.1429	no	30	no	0	no	17.6333	no	0	1	no	no
Training	0	1	161	70	male	0	0	34	1054	0	1	1	11	364	0	30.4218	150	70	66.75	yes	9.59	0	9.59	0	0	48.68	HFmrEF	19.1	0	11.5	no	22	no	20.7	no	27.0823	no	10	no	43	yes	0	no	16.6	no	0	3	yes	yes
Training	0	1	165	67	male	1	1	25	782	0	0	0	25	782	1	25.8264	123	62	52	no	8	0	7	0	0	40	HFrEF	20	0	13.5	no	27	no	18.2	no	25.4562	no	11	no	31	no	0	no	14.9667	no	1	2	no	no
Training	0	1	166	51	male	0	0	37	1131	0	0	0	37	1131	0	36.3943	106	71	48.7	no	8.5	0	9.1	0	0	42	HFmrEF	21.3	0	10.25	no	27	no	15.2	no	23.4214	no	9.88889	no	41	yes	0	no	7.73333	yes	0	4	yes	yes
Training	0	1	167	78	male	0	0	35	1070	0	0	0	35	1070	0	25.1024	163	38	56.1	no	10.6	1	11.3	1	1	32.98	HFrEF	20	0	5.5	yes	33	no	24.2	yes	44.5973	yes	13.1667	no	54	yes	0	yes	10.0667	no	0	2	no	no
Training	0	1	169	76	male	0	0	35	1092	0	1	1	11	335	0	23.6713	157	79	65.9	yes	10.7	1	10.7	1	1	47.65	HFmrEF	14.3	0	7	yes	29	no	45	yes	268.849	yes	14.3333	no	51	yes	0	no	15.2667	no	1	1	no	no
Training	0	1	171	62	male	0	0	37	1154	0	1	1	6	196	0	29.668	120	70	56	no	9	0	8.5	0	0	25.42	HFrEF	13	0	4.5	yes	25	no	22.71	no	37.2501	no	39.4286	yes	31	no	0	no	2.72667	yes	1	3	yes	no
Training	0	1	177	66	male	0	0	45	1379	0	0	0	45	1379	0	25.9516	110	80	50.5	no	7.7	0	8.7	0	0	47.8	HFmrEF	22	0	11	no	25	no	19.2	no	25.7572	no	10.1429	no	30	no	0	no	13.0333	no	0	2	no	no
Training	0	1	179	44	male	0	0	45	1370	0	1	1	53	1630	0	29.0548	123	55	48.81	no	9.76	0	10.74	1	1	42.21	HFmrEF	19	0	12	no	31	no	13.3	no	22.7605	no	11	no	31	no	0	no	10.7333	no	1	2	no	no
Training	0	1	180	85	female	1	1	21	654	1	1	1	11	352	2	25.3444	140	82	42.3	no	10.3	0	10.5	1	1	45.89	HFmrEF	23	0	8	no	28	no	13.4	no	46.0184	yes	22	yes	27	no	0	no	11.2667	no	0	4	yes	no
Training	0	1	185	65	male	0	0	36	1100	0	1	1	49	1512	0	30.4705	150	90	56.4	no	11	1	11	1	1	34.58	HFrEF	18	0	9	no	40	yes	16.6	no	48.001	yes	12	no	55	yes	1	no	9.03333	yes	0	2	no	yes
Training	0	1	186	87	male	0	0	43	1317	0	0	0	43	1317	0	30.0712	125	70	48	no	12	1	9	0	1	41.54	HFmrEF	16	0	9.5	no	28	no	15.9	no	27.459	no	9.42857	no	36	no	0	no	14.8667	no	0	2	no	yes
Training	0	1	190	74	male	0	0	43	1324	0	0	0	43	1324	0	23.9591	99	53	55	no	12	1	12	1	1	38	HFrEF	19.8	0	9	no	31	no	20.4	no	25.2678	no	8.83333	no	32	no	0	no	15.4333	no	0	2	no	no
Training	0	1	191	77	male	0	0	33	1029	0	0	0	33	1029	0	27.4145	170	95	48.6	no	12.5	1	15	2	1	40	HFrEF	30	0	8.5	no	30	no	17.8	no	42.9582	no	11.7143	no	32	no	0	no	7.86667	yes	1	1	no	no
Training	0	1	192	68	male	0	0	33	1012	0	0	0	33	1012	0	31.1111	140	80	55	no	9	0	9	0	0	47	HFmrEF	17	0	14	no	22	no	20.1	no	26.0177	no	13.8571	no	38	no	0	no	15.8667	no	1	3	yes	yes
Training	0	1	193	75	male	0	0	36	1102	0	0	0	36	1102	0	28.3937	178	90	46	no	9	0	8	0	0	38	HFrEF	15.2	0	6.5	yes	48	yes	18.3	no	21.2964	no	7.5	no	42	yes	0	no	12.7667	no	1	3	yes	no
Training	0	1	197	58	female	1	1	19	578	0	1	1	0	28	1	24.0882	135	90	48	no	10	0	10	0	0	36	HFrEF	15.9	0	7	yes	12	no	12	no	66.8728	yes	30.4444	yes	36	no	0	no	10.0333	no	1	2	no	no
Training	0	1	198	71	male	0	0	37	1128	0	1	1	34	1035	0	27.1616	110	70	51	no	8	0	8	0	0	44	HFmrEF	17	0	10.5	no	29	no	16.8	no	31.8906	no	4.77778	no	33	no	0	no	17.7333	no	0	1	no	no
Training	0	1	199	55	male	0	0	36	1100	0	1	1	52	1588	0	38.5683	142	62	46.6	no	9.1	0	9.1	0	0	48.35	HFmrEF	34.8	0	16.5	no	15	no	25.4	yes	37.3094	no	11.875	no	49	yes	0	no	16.06	no	1	2	no	yes
Training	0	1	200	73	male	1	1	25	773	1	0	1	25	773	2	29.9836	165	107	51.8	no	13.4	1	12.2	1	1	39	HFrEF	15.6	0	3.5	yes	41	yes	31.3	yes	81.6763	yes	23.6923	yes	75	yes	0	yes	14.3	no	0	3	yes	no
Training	0	1	202	66	male	0	0	34	1055	0	0	0	34	1055	0	24.811	120	80	60	yes	11	1	9	0	1	46.6	HFmrEF	25	0	10	no	26	no	18.5	no	41.526	no	14.3077	no	24	no	0	no	13.5667	no	0	1	no	no
Training	0	1	205	64	male	0	0	43	1330	0	1	1	25	780	0	30.1896	158	88	61	yes	9	0	10	0	0	30	HFrEF	9.5	1	5.5	yes	40	yes	24.1	yes	42.9344	no	36.4	yes	60	yes	1	no	6.66667	yes	0	2	no	yes
Training	0	1	207	61	male	1	1	30	914	0	1	1	10	306	1	35.6401	120	65	72	yes	9	0	10	0	0	17	HFrEF	12	1	6.5	yes	46	yes	30.8	yes	40.7964	no	14	no	48	yes	1	no	5.2	yes	0	2	no	yes
Training	0	1	208	55	male	1	1	35	1080	1	0	1	35	1080	2	23.8087	105	60	56.8	no	8.9	0	9.2	0	0	38	HFrEF	21	0	10.5	no	18	no	10	no	37.0803	no	6.92308	no	33	no	0	no	9.63333	yes	0	2	no	no
Training	0	1	209	57	male	0	0	32	1002	0	0	0	32	1002	0	40.7407	160	100	73.77	yes	12.36	1	11.95	1	1	25.93	HFrEF	24	0	10	no	19	no	23.1	no	43.3212	no	24.2222	yes	46	yes	1	no	6.8	yes	1	3	yes	yes
Training	0	1	214	66	male	1	1	26	798	0	1	1	25	769	1	28.3447	135	80	54	no	10	0	11	1	1	24	HFrEF	11.11	1	6.5	yes	21	no	12	no	17.3774	no	12.5714	no	22	no	0	no	7.06667	yes	0	2	no	no
Training	0	1	219	87	female	1	1	14	454	1	1	1	7	215	2	26.4855	126	87	44	no	10	0	7	0	0	20	HFrEF	18.5	0	8.25	no	30	no	17.6	no	48.3567	yes	13.3333	no	35	no	1	yes	7.73333	yes	0	3	yes	no
Training	0	1	221	73	male	0	0	40	1227	0	1	1	26	805	0	27.0842	134	53	57	no	12	1	12	1	1	43	HFmrEF	9	1	9	no	22	no	16	no	40.6401	no	8.42857	no	29	no	0	no	9.6	yes	0	2	no	no
Training	0	1	224	71	male	0	0	43	1332	0	0	0	43	1332	0	24.6914	160	80	55	no	10	0	10	0	0	47	HFmrEF	18.7	0	12.5	no	26	no	14.3	no	31.0556	no	13.5556	no	22	no	0	no	16.5333	no	0	1	no	no
Training	0	1	227	87	male	0	0	31	965	0	0	0	31	965	0	30.478	170	75	54.5	no	9.6	0	9.6	0	0	46.15	HFmrEF	13.3	0	8	no	22	no	26.6	yes	42.2644	no	19.2727	yes	45	yes	1	yes	11.9	no	0	3	yes	yes
Training	0	1	228	72	male	1	1	36	1120	0	0	0	36	1120	1	30.4053	110	61	57	no	9	0	8	0	0	39.5	HFrEF	24	0	13.5	no	30	no	15.9	no	39.0434	no	8.30769	no	19	no	0	no	15.2333	no	1	2	no	yes
Training	0	1	231	81	female	0	0	45	1370	0	0	0	45	1370	0	31.1111	121	68	42	no	8	0	7	0	0	46	HFmrEF	11	1	8	no	22	no	11	no	16.3367	no	10	no	32	no	0	no	13.6333	no	0	2	no	yes
Training	0	1	236	65	female	0	0	31	956	0	0	0	31	956	0	25.0762	100	70	65.1	yes	11.7	1	8	0	1	24	HFrEF	12.6	0	3	yes	20	no	13.5	no	61.099	yes	10	no	25	no	0	no	5	yes	0	3	yes	no
Training	0	1	237	77	male	0	0	38	1170	0	0	0	38	1170	0	26.4915	129	71	56	no	8	0	7	0	0	45.57	HFmrEF	23	0	10.5	no	23	no	10	no	41.9717	no	11.5714	no	19	no	0	no	14.9	no	1	2	no	no
Training	0	1	240	82	female	0	0	26	794	0	1	1	45	1382	0	21.3251	150	80	44	no	13	1	13.6	2	1	34	HFrEF	13	0	4	yes	22	no	20	no	55.7613	yes	18.8333	yes	48	yes	0	no	13.5	no	1	3	yes	no
Training	0	1	241	58	male	0	0	35	1068	0	0	0	35	1068	0	36.2959	130	80	72	yes	10.49	0	11.22	1	1	48.68	HFmrEF	16	0	8.5	no	26	no	22.5	no	26.8333	no	6.36364	no	38	no	0	no	12.4	no	0	1	no	yes
Training	0	1	242	75	male	0	0	42	1287	0	1	1	17	529	0	29.1918	120	80	63	yes	9	0	8	0	0	25	HFrEF	12	1	3.5	yes	33	no	19.6	no	21.4568	no	23	yes	26	no	0	no	4.63333	yes	0	3	yes	no
Training	0	1	244	60	female	0	0	35	1094	0	0	0	35	1094	0	35.8408	114	59	54.9	no	8.9	0	11.7	1	1	43	HFmrEF	12	1	6.5	yes	26	no	22	no	41.5424	no	23.0909	yes	30	no	0	no	7.73333	yes	1	2	no	yes
Training	0	1	246	67	male	0	0	43	1327	0	1	1	26	802	0	21.4476	121	51	53	no	13	1	13	1	1	42	HFmrEF	22.6	0	8	no	26	no	14.2	no	61.0952	yes	12.75	no	22	no	0	no	10.8667	no	0	2	no	no
Training	0	1	253	76	male	0	0	41	1268	0	0	0	41	1268	0	33.4252	148	52	56	no	11	1	11.6	1	1	47	HFmrEF	15	0	11	no	25	no	10.7	no	46.973	yes	11.2308	no	34	no	0	no	13.4667	no	0	2	no	yes
Training	0	1	258	77	male	0	0	37	1134	0	0	0	37	1134	0	27.6817	109	60	59.24	yes	10	0	10	0	0	29.77	HFrEF	16	0	7.5	yes	27	no	16	no	13.0522	no	16.6667	yes	41	yes	0	no	8.46667	yes	0	2	no	no
Training	0	1	259	58	male	0	0	26	802	0	0	0	26	802	0	24.5675	160	90	38	no	8	0	6	0	0	35.14	HFrEF	11	1	10.5	no	19	no	10.7	no	32.9553	no	5.5	no	24	no	0	no	15.9	no	0	2	no	no
Training	0	1	260	71	male	0	0	36	1100	0	1	1	5	166	0	25.2174	180	57	50	no	9	0	10	0	0	45	HFmrEF	25	0	9.5	no	26	no	18.6	no	49.9131	yes	30.2222	yes	26	no	0	no	11.1667	no	1	2	no	no
Training	0	1	261	65	male	0	0	37	1155	0	1	1	51	1554	0	28.0863	140	75	57	no	13	1	12	1	1	43	HFmrEF	21.5	0	13	no	21	no	18.5	no	36.847	no	5.84615	no	35	no	0	no	13.9667	no	1	2	no	no
Training	0	1	262	42	male	0	0	42	1279	0	1	1	20	613	0	25.6896	145	100	51	no	11	1	11	1	1	42	HFmrEF	20	0	8	no	22	no	16	no	41.7981	no	10	no	30	no	0	no	9.66667	yes	1	1	no	no
Training	0	1	263	56	male	0	0	34	1051	0	0	0	34	1051	0	26.449	110	58	47	no	8	0	8	0	0	37	HFrEF	21	0	10.5	no	21	no	13	no	22.8843	no	14.4	no	17	no	0	no	10.9667	no	0	1	no	no
Training	0	1	265	71	male	1	1	21	665	1	1	1	19	604	2	24.623	190	80	51	no	13	1	12	1	1	32	HFrEF	19	0	7.5	yes	23	no	12.6	no	43.4946	no	17.1429	yes	25	no	1	no	9.8	yes	0	3	yes	no
Training	0	1	267	78	male	0	0	30	939	0	0	0	30	939	0	27.6817	177	100	51	no	8	0	9	0	0	25	HFrEF	12.4	0	8.5	no	22	no	18.5	no	25.0603	no	7.63636	no	17	no	0	no	5.6	yes	0	2	no	no
Training	0	1	269	75	male	0	0	32	980	0	0	0	32	980	0	21.1589	178	70	46	no	11	1	10	0	1	48	HFmrEF	11	1	10.5	no	26	no	28.9	yes	29.9565	no	8.28571	no	36	no	0	no	14.8	no	1	2	no	no
Training	0	1	271	65	male	0	0	32	979	0	0	0	32	979	0	25.9516	130	75	62	yes	10.4	0	7.2	0	0	44	HFmrEF	20	0	7.5	yes	29	no	15	no	29.5134	no	10.7692	no	25	no	0	no	8.7	yes	0	3	yes	no
Training	0	1	272	78	female	0	0	43	1316	0	1	1	24	753	0	30.8596	200	100	50.3	no	14.23	2	11.45	1	1	47.7	HFmrEF	20	0	9	no	24	no	14.4	no	34.8183	no	9.14286	no	25	no	0	no	12.9	no	0	2	no	yes
Training	0	1	274	70	male	0	0	42	1279	0	0	0	42	1279	0	40.4541	128	73	59	no	12.7	1	11.6	1	1	42	HFmrEF	15	0	5	yes	26	no	17	no	41.9036	no	23.0588	yes	57	yes	0	no	3.86	yes	0	3	yes	yes
Training	0	1	275	59	male	0	0	37	1142	0	0	0	37	1142	0	18.5911	170	90	61	yes	8	0	7	0	0	24	HFrEF	13	0	6	yes	28	no	13.5	no	35.2087	no	9.42857	no	35	no	0	no	6.23333	yes	1	1	no	no
Training	0	1	279	79	female	1	1	37	1154	0	1	1	20	620	1	30.8532	132	67	58	no	12	1	10	0	1	26	HFrEF	16.5	0	7.25	yes	19	no	12	no	60.9359	yes	35.6667	yes	53	yes	0	no	8.03333	yes	0	2	no	yes
Training	0	1	281	76	female	1	1	40	1238	0	0	0	40	1238	1	31.6443	145	85	44.8	no	11	1	10	0	1	32	HFrEF	19	0	7.5	yes	24	no	12.6	no	40.5545	no	17.4	yes	29	no	0	no	10.5333	no	0	1	no	yes
Training	0	1	284	80	male	0	0	60	1852	0	1	1	46	1418	0	28.4055	136	73	54	no	11	1	10	0	1	46	HFmrEF	19	0	9.5	no	25	no	18	no	43.2283	no	27.5556	yes	54	yes	0	no	10.7333	no	0	3	yes	no
Training	0	1	290	74	male	1	1	42	1287	1	0	1	42	1287	2	19.5918	130	70	60	yes	11	1	12	1	1	46.7	HFmrEF	10.8	1	6.7	yes	27	no	23.5	no	54.3056	yes	29.4444	yes	45	yes	0	no	10.3333	no	0	3	yes	no
Training	0	1	293	77	female	0	0	99	3035	0	1	1	66	2024	0	29.0943	144	73	46	no	10	0	10.6	1	1	45	HFmrEF	17.4	0	7.5	yes	23	no	15	no	37.628	no	19.3333	yes	40	yes	0	no	11.7667	no	0	1	no	no
Training	0	1	294	66	male	1	1	58	1777	1	1	1	6	194	2	24.2215	180	90	74.7	yes	7.5	0	8	0	0	29	HFrEF	12	1	6	yes	29	no	18.8	no	80.676	yes	33.3333	yes	59	yes	0	no	6.6	yes	0	1	no	no
Training	#NULL!	1	297	75	male	1	1	32	978	0	0	0	32	978	1	23.8751	155	90	62	yes	10	0	10	0	0	24	HFrEF	17.7	0	7	yes	17	no	15.4	no	28.5539	no	7.5	no	26	no	0	no	8	yes	0	3	yes	no
Training	0	1	298	66	male	1	1	14	438	1	0	1	14	438	2	35.8327	130	80	81	yes	9	0	8	0	0	30	HFrEF	6	1	6	yes	36	no	17.8	no	36.243	no	38	yes	28	no	0	no	5.23333	yes	1	2	no	yes
Training	0	1	303	76	female	1	1	29	908	1	1	1	22	670	2	24.5351	110	80	69	yes	11	1	9	0	1	42	HFmrEF	11.5	1	9	no	27	no	22	no	33.3021	no	20	yes	34	no	1	no	7.13333	yes	0	2	no	no
Training	0	1	304	62	male	0	0	98	3003	0	0	0	98	3003	0	29.4108	120	70	65.6	yes	6.4	0	8.5	0	0	45	HFmrEF	22	0	12.5	no	25	no	14	no	27.2235	no	10.9091	no	43	yes	0	no	21.1	no	0	1	no	no
Training	0	1	306	74	male	1	1	35	1075	0	1	1	4	146	1	25.4848	100	65	57	no	8	0	8	0	0	41	HFmrEF	13	0	4.5	yes	23	no	28.6	yes	49.4714	yes	13.5	no	45	yes	0	no	9.43333	yes	0	3	yes	no
Training	1	1	307	79	male	0	0	91	2783	0	1	1	100	3057	0	26.396	150	70	49.5	no	12.4	1	12.4	1	1	49	HFmrEF	21	0	8.75	no	27	no	17.6	no	28.767	no	18.5455	yes	55	yes	0	no	6.9	yes	0	2	no	no
Training	0	1	313	77	male	1	1	36	1109	1	1	1	20	634	2	26.8687	170	85	55	no	11	1	10	0	1	48	HFmrEF	18	0	7.5	yes	39	yes	28	yes	52.7126	yes	8.94118	no	34	no	0	no	12.5333	no	1	2	no	no
Training	0	1	314	89	male	1	1	53	1629	1	1	1	47	1452	2	31.1419	129	60	48.5	no	11	1	10	0	1	48	HFmrEF	16	0	8.7	no	18	no	16	no	29.2993	no	5	no	14	no	0	no	10.9	no	0	3	yes	yes
Training	0	1	316	72	male	1	1	48	1489	0	1	1	37	1130	1	26.4463	130	70	53.5	no	7.3	0	8	0	0	36	HFrEF	22	0	9	no	34	no	17.5	no	16.7384	no	11.4286	no	32	no	0	no	11	no	0	1	no	no
Training	0	1	317	61	male	1	1	28	859	0	0	0	28	859	1	32.9507	125	80	58	no	11	1	9	0	1	37	HFrEF	10	1	5	yes	33	no	25	yes	45.9369	yes	23.3333	yes	76	yes	0	no	6.3	yes	0	1	no	yes
Training	0	1	318	84	female	1	1	49	1494	1	1	1	48	1463	2	24.8016	131	79	49	no	8	0	8	0	0	25	HFrEF	33	0	7	yes	22	no	22	no	14.4908	no	15.5556	yes	42	yes	1	no	7.33333	yes	0	1	no	no
Training	0	1	319	47	male	0	0	84	2561	0	1	1	74	2266	0	27.1809	150	100	51	no	10	0	10	0	0	47	HFmrEF	20	0	11	no	27	no	16.4	no	24.2654	no	6.52632	no	20	no	0	no	15.0333	no	0	1	no	no
Training	0	1	321	69	male	1	1	13	409	1	1	1	9	300	2	24.6181	128	66	68	yes	11.4	1	12	1	1	39	HFrEF	11	1	7.5	yes	43	yes	30	yes	91.878	yes	22	yes	50	yes	1	yes	9.26667	yes	0	1	no	no
Training	0	1	322	56	male	1	1	18	547	1	0	1	18	547	2	23.9869	144	96	58	no	14	2	13	1	1	39	HFrEF	15	0	4	yes	15	no	24	yes	50.5777	yes	11.375	no	29	no	0	no	6.33333	yes	0	1	no	no
Training	0	1	326	61	female	0	0	94	2873	0	1	1	2	72	0	29.7619	187	100	45.5	no	11	1	11	1	1	48	HFmrEF	20	0	8.5	no	22	no	13	no	54.1571	yes	22	yes	15	no	0	no	11.1333	no	1	2	no	no
Training	0	1	328	68	female	0	0	92	2819	0	1	1	86	2622	0	22.0386	120	50	55	no	8	0	8	0	0	39	HFrEF	21	0	9	no	23	no	9	no	27.7333	no	18	yes	31	no	0	no	9.4	yes	0	3	yes	no
Training	0	1	329	72	male	0	0	94	2878	0	1	1	11	354	0	26.2976	144	83	53	no	7.6	0	9.2	0	0	33	HFrEF	17	0	7.5	yes	29	no	15	no	17.6087	no	10	no	24	no	0	no	9.6	yes	0	1	no	no
Training	1	1	331	57	male	0	0	78	2380	0	1	1	77	2353	0	24.8016	120	80	55	no	10	0	10	0	0	40	HFrEF	19	0	7.5	yes	32	no	17	no	34.5549	no	14.75	yes	21.45	no	0	no	6.6	yes	0	4	yes	no
Training	1	1	333	69	male	0	0	82	2507	0	0	0	82	2507	0	29.0657	170	70	53	no	11	1	11	1	1	32	HFrEF	6	1	5.5	yes	20	no	22.4	no	35.2849	no	16.8333	yes	24	no	0	no	2.37	yes	1	4	yes	no
Training	0	1	336	71	male	1	1	40	1220	0	1	1	37	1142	1	24.5675	163	85	56	no	9	0	11	1	1	48	HFmrEF	18	0	8.5	no	32	no	17.8	no	56.0239	yes	10.6667	no	25	no	0	no	11.4333	no	1	1	no	no
Training	0	1	338	58	male	1	1	66	2014	0	1	1	42	1310	1	30.8642	116	75	65	yes	10.7	1	10.7	1	1	35	HFrEF	16	0	10	no	22	no	20	no	50.569	yes	9.375	no	17	no	0	no	9.96667	no	1	2	no	yes
Training	0	1	340	60	male	0	0	80	2457	0	1	1	57	1737	0	27.7551	130	95	55.5	no	10	0	12	1	1	47	HFmrEF	20	0	7.5	yes	31	no	18	no	24.4132	no	8.94737	no	24	no	0	no	10.2	no	0	1	no	no
Training	0	1	341	69	male	1	1	87	2661	0	1	1	16	512	1	29.4118	130	70	54.6	no	12	1	11	1	1	32	HFrEF	16	0	9.5	no	30	no	18	no	24.9317	no	11.2727	no	24	no	0	no	6.23333	yes	1	1	no	no
Training	0	1	342	73	male	1	1	47	1456	1	1	1	46	1413	2	22.8571	105	64	62.4	yes	10	0	9.7	0	0	27	HFrEF	13.5	0	4.5	yes	40	yes	26.7	yes	50.3208	yes	23.6667	yes	76	yes	1	yes	9.6	yes	0	4	yes	no
Training	0	1	343	69	male	0	0	83	2546	0	0	0	83	2546	0	32.5964	105	50	58.7	no	11	1	10	0	1	41	HFmrEF	17	0	7.5	yes	30	no	22	no	51.6069	yes	23.5	yes	42	yes	0	no	10.9667	no	0	1	no	yes
Training	0	1	344	76	female	1	1	19	600	1	1	1	1	33	2	25.6055	135	64	66	yes	9	0	9	0	0	31	HFrEF	8	1	4.25	yes	34	no	19.5	no	75.0152	yes	20	yes	60	yes	1	yes	5.06667	yes	0	4	yes	no
Training	0	1	345	76	male	1	1	46	1420	1	0	1	46	1420	2	27.6817	163	101	49	no	11.5	1	11	1	1	33	HFrEF	17.5	0	5	yes	29	no	26	yes	33.9358	no	11.1667	no	23	no	0	no	7.56667	yes	0	1	no	no
Training	0	1	346	83	female	1	1	60	1835	0	0	0	60	1835	1	23.5883	104	64	48	no	14	2	14	2	1	44	HFmrEF	11	1	5.5	yes	33	no	17.8	no	72.5232	yes	25	yes	40	yes	1	no	9.03333	yes	0	1	no	no
Training	0	1	348	70	male	1	1	10	329	1	1	1	9	303	2	30.4218	150	50	40	no	13	1	13	1	1	46	HFmrEF	15	0	5	yes	23	no	12	no	40.8696	no	16	yes	19	no	0	no	9.83333	yes	0	4	yes	yes
Training	0	1	349	83	male	1	1	37	1138	1	0	1	37	1138	2	24.1633	160	80	51	no	12	1	11	1	1	48	HFmrEF	14	0	8	no	26	no	25.8	yes	45.4471	yes	14.8571	yes	39	yes	0	no	10.0333	no	0	4	yes	no
Training	0	1	353	75	male	1	1	61	1868	0	0	0	61	1868	1	33.9506	131	90	59	no	12	1	11	1	1	41	HFmrEF	21	0	9.5	no	36	no	28.6	yes	50.3115	yes	25	yes	23	no	0	no	12.5667	no	0	2	no	yes
Training	0	1	358	84	male	1	1	24	759	1	1	1	11	347	2	24.2215	130	70	58	no	7	0	5	0	0	24	HFrEF	24	0	9	no	29	no	25	yes	41.4432	no	22.8571	yes	31	no	0	no	5.13333	yes	0	4	yes	no
Training	0	1	360	68	male	0	0	83	2547	0	1	1	51	1555	0	22.2222	180	70	58	no	9	0	9	0	0	42	HFmrEF	13	0	7.5	yes	24	no	17	no	24.0964	no	16.9091	yes	21	no	0	no	8.56667	yes	0	2	no	no
Training	0	1	363	70	male	1	1	34	1047	1	1	1	4	124	2	37.8583	120	75	69	yes	10	0	9	0	0	24	HFrEF	13	0	8	no	29	no	16	no	69.5488	yes	13.5	no	28	no	1	no	2.87667	yes	0	4	yes	yes
Training	0	1	364	69	male	0	0	90	2743	0	0	0	90	2743	0	25	140	80	48.7	no	11	1	10	0	1	45.7	HFmrEF	25	0	11	no	25	no	15	no	21.9234	no	7	no	26	no	0	no	12.7667	no	0	1	no	no
Training	0	1	365	88	female	0	0	82	2503	0	1	1	52	1602	0	24.677	146	67	48	no	14	2	13.6	2	1	46.5	HFmrEF	17	0	7.5	yes	31	no	23	no	48.9483	yes	14.4444	no	47	yes	0	no	12.9	no	0	3	yes	no
Training	0	1	366	61	male	0	0	74	2282	0	0	0	74	2282	0	29.2184	100	80	54	no	11	1	11	1	1	39	HFrEF	12	1	8.5	no	33	no	23.5	no	32.603	no	26.75	yes	38	no	0	no	10	no	1	1	no	no
Training	0	1	370	73	female	0	0	93	2839	0	0	0	93	2839	0	25.1532	130	70	42	no	10	0	9	0	0	44	HFmrEF	30	0	8	no	26	no	12	no	15.4092	no	10	no	29	no	0	no	11.0667	no	1	2	no	no
Training	0	1	373	66	male	0	0	88	2680	0	1	1	17	547	0	30.3503	117	91	54	no	11	1	9	0	1	42	HFmrEF	6	1	7	yes	35	no	29	yes	41.3957	no	18.1538	yes	27	no	0	no	8.8	yes	0	2	no	yes
Training	0	1	374	75	female	1	1	47	1438	1	1	1	26	803	2	26.8923	160	100	69	yes	8	0	8	0	0	41	HFmrEF	19	0	7.5	yes	32	no	33	yes	42.9428	no	9	no	55	yes	1	yes	13	no	0	1	no	no
Training	0	1	375	67	male	1	1	80	2436	1	0	1	80	2436	2	30.7934	150	90	65	yes	11	1	11	1	1	24	HFrEF	13	0	7.5	yes	33	no	20.4	no	64.086	yes	14.75	yes	47	yes	0	no	8.06667	yes	0	2	no	yes
Training	0	1	378	57	male	0	0	84	2569	0	1	1	107	3263	0	32.1402	150	85	42	no	11	1	11.4	1	1	46	HFmrEF	18	0	9	no	29	no	14	no	24.0176	no	22	yes	23	no	0	no	8.56667	yes	1	4	yes	yes
Training	0	1	379	77	female	1	1	22	695	1	1	1	7	237	2	23.2335	190	110	42.6	no	8	0	8	0	0	42	HFmrEF	11	1	5.5	yes	19	no	9	no	35.977	no	33	yes	60	yes	0	yes	8.86667	yes	0	4	yes	no
Training	0	1	381	85	male	1	1	27	845	1	0	1	27	845	2	19.3664	140	70	55	no	10	0	10	0	0	46	HFmrEF	16	0	6.5	yes	39	yes	24.4	yes	25.3161	no	5.53846	no	38	no	0	no	9.06667	yes	0	3	yes	no
Training	0	1	382	71	male	0	0	85	2590	0	0	0	85	2590	0	29.3776	130	70	50	no	10	0	9	0	0	31	HFrEF	14.5	0	5.5	yes	37	no	26	yes	47.7177	yes	24.75	yes	47	yes	0	yes	8.03333	yes	0	4	yes	no
Training	0	1	383	53	male	1	1	14	433	0	0	0	14	433	1	29.0548	120	60	61	yes	9	0	9	0	0	27	HFrEF	10	1	5	yes	21	no	16	no	57.1434	yes	7.81818	no	28	no	0	no	7.56667	yes	1	1	no	no
Training	0	1	384	67	male	0	0	81	2494	0	0	0	81	2494	0	29.4029	130	65	52	no	10	0	10	0	0	34	HFrEF	20	0	8	no	30	no	16	no	34.6532	no	20.6	yes	26	no	0	no	10.2333	no	0	2	no	no
Training	1	1	387	47	male	0	0	84	2579	0	1	1	32	990	0	27.4587	120	70	60	yes	10	0	10	0	0	31	HFrEF	17	0	7.5	yes	30	no	15	no	86.7368	yes	11.625	no	42	yes	0	no	8.33333	yes	0	4	yes	no
Training	0	1	388	84	male	1	1	24	752	0	0	0	24	752	1	25.9909	118	80	48	no	10	0	9	0	0	41	HFmrEF	22	0	6.5	yes	29	no	15	no	31.3486	no	27	yes	28	no	0	no	13.7	no	0	4	yes	no
Training	0	1	390	70	male	0	0	38	1183	0	0	0	38	1183	0	32.7449	149	76	56	no	13	1	13	1	1	45	HFmrEF	15	0	9	no	29	no	18	no	43.6296	yes	23.6	yes	50	yes	0	no	8.86667	yes	1	2	no	yes
Training	0	1	394	87	female	1	1	24	731	1	1	1	6	204	2	31.2452	160	80	45	no	11	1	10	0	1	48	HFmrEF	15	0	9.5	no	45	yes	43.7	yes	94.6973	yes	9.375	no	41	yes	0	yes	12.2333	no	0	1	no	yes
Training	0	1	395	70	male	0	0	76	2337	0	1	1	2	68	0	27.3356	110	50	53	no	10	0	11	1	1	38	HFrEF	16	0	7.5	yes	20	no	15	no	37.7919	no	17.7778	yes	55	yes	0	no	9.63333	yes	0	4	yes	no
Training	0	1	396	69	male	1	1	80	2451	1	0	1	80	2451	2	27.1809	105	65	55	no	8	0	10	0	0	49	HFmrEF	17	0	7.5	yes	22	no	11	no	18.199	no	30.8	yes	16	no	0	no	9.2	yes	0	2	no	no
Training	0	1	397	74	male	1	1	50	1532	1	1	1	15	472	2	21.4844	180	90	59	no	8	0	8	0	0	18	HFrEF	9	1	5.5	yes	21	no	13	no	41.5821	no	15.1667	yes	19	no	0	no	5.9	yes	0	4	yes	no
Training	0	1	398	69	female	0	0	81	2477	0	0	0	81	2477	0	31.1791	136	83	45	no	10	0	9	0	0	34	HFrEF	11	1	4.5	yes	28	no	18	no	50.0627	yes	31.6667	yes	32	no	0	no	3.88667	yes	0	2	no	yes
Training	0	1	401	66	male	0	0	71	2187	0	0	0	71	2187	0	24.8584	140	75	48	no	11	1	9	0	1	48	HFmrEF	17	0	9	no	38	no	15	no	21.3446	no	8.72727	no	30	no	0	no	13.7	no	0	2	no	no
Training	0	1	402	83	male	1	1	55	1684	1	1	1	33	1011	2	27.0416	124	80	54	no	10	0	10	0	0	36	HFrEF	16	0	10	no	33	no	22	no	27.4371	no	14.5455	yes	23	no	0	no	10.5333	no	0	2	no	no
Training	0	1	403	75	female	0	0	76	2334	0	1	1	1	53	0	26.2917	130	80	51	no	11	1	10	0	1	45	HFmrEF	14	0	7.5	yes	31	no	23	no	43.1803	no	28.25	yes	44	yes	1	yes	13.4	no	1	4	yes	no
Training	0	1	406	76	female	1	1	25	770	0	0	0	25	770	1	27.0552	129	60	58	no	12	1	12	1	1	44	HFmrEF	13	0	11.5	no	26	no	22	no	66.4632	yes	21.6	yes	15	no	0	no	13.9	no	0	2	no	no
Training	0	1	411	70	male	1	1	12	371	1	1	1	8	263	2	22.0932	112	53	83	yes	9	0	9	0	0	32	HFrEF	13	0	6	yes	22	no	20	no	128.804	yes	44.6667	yes	48	yes	1	no	7.3	yes	1	4	yes	no
Training	0	1	412	52	male	0	0	80	2457	0	1	1	3	100	0	35.9741	102	63	65	yes	10	0	9	0	0	38	HFrEF	17	0	10.5	no	44	yes	21	no	39.3933	no	20.1667	yes	29	no	0	no	9.56667	yes	0	4	yes	yes
Training	0	1	416	79	male	1	1	48	1478	1	1	1	2	68	2	24.2123	117	55	62	yes	13	1	13	1	1	31	HFrEF	12	1	4	yes	30	no	16	no	41.8848	no	11.4	no	40	yes	0	no	4.42667	yes	1	4	yes	no
Training	0	1	420	72	female	0	0	92	2800	0	1	1	16	495	0	31.2175	155	72	56	no	12	1	12	1	1	41	HFmrEF	20	0	9	no	19	no	17	no	22.951	no	11.2727	no	19	no	0	no	7.8	yes	0	4	yes	yes
Training	0	1	423	66	male	0	0	86	2619	0	0	0	86	2619	0	25.8806	150	110	69	yes	10	0	10	0	0	36	HFrEF	22	0	5.5	yes	29	no	13.5	no	37.4774	no	10.5	no	19	no	0	no	5.5	yes	1	4	yes	no
Training	0	1	426	55	male	1	1	15	469	1	1	1	5	154	2	28.6801	127	79	57	no	10	0	10	0	0	23	HFrEF	8	1	3	yes	34	no	25	yes	39.2616	no	37.3333	yes	57	yes	0	no	3.63333	yes	0	4	yes	no
Training	0	1	427	52	male	0	0	88	2707	0	1	1	28	867	0	24.8584	93	72	64	yes	12	1	12	1	1	47	HFmrEF	15	0	5.5	yes	27	no	26	yes	59.2905	yes	20	yes	69	yes	1	no	8.26667	yes	0	4	yes	no
Training	0	1	428	71	female	1	1	7	240	1	1	1	1	36	2	26.079	105	70	79	yes	6	0	8	0	0	32	HFrEF	16	0	10	no	29	no	17	no	56.6884	yes	35.6667	yes	64	yes	1	yes	2.71333	yes	0	4	yes	no
Training	0	1	430	61	male	0	0	88	2683	0	0	0	88	2683	0	22.7904	125	79	63	yes	12	1	11	1	1	38	HFrEF	21	0	7.5	yes	23	no	18	no	27.796	no	9.66667	no	51	yes	1	no	12.0667	no	0	2	no	no
Training	0	1	433	73	male	0	0	81	2488	0	0	0	81	2488	0	25.8806	91	56	52	no	9	0	9	0	0	41	HFmrEF	16	0	11.5	no	35	no	23	no	33.9795	no	15.3333	yes	27	no	0	no	10.7667	no	0	1	no	no
Training	0	1	434	72	male	1	1	44	1342	1	0	1	44	1342	2	33.2515	127	63	52	no	10	0	10	0	0	37	HFrEF	9	1	6.5	yes	42	yes	30	yes	27.894	no	34	yes	45	yes	0	no	7.56667	yes	0	2	no	yes
Training	0	1	437	60	male	0	0	91	2785	0	0	0	91	2785	0	36.8421	114	70	65	yes	10	0	12	1	1	33	HFrEF	21	0	8.5	no	39	yes	23.5	no	44.6271	yes	13.6667	no	15	no	0	no	10.1667	no	0	2	no	yes
Training	0	1	439	60	male	0	0	77	2359	0	0	0	77	2359	0	35.1885	140	90	56	no	10	0	10	0	0	34	HFrEF	8	1	6	yes	22	no	29	yes	38.391	no	34.25	yes	29	no	1	no	8.2	yes	0	2	no	yes
Training	0	1	445	74	male	0	0	70	2146	0	0	0	70	2146	0	30.3461	144	100	51	no	10	0	10	0	0	39	HFrEF	14	0	12.5	no	20	no	13	no	21.8683	no	17.1429	yes	30	no	0	no	8.33333	yes	0	4	yes	yes
Training	0	1	446	69	male	1	1	31	951	0	0	0	31	951	1	24.7245	130	75	55	no	12	1	10	0	1	32	HFrEF	14	0	7	yes	35	no	28	yes	57.42	yes	34.6	yes	65	yes	0	yes	8.63333	yes	0	2	no	no
Training	0	1	447	18	female	0	0	77	2348	0	0	0	77	2348	0	18.3655	109	53	53	no	7	0	7	0	0	48	HFmrEF	16	0	11	no	20	no	10	no	29.3162	no	8.375	no	19	no	0	no	9.66667	yes	1	2	no	no
Training	0	1	449	51	male	0	0	78	2379	0	0	0	78	2379	0	21.875	90	40	57	no	10	0	10	0	0	41	HFmrEF	20	0	9.5	no	28	no	14	no	48.2481	yes	13.3846	no	26	no	0	no	13.1	no	0	2	no	no
Training	0	1	451	78	female	0	0	31	955	0	1	1	3	106	0	34.8502	144	88	55	no	10	0	10	0	0	35	HFrEF	28	0	7	yes	20	no	12	no	49.939	yes	21.3333	yes	61	yes	0	yes	7.56667	yes	0	2	no	yes
Training	0	1	452	73	male	0	0	84	2583	0	1	1	1	35	0	29.0367	120	70	55	no	10	0	9	0	0	43	HFmrEF	36	0	14	no	22	no	20	no	32.8336	no	14.5	no	18	no	0	no	11.6333	no	0	4	yes	no
Training	0	1	453	55	male	1	1	16	487	1	1	1	14	452	2	35.9184	100	70	61	yes	10	0	10	0	0	46	HFmrEF	23	0	10	no	24	no	15	no	38.4006	no	10.3333	no	39	yes	0	no	8.53333	yes	0	4	yes	yes
Training	0	1	455	74	female	1	1	31	973	1	1	1	5	180	2	22.0581	100	69	65	yes	10	0	10	0	0	35	HFrEF	14	0	5	yes	33	no	30	yes	58.0358	yes	25.3333	yes	61	yes	1	yes	5	yes	1	4	yes	no
Training	0	1	456	76	male	0	0	28	869	0	1	1	10	323	0	28.3937	138	101	66	yes	6	0	7	0	0	11	HFrEF	12	1	3.5	yes	23	no	20	no	44.621	yes	24.4444	yes	78	yes	0	yes	2.54	yes	0	3	yes	no
Training	0	1	457	74	male	0	0	79	2408	0	0	0	79	2408	0	27.6601	161	98	59	no	12	1	12	1	1	45	HFmrEF	15	0	11	no	31	no	17	no	41.6439	no	21	yes	38	no	0	no	9.56667	yes	0	3	yes	no
Training	0	1	458	82	male	0	0	81	2489	0	1	1	17	529	0	30.8112	116	67	49	no	11	1	8	0	1	34	HFrEF	26	0	6	yes	30	no	15	no	25.1756	no	8.36364	no	34	no	0	no	10	no	0	4	yes	yes
Training	0	1	460	67	male	0	0	86	2624	0	1	1	43	1310	0	26.3465	100	50	44	no	7	0	8	0	0	46	HFmrEF	12	1	11.5	no	20	no	17	no	26.2053	no	8.46154	no	25	no	0	no	12.6	no	0	2	no	no
Training	1	1	465	63	male	0	0	85	2600	0	1	1	50	1529	0	32.9518	135	76	69	yes	10	0	11	1	1	46	HFmrEF	13	0	8.5	no	22	no	17	no	54.2803	yes	30	yes	48	yes	0	no	7.26667	yes	0	2	no	yes
Training	0	1	467	66	male	1	1	79	2424	1	1	1	50	1527	2	26.8274	150	80	56	no	10	0	9	0	0	26	HFrEF	21	0	6.5	yes	33	no	25	yes	31.4961	no	9.09091	no	22	no	0	no	5.66667	yes	0	4	yes	no
Training	0	1	468	71	female	1	1	86	2636	0	0	0	86	2636	1	19.052	120	70	64	yes	12	1	13	1	1	28	HFrEF	23	0	8.5	no	20	no	15	no	52.1555	yes	18.3333	yes	46	yes	1	yes	7.56667	yes	0	4	yes	no
Training	0	1	469	81	male	0	0	70	2142	0	0	0	70	2142	0	30.2978	133	53	56	no	9	0	8	0	0	22	HFrEF	18	0	8	no	22	no	13	no	44.3468	yes	13.6667	no	34	no	0	no	6.83333	yes	0	2	no	yes
Training	0	1	471	73	female	0	0	82	2502	0	0	0	82	2502	0	23.4221	121	67	78	yes	9	0	9	0	0	32	HFrEF	17	0	7.5	yes	19	no	17	no	19.2528	no	18.3333	yes	27	no	0	no	5.83333	yes	0	4	yes	no
Training	0	1	473	60	male	0	0	86	2619	0	1	1	60	1834	0	24.4473	114	75	64	yes	11	1	12	1	1	28	HFrEF	11	1	11.5	no	31	no	25	yes	55.5148	yes	22.5	yes	45	yes	1	no	8.56667	yes	1	3	yes	no
Training	0	1	475	73	male	0	0	90	2755	0	1	1	8	247	0	34.8161	140	90	61	yes	12	1	10	0	1	46	HFmrEF	11	1	9	no	21	no	19	no	44.6366	yes	17.4	yes	14	no	0	no	10.5667	no	0	2	no	yes
Training	0	1	477	63	male	0	0	81	2491	0	1	1	11	338	0	28.6508	118	61	58	no	13	1	13	1	1	31	HFrEF	20	0	8	no	27	no	18	no	88.5722	yes	18.9091	yes	18	no	0	no	7.83333	yes	1	2	no	no
Training	0	1	482	63	male	0	0	83	2551	0	0	0	83	2551	0	32.2831	115	70	57	no	11	1	11	1	1	46	HFmrEF	20	0	12	no	28	no	18	no	17.5963	no	21.6667	yes	19	no	0	no	13.4	no	0	2	no	yes
Training	0	1	483	71	male	1	1	20	628	1	1	1	18	573	2	27.3797	120	73	68	yes	12	1	11	1	1	36	HFrEF	11	1	7	yes	40	yes	27	yes	69.004	yes	50	yes	58	yes	0	yes	3.57	yes	1	4	yes	no
Training	0	1	484	76	male	0	0	58	1777	0	0	0	58	1777	0	29.5369	126	70	57	no	10	0	10	0	0	39	HFrEF	22	0	9	no	32	no	23	no	45.762	yes	6.18182	no	41	yes	0	no	13.3333	no	0	2	no	no
Training	0	1	493	48	female	0	0	91	2786	0	1	1	73	2228	0	25.9516	100	60	56	no	8	0	8	0	0	33	HFrEF	17	0	7.5	yes	18	no	14	no	50.9778	yes	22.75	yes	25	no	0	no	9	yes	0	2	no	no
Training	1	1	494	36	male	0	0	71	2190	0	1	1	31	951	0	24.1672	114	71	54	no	8	0	9	0	0	39	HFrEF	26	0	9	no	25	no	17	no	19.9004	no	11	no	23	no	0	no	9.53333	yes	0	2	no	no
Training	0	1	500	82	male	1	1	64	1954	0	0	0	64	1954	1	23.1834	148	88	57	no	11	1	11	1	1	35	HFrEF	17	0	5.5	yes	38	no	23	no	43.9108	yes	15.6667	yes	45	yes	0	no	6.09	yes	0	2	no	no
Training	0	1	501	53	male	0	0	74	2271	0	0	0	74	2271	0	27.7575	160	106	56	no	10	0	9	0	0	42	HFmrEF	25	0	14	no	23	no	18	no	16.4325	no	12.8571	no	15	no	0	no	13.4333	no	0	2	no	no
Training	0	1	502	75	male	1	1	14	438	0	0	0	14	438	1	26.1224	133	68	60	yes	13	1	10	0	1	18	HFrEF	18	0	12	no	23	no	14	no	30.1627	no	8.28571	no	31	no	0	no	4.93333	yes	0	4	yes	no
Training	0	1	503	75	male	0	0	72	2204	0	1	1	13	409	0	26.595	110	80	56	no	13	1	13	1	1	36	HFrEF	18	0	8	no	34	no	23	no	39.7615	no	25.4286	yes	41	yes	0	no	5.76667	yes	0	2	no	no
Training	0	1	504	70	male	0	0	75	2290	0	1	1	89	2735	0	26.9896	104	69	68	yes	8	0	8	0	0	49	HFmrEF	19	0	14.5	no	28	no	18	no	19.5263	no	6.14286	no	23	no	0	no	10.6	no	0	3	yes	no
Training	0	1	505	77	male	0	0	67	2042	0	1	1	0	15	0	31.8339	150	70	66	yes	14	2	14	2	1	29	HFrEF	16	0	8.5	no	29	no	24	yes	63.4656	yes	31.5	yes	48	yes	1	no	12.4667	no	1	4	yes	yes
Training	0	1	508	90	male	0	0	60	1856	0	0	0	60	1856	0	25.2493	180	90	55	no	10	0	11	1	1	36	HFrEF	20	0	6	yes	31	no	20	no	62.1114	yes	30	yes	48	yes	0	no	7.96667	yes	0	2	no	no
Training	0	1	509	74	male	0	0	70	2149	0	1	1	33	1032	0	27.6817	122	79	59	no	9	0	10	0	0	29	HFrEF	17	0	8.5	no	30	no	19	no	36.0242	no	27.75	yes	52	yes	1	no	9.6	yes	0	4	yes	no
Training	0	1	510	76	male	0	0	68	2099	0	1	1	44	1354	0	28.9062	140	70	56	no	11	1	9	0	1	26	HFrEF	9	1	5.5	yes	28	no	19	no	32.7078	no	11.625	no	43	yes	0	no	3.8	yes	1	3	yes	no
Training	1	1	512	56	male	0	0	77	2373	0	1	1	5	156	0	27.4725	146	70	59	no	14	2	12	1	1	43	HFmrEF	29	0	11	no	27	no	19	no	24.9325	no	12	no	41	yes	0	no	12.5667	no	0	2	no	no
Training	0	1	515	72	male	0	0	57	1744	0	0	0	57	1744	0	36.6782	100	60	52	no	12	1	10	0	1	45	HFmrEF	14	0	8	no	19	no	14	no	18.5295	no	9	no	17	no	0	no	9.63333	yes	1	1	no	yes
Training	0	1	516	80	male	1	1	20	624	1	1	1	12	390	2	27.6361	129	53	61	yes	10	0	10	0	0	31	HFrEF	24	0	8.5	no	29	no	16	no	24.4851	no	16.5	yes	27	no	0	no	11.9333	no	1	3	yes	no
Training	0	1	519	71	female	0	0	60	1841	0	0	0	60	1841	0	23.0469	118	70	52	no	10	0	9	0	0	41	HFmrEF	30	0	10.5	no	24	no	12	no	34.7714	no	11.0909	no	26	no	0	no	5.3	yes	0	1	no	no
Training	0	1	521	64	male	0	0	68	2089	0	0	0	68	2089	0	30.8642	110	70	52	no	11	1	11	1	1	34	HFrEF	13	0	8.5	no	27	no	13	no	26.879	no	36.5714	yes	44	yes	1	no	7.86667	yes	0	3	yes	yes
Training	1	1	522	52	female	0	0	76	2316	0	0	0	76	2316	0	22.6757	124	70	67	yes	10	0	9	0	0	31	HFrEF	24	0	9.5	no	28	no	15	no	40.5281	no	43.3333	yes	18	no	1	no	9.36667	yes	0	1	no	no
Training	0	1	524	59	male	0	0	76	2331	0	0	0	76	2331	0	27.0641	123	67	36	no	10	0	9	0	0	36	HFrEF	20	0	15	no	23	no	8	no	26.6654	no	10.75	no	24	no	0	no	9.46667	yes	0	3	yes	no
Training	0	1	525	69	female	0	0	74	2266	0	1	1	72	2192	0	25.5937	104	56	47	no	9	0	10	0	0	46	HFmrEF	19	0	10	no	14	no	11	no	22.4929	no	5.88235	no	26	no	0	no	12.6667	no	1	1	no	no
Training	0	1	526	67	male	1	1	64	1960	1	1	1	60	1844	2	23.5666	116	66	44	no	11	1	12	1	1	44	HFmrEF	14	0	10.5	no	33	no	29	yes	51.3448	yes	13.375	no	37	no	0	yes	13.7667	no	1	2	no	no
Training	0	1	528	61	male	0	0	78	2384	0	0	0	78	2384	0	25.9259	142	77	50	no	11	1	10	0	1	43	HFmrEF	22	0	10.5	no	28	no	16	no	21.0965	no	9.33333	no	21	no	0	no	9.43333	yes	1	1	no	no
Training	0	1	529	69	male	0	0	70	2154	0	1	1	79	2426	0	31.5617	141	78	65	yes	11	1	11	1	1	49	HFmrEF	19	0	15	no	28	no	18	no	55.5731	yes	13.4	no	36	no	0	no	14.2667	no	1	3	yes	yes
Training	0	1	530	57	male	0	0	75	2293	0	0	0	75	2293	0	29.0612	160	100	58	no	10	0	10	0	0	26	HFrEF	15	0	8	no	16	no	12	no	34.6896	no	12.8	no	15	no	0	no	6.16667	yes	1	3	yes	no
Training	1	1	533	45	male	0	0	77	2365	0	0	0	77	2365	0	23.9869	128	91	66	yes	10	0	10	0	0	41	HFmrEF	25	0	11.5	no	31	no	18	no	26.3211	no	9.63636	no	17	no	0	no	11.1667	no	0	2	no	no
Training	0	1	534	45	male	0	0	76	2342	0	1	1	96	2924	0	26.8745	100	80	55	no	11	1	11	1	1	38	HFrEF	10	1	8.5	no	20	no	29	yes	20.7136	no	16.2857	yes	18	no	0	no	7.73333	yes	0	2	no	no
Training	0	1	535	66	male	0	0	71	2191	0	1	1	56	1706	0	30.1896	133	80	64	yes	10	0	10	0	0	20	HFrEF	10	1	7.5	yes	22	no	29	yes	26.6645	no	11.0667	no	24	no	0	no	7.36667	yes	0	2	no	yes
Training	0	1	536	75	female	1	1	8	258	1	1	1	6	203	2	31.25	107	54	51	no	10	0	10	0	0	28	HFrEF	23	0	10	no	33	no	25	yes	45.8261	yes	15.8182	yes	44	yes	0	no	7.73333	yes	1	1	no	yes
Training	1	1	537	51	male	0	0	69	2119	0	1	1	58	1785	0	26.8809	143	75	58	no	9	0	8	0	0	37	HFrEF	19	0	12.5	no	23	no	20	no	47.6608	yes	13.2	no	44	yes	0	no	8.5	yes	0	2	no	no
Training	0	1	538	59	male	0	0	79	2408	0	0	0	79	2408	0	35.4922	153	86	54	no	11	1	10	0	1	34	HFrEF	22	0	8.5	no	22	no	21	no	42.4285	no	12	no	28	no	0	no	10.1667	no	0	2	no	yes
Training	0	1	540	66	male	0	0	68	2070	0	1	1	48	1485	0	32.6531	139	68	81	yes	11	1	11	1	1	26	HFrEF	17	0	8	no	31	no	20	no	36.7332	no	11.3333	no	19	no	0	no	5.66667	yes	0	2	no	yes
Training	0	1	542	79	male	1	1	11	359	1	1	1	6	194	2	19.721	130	90	68	yes	9	0	9	0	0	22	HFrEF	31	0	8	no	26	no	19	no	73.8001	yes	13.6	no	15	no	0	no	5.96667	yes	1	3	yes	no
Training	0	1	543	64	male	0	0	70	2150	0	0	0	70	2150	0	23.7118	135	80	56	no	11	1	9	0	1	34	HFrEF	23	0	7	yes	34	no	16	no	13.7027	no	9.09091	no	33	no	0	no	10.7333	no	0	1	no	no
Training	0	1	544	63	female	0	0	74	2269	0	1	1	1	56	0	33.9844	107	62	43	no	9	0	9	0	0	45	HFmrEF	23	0	13	no	23	no	12	no	21.5841	no	16.3636	yes	30	no	0	no	13.0333	no	0	1	no	yes
Training	0	1	546	71	male	0	0	69	2127	0	1	1	5	171	0	25.8264	110	70	71	yes	9	0	10	0	0	25	HFrEF	20	0	9.5	no	26	no	17	no	54.9854	yes	14.8571	yes	20	no	0	no	4.56667	yes	1	1	no	no
Training	0	1	547	80	male	0	0	67	2063	0	0	0	67	2063	0	22.6422	150	80	65	yes	10	0	9	0	0	29	HFrEF	11	1	6.5	yes	32	no	38	yes	72.0112	yes	16.8333	yes	42	yes	1	no	6.96667	yes	0	4	yes	no
Training	0	1	549	78	male	1	1	50	1546	1	0	1	50	1546	2	23.7118	60	40	80	yes	8	0	8	0	0	30	HFrEF	15	0	8.5	no	33	no	17	no	57.7896	yes	18.75	yes	33	no	0	no	6.6	yes	0	1	no	no
Training	0	1	551	73	male	1	1	68	2088	1	1	1	0	27	2	23.5102	124	67	55	no	11	1	8	0	1	43	HFmrEF	15	0	10.5	no	14	no	11	no	25.6629	no	25.4286	yes	28	no	0	no	13.8667	no	1	1	no	no
Training	0	1	553	76	male	0	0	75	2297	0	1	1	41	1256	0	28.4053	130	78	54	no	11	1	10	0	1	39	HFrEF	21	0	9	no	24	no	16	no	26.3845	no	21	yes	26	no	0	no	8.5	yes	0	3	yes	no
Training	0	1	555	65	male	0	0	69	2112	0	1	1	79	2433	0	31.8878	200	90	63	yes	8	0	9	0	0	34	HFrEF	16	0	14.5	no	17	no	19	no	23.5412	no	16	yes	26	no	0	no	8.5	yes	1	2	no	yes
Training	0	1	556	72	male	0	0	72	2201	0	1	1	1	30	0	21.9727	90	60	70	yes	11	1	11	1	1	23	HFrEF	15	0	5	yes	42	yes	34	yes	72.2733	yes	13.4286	no	52	yes	0	no	2.20333	yes	0	3	yes	no
Training	0	1	557	67	male	1	1	27	852	0	0	0	27	852	1	36.4799	118	84	67	yes	9	0	11	1	1	36	HFrEF	9	1	7.5	yes	32	no	22	no	62.8658	yes	31.25	yes	38	no	0	no	6.6	yes	0	2	no	yes
Training	0	1	558	76	male	0	0	34	1062	0	1	1	17	539	0	25.7117	100	75	45	no	13	1	12	1	1	43	HFmrEF	15	0	5.5	yes	40	yes	27	yes	37.8326	no	12.6667	no	58	yes	0	yes	5	yes	1	3	yes	no
Training	0	1	560	73	female	0	0	73	2237	0	0	0	73	2237	0	26.8386	110	70	52	no	10	0	10	0	0	45	HFmrEF	26	0	13.5	no	30	no	14	no	17.8093	no	13	no	25	no	0	no	11.9667	no	0	2	no	no
Training	0	1	561	80	male	1	1	74	2277	1	1	1	74	2262	2	26.2976	131	83	66	yes	8	0	9	0	0	35	HFrEF	13	0	9.5	no	37	no	19	no	50.6916	yes	40.3333	yes	65	yes	0	no	7.86667	yes	0	2	no	no
Training	0	1	563	71	male	0	0	77	2343	0	1	1	48	1483	0	21.5019	117	63	52	no	8	0	8	0	0	33	HFrEF	21	0	11.5	no	41	yes	14	no	36.237	no	20.1667	yes	36	no	0	no	10.3333	no	1	1	no	no
Training	0	1	565	48	male	0	0	70	2147	0	1	1	2	88	0	28.9461	160	80	50	no	7	0	8	0	0	46	HFmrEF	27	0	11.5	no	23	no	17	no	10.4015	no	13.1667	no	34	no	0	no	12.5333	no	1	1	no	no
Training	0	1	566	61	female	0	0	63	1941	0	1	1	4	126	0	39.4521	126	74	47	no	10	0	11	1	1	43	HFmrEF	26	0	14	no	24	no	14	no	18.38	no	6.94737	no	15	no	0	no	11.4667	no	1	2	no	yes
Training	0	1	568	77	male	1	1	42	1279	0	0	0	42	1279	1	30.0232	131	72	44	no	14	2	13	1	1	35	HFrEF	20	0	11.5	no	22	no	15	no	38.6827	no	17.0769	yes	26	no	0	no	10.4667	no	1	3	yes	yes
Training	0	1	573	68	male	1	1	48	1485	1	1	1	30	918	2	36.157	107	66	70	yes	13	1	13	1	1	12	HFrEF	11	1	8	no	30	no	29	yes	55.1606	yes	13.0909	no	41	yes	0	no	5.4	yes	0	3	yes	yes
Training	0	1	578	67	male	1	1	67	2048	0	0	0	67	2048	1	27.7344	120	60	54	no	9	0	9	0	0	33	HFrEF	24	0	8	no	31	no	19	no	32.1403	no	11.8667	no	42	yes	0	no	9.03333	yes	0	1	no	no
Training	0	1	579	45	male	0	0	76	2325	0	1	1	56	1711	0	27.7743	120	75	52	no	10	0	11	1	1	25	HFrEF	19	0	10.5	no	35	no	14	no	10.6683	no	10.9231	no	23	no	0	no	9.8	yes	1	1	no	no
Training	0	1	580	75	male	1	1	48	1464	0	0	0	48	1464	1	33.5146	160	80	54	no	12	1	12	1	1	34	HFrEF	16	0	7	yes	22	no	10	no	33.8609	no	24.0741	yes	27	no	0	no	10.6333	no	0	1	no	yes
Training	0	1	582	64	male	0	0	81	2476	0	1	1	1	35	0	28.9051	103	68	65	yes	14	2	16	2	1	41	HFmrEF	11	1	6.5	yes	39	yes	53	yes	161.934	yes	18.3333	yes	32	no	1	no	13.5667	no	0	2	no	no
Training	0	1	583	78	male	1	1	62	1909	1	1	1	44	1349	2	25.5036	150	70	52	no	10	0	11	1	1	23	HFrEF	15	0	7.5	yes	39	yes	19	no	41.4601	no	30	yes	50	yes	0	no	5.43333	yes	1	3	yes	no
Training	0	1	584	72	male	1	1	61	1860	0	1	1	7	218	1	34.1142	130	65	60	yes	9	0	9	0	0	43	HFmrEF	22	0	12.5	no	34	no	17	no	53.2041	yes	11.375	no	63	yes	0	yes	8.9	yes	0	2	no	yes
Training	0	1	587	61	male	0	0	70	2146	0	1	1	3	109	0	25.4028	120	60	67	yes	8	0	8	0	0	26	HFrEF	29	0	10	no	24	no	19	no	44.4136	yes	22.8	yes	36	no	0	no	7.86667	yes	0	1	no	no
Training	0	1	589	74	male	1	1	61	1886	0	1	1	29	895	1	24.1517	120	80	53	no	14	2	12	1	1	23	HFrEF	8	1	7	yes	41	yes	17	no	55.6528	yes	13.75	no	39	yes	0	no	6	yes	1	2	no	no
Training	0	1	590	76	male	0	0	75	2299	0	1	1	8	251	0	20.9042	119	59	60	yes	8	0	8	0	0	41	HFmrEF	18	0	7	yes	32	no	24	yes	58.7352	yes	8.66667	no	63	yes	1	no	11.2	no	0	2	no	no
Training	0	1	591	70	male	0	0	70	2152	0	1	1	81	2487	0	32.0386	127	75	62	yes	10	0	11	1	1	40	HFrEF	29	0	11.5	no	29	no	17	no	16.5549	no	13.2	no	30	no	0	no	8.63333	yes	0	2	no	yes
Training	1	1	597	67	male	0	0	70	2151	0	1	1	8	246	0	30.5556	155	100	56	no	11	1	11	1	1	43	HFmrEF	21	0	12.5	no	22	no	12	no	12.8107	no	15.1111	yes	25	no	0	no	9.63333	yes	0	1	no	yes
Training	0	1	600	70	male	1	1	63	1931	1	1	1	27	850	2	28.4055	170	80	53	no	10	0	10	0	0	44	HFmrEF	12	1	7	yes	29	no	25	yes	79.252	yes	11.6364	no	63	yes	0	no	9.73333	yes	1	3	yes	no
Training	0	1	606	65	male	1	1	37	1141	1	0	1	37	1141	2	31.0735	100	60	73	yes	8	0	10	0	0	15	HFrEF	17	0	5	yes	34	no	22	no	54.1581	yes	25.7143	yes	54	yes	0	no	3.36667	yes	0	3	yes	yes
Training	0	1	607	78	male	0	0	71	2186	0	1	1	33	1025	0	22.3214	150	100	57	no	10	0	9	0	0	49	HFmrEF	24	0	13	no	27	no	16	no	30.8916	no	11.8	no	40	yes	0	no	13.8667	no	1	1	no	no
Training	0	1	609	51	female	0	0	72	2219	0	1	1	6	189	0	25.711	148	95	44	no	9	0	9	0	0	39	HFrEF	27	0	11	no	37	no	17	no	20.9508	no	14.5	no	22	no	0	no	13.8	no	0	1	no	no
Training	0	1	610	69	male	0	0	25	771	0	0	0	25	771	0	22.8374	125	60	55	no	7	0	8	0	0	36	HFrEF	14	0	10	no	29	no	15	no	43.6257	yes	17.2	yes	45	yes	0	no	11.7	no	0	1	no	no
Training	0	1	616	76	male	0	0	70	2134	0	0	0	70	2134	0	28.0664	150	80	57	no	11	1	11	1	1	49	HFmrEF	22	0	9	no	33	no	16	no	24.7416	no	10.5714	no	27	no	0	no	14.5	no	0	2	no	no
Training	0	1	617	79	male	1	1	31	957	0	0	0	31	957	1	25.7117	120	60	60	yes	10	0	10	0	0	36	HFrEF	17	0	6.5	yes	20	no	19	no	35.5739	no	19.7143	yes	28	no	0	no	6.83333	yes	0	2	no	no
Training	0	1	618	67	female	0	0	76	2331	0	0	0	76	2331	0	30.8594	110	60	45	no	13	1	12	1	1	49	HFmrEF	16	0	12	no	15	no	9	no	57.0412	yes	11.5294	no	33	no	0	no	18.8667	no	1	1	no	yes
Training	0	1	619	73	male	0	0	80	2434	0	1	1	55	1687	0	38.1963	159	75	60	yes	10	0	7	0	0	27	HFrEF	21	0	13	no	37	no	25	yes	42.0189	no	20	yes	52	yes	0	no	11.9333	no	1	2	no	yes
Training	0	1	621	73	female	0	0	76	2329	0	0	0	76	2329	0	21.2585	125	65	50	no	10	0	10	0	0	47	HFmrEF	15	0	8	no	33	no	26	yes	60.6974	yes	12.5	no	45	yes	1	yes	9.86667	no	0	2	no	no
Training	0	1	622	72	male	0	0	66	2034	0	1	1	48	1474	0	28.0277	100	70	47	no	7	0	7	0	0	39	HFrEF	23	0	8.5	no	22	no	18	no	32.1991	no	14.9412	yes	30	no	0	no	10.3333	no	0	2	no	no
Training	0	1	626	59	female	0	0	80	2456	0	1	1	75	2282	0	25	190	90	53	no	10	0	10	0	0	34	HFrEF	21	0	9	no	40	yes	14	no	46.7859	yes	18.3636	yes	46	yes	0	no	7.96667	yes	0	3	yes	no
Training	0	1	628	81	male	0	0	58	1775	0	1	1	25	787	0	27.4286	180	120	46	no	13	1	13	1	1	37	HFrEF	7	1	8.5	no	27	no	10	no	21.5318	no	18	yes	34	no	0	no	13.8333	no	0	2	no	no
Training	0	1	631	70	male	1	1	7	225	0	0	0	7	225	1	23.533	60	40	65	yes	9	0	9	0	0	25	HFrEF	8	1	7.5	yes	53	yes	27	yes	59.7236	yes	18.3333	yes	43	yes	0	no	4.3	yes	0	3	yes	no
Training	0	1	633	59	male	0	0	32	980	0	0	0	32	980	0	33.4974	170	100	67	yes	13	1	14	2	1	46	HFmrEF	21	0	11.5	no	27	no	27	yes	48.4756	yes	28	yes	40	yes	0	no	10.3667	no	0	3	yes	yes
Training	0	1	634	77	male	1	1	22	693	0	1	1	1	36	1	26.3036	125	60	56	no	8	0	8	0	0	36	HFrEF	8	1	9	no	42	yes	24	yes	40.7499	no	14.5	no	19	no	1	yes	9.3	yes	1	2	no	no
Training	0	1	637	67	male	0	0	77	2345	0	1	1	26	816	0	29.668	150	60	50	no	12	1	8	0	1	47	HFmrEF	22	0	11.5	no	27	no	20	no	43.8513	yes	11.1	no	30	no	0	no	13.9333	no	0	1	no	no
Training	0	1	639	57	male	0	0	77	2364	0	0	0	77	2364	0	29.3848	170	80	55	no	10	0	8	0	0	35	HFrEF	21	0	10.5	no	19	no	15	no	11.2038	no	12.3077	no	15	no	0	no	13.9	no	0	1	no	no
Training	0	1	640	60	male	0	0	78	2392	0	1	1	63	1937	0	32.112	135	70	55	no	13	1	12	1	1	48	HFmrEF	12	1	9	no	31	no	13	no	39.9412	no	8.36364	no	23	no	0	no	11.0333	no	0	1	no	yes
Training	0	1	641	60	male	0	0	66	2023	0	0	0	66	2023	0	22.5981	112	66	67	yes	7	0	10	0	0	37	HFrEF	29	0	9.5	no	26	no	17	no	22.093	no	15	yes	30	no	0	no	8.8	yes	0	1	no	no
Training	1	1	642	66	male	0	0	64	1959	0	1	1	1	45	0	20.0617	106	80	51	no	10	0	9	0	0	38	HFrEF	13	0	12.5	no	28	no	14	no	13.1306	no	4.4	no	28	no	0	no	11.0333	no	0	1	no	no
Training	0	1	645	45	male	0	0	74	2261	0	1	1	74	2255	0	20.7451	200	120	50	no	13	1	13	1	1	44	HFmrEF	22	0	8.5	no	29	no	10	no	20.6638	no	9.73333	no	26	no	0	no	11.1	no	0	1	no	no
Training	0	1	648	67	male	0	0	81	2476	0	0	0	81	2476	0	30.5556	130	80	56	no	13	1	13	1	1	49	HFmrEF	17	0	11.5	no	22	no	17	no	33.857	no	16.2222	yes	14	no	0	no	10.6333	no	0	3	yes	yes
Training	0	1	653	53	male	0	0	64	1966	0	0	0	64	1966	0	25.9516	135	100	58	no	12	1	9	0	1	26	HFrEF	22	0	8	no	42	yes	14	no	38.0992	no	18	yes	17	no	0	no	6	yes	0	1	no	no
Training	0	1	656	59	male	0	0	78	2398	0	0	0	78	2398	0	30.7394	109	73	50	no	10	0	9	0	0	32	HFrEF	18	0	6.5	yes	27	no	30	yes	61.6942	yes	13.1667	no	23	no	0	no	7.23333	yes	1	2	no	yes
Training	0	1	657	62	male	0	0	72	2208	0	1	1	10	313	0	27.4145	110	80	79	yes	8	0	9	0	0	31	HFrEF	18	0	12	no	31	no	17	no	45.9906	yes	10.5556	no	53	yes	1	no	12.2	no	1	2	no	no
Training	0	1	658	72	male	0	0	55	1702	0	0	0	55	1702	0	20.4529	139	71	59	no	8	0	9	0	0	29	HFrEF	15	0	5	yes	29	no	15	no	20.269	no	31.6	yes	23	no	0	no	9.53333	yes	1	1	no	no
Training	1	1	662	48	male	0	0	79	2428	0	1	1	27	831	0	31.9715	78	50	64	yes	11	1	10	0	1	48	HFmrEF	23	0	8.5	no	38	no	19	no	43.1666	no	15.6364	yes	36	no	0	no	8.53333	yes	1	1	no	yes
Training	0	1	668	81	male	1	1	18	557	1	1	1	15	462	2	27.0416	122	59	56	no	13	1	12	1	1	38	HFrEF	12	1	5.5	yes	29	no	24	yes	38.8261	no	15.5	yes	35	no	0	no	8.66667	yes	0	2	no	no
Training	0	1	669	69	male	1	1	30	942	1	0	1	30	942	2	30.1103	115	70	74	yes	8	0	10	0	0	21	HFrEF	11	1	7.5	yes	18	no	15	no	44.6748	yes	19.8462	yes	45	yes	1	no	4.43333	yes	0	2	no	yes
Training	0	1	670	79	female	1	1	9	288	0	1	1	3	106	1	32.8947	150	80	56	no	10	0	8	0	0	13	HFrEF	10	1	6.5	yes	28	no	20	no	44.5597	yes	15.6364	yes	56	yes	0	no	5.1	yes	0	1	no	yes
Training	0	1	672	47	female	0	0	74	2258	0	1	1	93	2850	0	36.0786	120	70	58	no	11	1	9	0	1	47	HFmrEF	38	0	16.5	no	36	no	26	yes	33.8911	no	6.66667	no	19	no	0	no	17.1	no	0	2	no	yes
Training	1	1	673	58	male	0	0	69	2114	0	1	1	37	1127	0	27.2509	100	60	74	yes	8	0	9	0	0	27	HFrEF	15	0	7	yes	29	no	20	no	30.8101	no	9.38462	no	45	yes	0	no	5.43333	yes	0	2	no	no
Training	1	1	676	63	male	0	0	65	1990	0	1	1	85	2606	0	33.4438	130	70	60	yes	12	1	10	0	1	36	HFrEF	21	0	10.5	no	27	no	17	no	21.4491	no	4.44444	no	22	no	0	no	11.7333	no	0	1	no	yes
Training	0	1	678	81	male	0	0	58	1770	0	0	0	58	1770	0	30.8248	140	70	53	no	8	0	10	0	0	45	HFmrEF	15	0	12	no	32	no	12	no	24.391	no	8.77778	no	29	no	0	no	12.7667	no	0	1	no	yes
Training	0	1	684	51	male	0	0	63	1916	0	0	0	63	1916	0	29.0698	105	69	67	yes	8	0	8	0	0	39	HFrEF	20	0	9	no	30	no	18	no	57.7313	yes	12.2667	no	15	no	0	no	9.06667	yes	0	2	no	no
Training	0	1	685	74	female	0	0	60	1854	0	1	1	36	1106	0	20.5049	130	60	53	no	9	0	8	0	0	40	HFrEF	9	1	7.5	yes	27	no	21	no	47.6117	yes	36.2222	yes	62	yes	0	no	11.2333	no	0	1	no	no
Training	0	1	686	62	male	0	0	39	1206	0	1	1	19	608	0	28.3848	138	73	48	no	9	0	8	0	0	45	HFmrEF	35	0	12	no	40	yes	13	no	10.7479	no	7.5	no	38	no	0	no	14.7667	no	0	2	no	no
Training	0	1	687	75	female	0	0	53	1617	0	0	0	53	1617	0	28.0404	122	69	50	no	10	0	10	0	0	40	HFrEF	14	0	7.5	yes	30	no	11	no	15.15	no	20	yes	44	yes	0	no	11.9333	no	0	2	no	no
Training	1	1	688	63	female	0	0	67	2059	0	1	1	4	135	0	22.5827	125	70	67	yes	9	0	10	0	0	27	HFrEF	19	0	12.5	no	21	no	16	no	34.6704	no	9.57143	no	28	no	0	no	8.93333	yes	1	3	yes	no
Training	0	1	689	41	female	0	0	60	1833	0	1	1	12	386	0	39.0625	155	75	49	no	14	2	11	1	1	33	HFrEF	19	0	10.5	no	32	no	12	no	33.2446	no	9.88889	no	19	no	0	no	11.1667	no	0	1	no	yes
Training	0	1	692	40	male	0	0	59	1825	0	0	0	59	1825	0	29.3031	140	70	56	no	9	0	9	0	0	46	HFmrEF	27	0	13.5	no	38	no	12	no	12.4657	no	9.33333	no	31	no	0	no	12.8333	no	0	1	no	no
Training	1	1	697	61	female	0	0	60	1837	0	0	0	60	1837	0	26.2188	139	82	50	no	9	0	6	0	0	32	HFrEF	19	0	13	no	27	no	17	no	11.9752	no	8.46154	no	35	no	0	no	8.53333	yes	0	1	no	no
Training	0	1	698	78	male	0	0	58	1781	0	1	1	41	1249	0	24.4898	186	100	58	no	8	0	7	0	0	36	HFrEF	14	0	8.5	no	25	no	14	no	13.1362	no	11.8	no	34	no	0	no	10.4667	no	1	1	no	no
Training	0	1	703	79	female	0	0	47	1436	0	1	1	31	968	0	25.0995	115	60	60	yes	8	0	8	0	0	35	HFrEF	22	0	6.5	yes	24	no	13	no	32.4658	no	29	yes	49	yes	0	no	8.86667	yes	0	3	yes	no
Training	0	1	705	55	male	1	1	33	1025	1	1	1	20	635	2	28.3108	115	70	56	no	10	0	9	0	0	41	HFmrEF	14	0	6.5	yes	22	no	15	no	65.8966	yes	19.2	yes	41	yes	0	no	7.86667	yes	0	3	yes	no
Training	0	1	707	51	male	0	0	60	1828	0	0	0	60	1828	0	37.2841	131	82	71	yes	9	0	7	0	0	39	HFrEF	20	0	13	no	23	no	16	no	23.5504	no	13	no	18	no	0	no	13.5	no	0	1	no	yes
Training	0	1	708	75	male	0	0	33	1007	0	0	0	33	1007	0	25.2493	110	70	59	no	9	0	8	0	0	44	HFmrEF	18	0	13	no	33	no	16	no	54.0318	yes	27	yes	29	no	0	no	12.5333	no	1	1	no	no
Training	0	1	709	66	male	1	1	51	1553	1	1	1	50	1547	2	18.8189	120	80	55	no	10	0	9	0	0	15	HFrEF	11	1	4.5	yes	39	yes	28	yes	89.387	yes	16.1667	yes	47	yes	0	yes	0.73	yes	0	2	no	no
Training	0	1	715	83	male	0	0	69	2107	0	1	1	2	79	0	29.2101	100	80	70	yes	8	0	8	0	0	41	HFmrEF	21	0	14	no	30	no	21	no	52.6358	yes	16.2667	yes	29	no	0	no	15.4667	no	1	2	no	no
Training	0	1	718	60	male	0	0	60	1840	0	0	0	60	1840	0	40.6262	132	75	83	yes	7	0	7	0	0	38	HFrEF	20	0	14	no	26	no	22	no	33.7795	no	5.86667	no	30	no	0	no	17.6333	no	1	1	no	yes
Training	0	1	719	76	male	0	0	64	1950	0	0	0	64	1950	0	24.5351	150	80	55	no	10	0	10	0	0	45	HFmrEF	20	0	8.5	no	34	no	24	yes	27.0579	no	10.8571	no	33	no	0	no	14.9333	no	0	1	no	no
Training	0	1	720	56	male	0	0	67	2053	0	1	1	24	755	0	23.4568	140	80	63	yes	10	0	10	0	0	33	HFrEF	20	0	7.5	yes	32	no	19	no	41.4668	no	14	no	66	yes	0	no	6.46667	yes	0	1	no	no
Training	0	1	726	43	male	0	0	60	1827	0	0	0	60	1827	0	37.4219	130	90	55	no	9	0	9	0	0	44	HFmrEF	21	0	12	no	32	no	13	no	36.6392	no	9.81818	no	19	no	0	no	9.33333	yes	0	1	no	yes
Training	0	1	729	77	male	1	1	20	611	0	0	0	20	611	1	28.6851	135	70	46	no	8	0	9	0	0	30	HFrEF	13	0	10.5	no	22	no	16	no	20.626	no	18	yes	14	no	0	no	10.4333	no	0	1	no	no
Training	0	1	730	85	male	1	1	44	1361	0	1	1	43	1337	1	20.5714	122	77	55	no	11	1	11	1	1	44	HFmrEF	17	0	10.5	no	30	no	22	no	43.5715	no	10.5333	no	16	no	1	no	8.56667	yes	0	3	yes	no
Training	0	1	736	80	male	0	0	63	1930	0	0	0	63	1930	0	25.4694	130	70	56	no	10	0	10	0	0	39	HFrEF	24	0	13.5	no	32	no	21	no	32.556	no	11.6667	no	27	no	0	no	7.9	yes	0	1	no	no
Training	0	1	737	64	male	1	1	61	1864	1	1	1	61	1863	2	32.0386	145	70	55	no	8	0	10	0	0	41	HFmrEF	20	0	14	no	29	no	17	no	42.5696	no	8.14286	no	16	no	0	no	12.0333	no	0	1	no	yes
Training	0	1	743	71	male	0	0	53	1620	0	0	0	53	1620	0	45.1963	159	92	61	yes	12	1	9	0	1	49	HFmrEF	26	0	14.5	no	36	no	24	yes	42.9454	no	25.25	yes	57	yes	0	no	12.8333	no	1	2	no	yes
Training	0	1	744	92	male	1	1	15	484	0	0	0	15	484	1	24.093	130	80	68	yes	8	0	9	0	0	46	HFmrEF	9	1	8.5	no	48	yes	31	yes	52.4748	yes	15.6667	yes	51	yes	0	yes	12.8667	no	0	2	no	no
Training	0	1	745	75	female	1	1	33	1012	1	1	1	11	340	2	27.0552	110	70	47	no	8	0	6	0	0	39	HFrEF	25	0	7.5	yes	29	no	14	no	40.2438	no	26.3333	yes	38	no	0	no	9.3	yes	0	3	yes	no
Training	0	1	748	72	male	1	1	47	1433	1	1	1	40	1220	2	23.6652	115	70	60	yes	10	0	10	0	0	26	HFrEF	17	0	6.5	yes	38	no	22	no	38.4532	no	15.75	yes	40	yes	0	no	7.63333	yes	0	3	yes	no
Training	0	1	751	69	male	0	0	44	1364	0	0	0	44	1364	0	23.8088	130	80	63	yes	8	0	8	0	0	44	HFmrEF	18	0	11.5	no	18	no	12	no	19.1628	no	6.5	no	14	no	0	no	12.9	no	0	2	no	no
Training	1	1	756	68	male	0	0	63	1919	0	1	1	0	13	0	28.7197	111	85	64	yes	11	1	11	1	1	21	HFrEF	21	0	9.5	no	30	no	18	no	32.895	no	24	yes	40	yes	0	no	7.23333	yes	0	2	no	no
Training	0	1	757	74	male	0	0	69	2104	0	1	1	32	998	0	28.4053	140	70	52	no	8	0	9	0	0	46	HFmrEF	17	0	7.5	yes	24	no	20	no	37.3366	no	15.8	yes	26	no	0	no	15.7667	no	0	3	yes	no
Training	0	1	760	52	male	0	0	63	1939	0	1	1	40	1232	0	29.0367	140	80	71	yes	8	0	7	0	0	45	HFmrEF	20	0	13	no	20	no	16	no	30.4543	no	10.5455	no	29	no	0	no	9.63333	yes	0	1	no	no
Training	0	1	763	58	male	0	0	43	1337	0	0	0	43	1337	0	36.2959	138	88	57	no	11	1	12	1	1	40	HFrEF	18	0	12.5	no	34	no	13	no	22.9382	no	8	no	16	no	0	no	10	no	0	1	no	yes
Training	0	1	765	49	male	0	0	56	1707	0	0	0	56	1707	0	26.5118	176	112	62	yes	8	0	6	0	0	47	HFmrEF	19	0	12.5	no	36	no	18	no	22.7519	no	6.11111	no	16	no	0	no	12.6667	no	0	1	no	no
Training	0	1	766	56	male	0	0	63	1945	0	0	0	63	1945	0	25.7469	135	82	60	yes	8	0	6	0	0	40	HFrEF	13	0	9.5	no	37	no	28	yes	33.5428	no	10	no	23	no	0	no	13.0667	no	1	1	no	no
Training	0	1	769	68	male	0	0	65	2003	0	1	1	56	1709	0	23.1084	160	85	67	yes	10	0	10	0	0	35	HFrEF	9	1	6.5	yes	24	no	22	no	50.6407	yes	8.66667	no	37	no	0	no	8.16667	yes	0	2	no	no
Training	0	1	770	72	male	1	1	38	1173	1	1	1	23	710	2	22.5981	150	70	56	no	9	0	9	0	0	48	HFmrEF	21	0	10.5	no	23	no	13	no	11.3159	no	8.57143	no	24	no	0	no	10.9	no	0	1	no	no
Training	0	1	772	52	male	0	0	60	1847	0	0	0	60	1847	0	22.4712	120	70	48	no	10	0	10	0	0	44	HFmrEF	20	0	9	no	30	no	11	no	12.6229	no	5.33333	no	24	no	0	no	10.1667	no	1	1	no	no
Training	0	1	781	58	male	0	0	36	1122	0	0	0	36	1122	0	26.9598	135	80	60	yes	8	0	7	0	0	34	HFrEF	21	0	10.5	no	23	no	12	no	31.9748	no	11.2727	no	29	no	0	no	10.3333	no	0	1	no	no
Training	0	1	782	77	female	1	1	31	965	1	0	1	31	965	2	27.9155	125	85	44	no	8	0	8	0	0	31	HFrEF	8	1	10.5	no	24	no	19	no	37.6237	no	13	no	46	yes	0	no	8.83333	yes	1	3	yes	no
Training	0	1	784	83	male	1	1	35	1080	1	1	1	4	141	2	25.0593	150	100	55	no	8	0	8	0	0	44	HFmrEF	11	1	6.5	yes	26	no	19	no	50.3353	yes	27.5556	yes	43	yes	1	yes	5.7	yes	1	3	yes	no
Training	0	1	785	79	male	0	0	29	904	0	0	0	29	904	0	36.7537	120	60	57	no	10	0	10	0	0	36	HFrEF	14	0	11.5	no	27	no	13	no	44.5752	yes	13.6364	no	45	yes	0	no	9.63333	yes	1	1	no	yes
Training	0	1	791	73	male	1	1	9	280	0	1	1	6	192	1	30.8642	90	60	69	yes	14	2	10	0	1	42	HFmrEF	30	0	13.5	no	29	no	26	yes	31.8903	no	25.6	yes	37	no	0	no	10.3667	no	0	3	yes	yes
Training	0	1	793	77	male	0	0	65	1995	0	1	1	2	72	0	26.8519	86	56	69	yes	11	1	9	0	1	34	HFrEF	13	0	9	no	36	no	43	yes	93.7707	yes	9.15789	no	44	yes	1	no	9.6	yes	1	3	yes	no
Training	0	1	797	84	male	1	1	12	387	1	0	1	12	387	2	27.4145	139	84	55	no	10	0	10	0	0	30	HFrEF	23	0	11.5	no	33	no	15	no	64.1846	yes	23.0909	yes	79	yes	0	no	6.7	yes	1	2	no	no
Training	0	1	799	68	female	0	0	59	1796	0	1	1	18	553	0	31.1111	148	90	61	yes	10	0	8	0	0	40	HFrEF	13	0	6.5	yes	21	no	20	no	43.5646	no	22.3636	yes	56	yes	0	no	6.5	yes	0	2	no	yes
Training	0	1	803	82	female	0	0	48	1485	0	0	0	48	1485	0	24.2215	140	70	54	no	11	1	11	1	1	42	HFmrEF	16	0	9	no	37	no	18	no	38.1277	no	11.375	no	42	yes	1	no	8.9	yes	0	2	no	no
Training	0	1	807	76	male	1	1	12	376	0	0	0	12	376	1	26.7299	143	72	57	no	9	0	12	1	1	32	HFrEF	22	0	11.5	no	40	yes	20	no	26.291	no	24	yes	39	yes	0	no	10.5667	no	0	2	no	no
Training	1	1	808	72	male	0	0	58	1772	0	0	0	58	1772	0	25.3934	111	90	71	yes	9	0	9	0	0	22	HFrEF	27	0	13.5	no	30	no	15	no	61.1171	yes	9.6	no	30	no	0	no	8.53333	yes	1	2	no	no
Training	0	1	810	72	male	0	0	63	1925	0	0	0	63	1925	0	26.8274	180	100	53	no	8	0	11	1	1	32	HFrEF	19	0	9	no	28	no	15	no	37.8937	no	32.5	yes	62	yes	0	no	5.03333	yes	0	1	no	no
Training	0	1	812	60	male	0	0	60	1827	0	0	0	60	1827	0	26.309	140	50	52	no	10	0	7	0	0	43	HFmrEF	21	0	8.5	no	28	no	21	no	37.1898	no	12.875	no	35	no	0	no	12.4333	no	0	1	no	no
Training	0	1	816	53	male	1	1	8	259	0	1	1	4	135	1	33.1452	102	60	74	yes	11	1	8	0	1	35	HFrEF	23	0	9	no	34	no	27	yes	50.8132	yes	11.1111	no	22	no	0	no	7.43333	yes	0	1	no	yes
Training	0	1	819	60	male	2	1	5	179	1	0	1	5	179	2	24.6914	100	70	81	yes	9	0	9	0	0	21	HFrEF	18	0	11	no	43	yes	35	yes	66.6192	yes	17.0667	yes	68	yes	1	yes	7.03333	yes	0	4	yes	no
Training	0	1	820	52	male	0	0	48	1471	0	1	1	29	907	0	29.4118	120	55	53	no	9	0	9	0	0	36	HFrEF	18	0	8.5	no	28	no	13	no	27.4757	no	25.7143	yes	44	yes	0	no	8.8	yes	0	1	no	no
Training	0	1	822	78	male	1	1	10	315	1	1	1	4	144	2	25.1486	138	63	53	no	10	0	10	0	0	39	HFrEF	22	0	8.5	no	24	no	14	no	29.9226	no	12.5	no	41	yes	0	no	10.5	no	0	3	yes	no
Training	0	1	824	71	male	0	0	32	1003	0	1	1	19	596	0	27.6817	110	70	71	yes	11	1	9	0	1	30	HFrEF	13	0	8	no	27	no	17	no	39.1567	no	14.2	no	41	yes	0	no	6.1	yes	0	1	no	no
Training	0	1	826	84	male	1	1	32	975	1	1	1	28	868	2	26.5625	120	60	67	yes	9	0	9	0	0	31	HFrEF	12	1	5.5	yes	29	no	24	yes	35.0737	no	14.1667	no	42	yes	0	no	7.6	yes	0	3	yes	no
Training	0	1	827	70	male	1	1	36	1112	1	1	1	1	41	2	25.3906	105	65	59	no	9	0	7	0	0	37	HFrEF	23	0	9.5	no	26	no	11	no	17.2805	no	8	no	31	no	0	no	8.1	yes	0	3	yes	no
Training	1	1	833	64	female	0	0	60	1826	0	1	1	22	683	0	23.7332	92	66	66	yes	7	0	9	0	0	37	HFrEF	21	0	6	yes	35	no	23	no	47.6867	yes	17.4545	yes	47	yes	1	yes	8.5	yes	0	4	yes	no
Training	0	1	834	49	male	0	0	50	1530	0	0	0	50	1530	0	23.5479	105	75	49	no	7	0	8	0	0	48	HFmrEF	22	0	11	no	26	no	20	no	14.0637	no	6.61538	no	26	no	0	no	12.6667	no	0	1	no	no
Training	0	1	835	44	female	1	1	25	781	0	1	1	20	615	1	22.231	90	60	61	yes	8	0	8	0	0	27	HFrEF	20	0	12.5	no	24	no	12	no	28.8798	no	13.4667	no	16	no	0	no	11	no	0	1	no	no
Training	0	1	836	42	male	0	0	45	1379	0	0	0	45	1379	0	30.0232	154	98	62	yes	9	0	8	0	0	41	HFmrEF	21	0	10	no	30	no	15	no	16.7147	no	6.66667	no	19	no	0	no	11.9333	no	0	1	no	yes
Training	1	1	838	49	male	0	0	68	2073	0	1	1	56	1716	0	25.9924	120	80	65	yes	9	0	8	0	0	46	HFmrEF	31	0	10.5	no	33	no	24	yes	19.8831	no	7.55556	no	30	no	0	no	13.1	no	0	1	no	no
Training	0	1	839	73	male	1	1	14	442	1	1	1	4	138	2	30.0408	141	48	60	yes	10	0	10	0	0	47	HFmrEF	20	0	11	no	25	no	17	no	31.7955	no	21.6667	yes	59	yes	0	no	14.0667	no	0	2	no	yes
Training	0	1	844	76	male	0	0	52	1583	0	0	0	52	1583	0	32.6531	133	64	55	no	11	1	11	1	1	45	HFmrEF	10	1	14.5	no	27	no	18	no	33.9433	no	7.05882	no	21	no	0	no	13.5667	no	1	2	no	yes
Training	0	1	845	83	female	0	0	42	1301	0	1	1	1	58	0	23.9361	160	42	52	no	11	1	10	0	1	46	HFmrEF	22	0	7.5	yes	26	no	11	no	31.4749	no	20.8889	yes	59	yes	1	no	14.6	no	1	3	yes	no
Training	0	1	846	61	female	0	0	66	2025	0	1	1	51	1580	0	28.3987	119	74	50	no	8	0	8	0	0	49	HFmrEF	17	0	9	no	22	no	9	no	12.8784	no	7.14286	no	14	no	0	no	12.3667	no	0	2	no	no
Training	0	1	852	52	male	0	0	62	1887	0	0	0	62	1887	0	26.2346	140	80	56	no	10	0	10	0	0	46	HFmrEF	12	1	10	no	29	no	19	no	15.621	no	10	no	34	no	0	no	12.4667	no	0	1	no	no
Training	0	1	854	71	male	0	0	48	1474	0	0	0	48	1474	0	26.4721	118	75	59	no	10	0	9	0	0	44	HFmrEF	15	0	10	no	27	no	11	no	32.7476	no	9.6	no	31	no	0	no	15.1333	no	0	3	yes	no
Training	0	1	858	61	male	0	0	33	1029	0	1	1	33	1013	0	26.4236	88	50	50	no	14	2	10	0	1	29	HFrEF	16	0	10	no	26	no	15.3	no	32.8551	no	12.7273	no	20	no	0	no	11.9667	no	0	1	no	no
Training	0	1	865	76	male	0	0	42	1282	0	1	1	22	673	0	25.8806	125	75	52	no	10	0	10	0	0	45	HFmrEF	16	0	10.5	no	41	yes	14	no	37.9771	no	7.14286	no	33	no	0	no	17.0667	no	0	1	no	no
Training	0	1	866	79	male	1	1	31	967	0	0	0	31	967	1	24.7843	114	57	52	no	11	1	10	0	1	49	HFmrEF	24	0	8	no	38.8	no	13.4	no	37.0307	no	14.5455	yes	30	no	0	no	16.7333	no	1	1	no	no
Training	0	1	867	65	male	0	0	38	1162	0	0	0	38	1162	0	32.872	142	61	57	no	8	0	9	0	0	47	HFmrEF	14	0	13	no	25	no	19	no	45.6198	yes	5.71429	no	15	no	0	no	15.5667	no	0	2	no	yes
Training	1	1	868	56	male	0	0	35	1068	0	1	1	31	959	0	33.672	118	75	73	yes	9	0	10	0	0	30	HFrEF	19.1	0	5	yes	30	no	15.6	no	33.0789	no	12.6	no	26	no	1	no	5.6	yes	0	1	no	yes
Training	0	1	872	86	male	1	1	36	1123	0	1	1	8	259	1	29.4076	130	66	54	no	9	0	10	0	0	34	HFrEF	17.5	0	8.5	no	32.7	no	28.7	yes	44.0651	yes	21.5385	yes	55	yes	1	no	8.7	yes	0	3	yes	yes
Training	0	1	873	64	male	1	1	3	94	0	0	0	3	94	1	27.8159	116	42	52	no	9	0	9	0	0	49	HFmrEF	22.6	0	13	no	41	yes	21.8	no	66.3292	yes	12.5	no	55	yes	0	no	16.6	no	0	1	no	yes
Training	0	1	875	83	male	1	1	25	771	0	0	0	25	771	1	25.2493	140	65	36	no	11	1	10	0	1	47	HFmrEF	16	0	10.5	no	38.6	no	19.4	no	27.2684	no	15.5556	yes	16	no	0	no	15.2	no	0	1	no	no
Training	0	1	876	78	male	0	0	37	1138	0	0	0	37	1138	0	37.2024	166	60	39	no	12	1	12	1	1	49	HFmrEF	23	0	7.5	yes	25	no	19.1	no	27.2086	no	20	yes	26	no	0	no	16.2333	no	0	1	no	yes
Training	0	1	877	75	male	0	0	16	489	0	0	0	16	489	0	29.0174	190	108	39	no	7	0	11	1	1	40	HFrEF	19	0	6	yes	16	no	17.8	no	45.0553	yes	30	yes	35	no	0	no	7.2	yes	0	1	no	no
Training	0	1	880	82	male	0	0	37	1155	0	1	1	3	111	0	23.1241	135	78	65	yes	7	0	8	0	0	28	HFrEF	12	1	6.5	yes	36.2	no	28.2	yes	65.5433	yes	25.7143	yes	57	yes	1	no	7.4	yes	0	4	yes	no
Training	0	1	881	60	male	0	0	43	1325	0	0	0	43	1325	0	31.0204	84	53	57	no	9	0	7	0	0	45	HFmrEF	13.3	0	10	no	12	no	16.5	no	42.295	no	11.1111	no	38	no	0	no	15.5	no	0	1	no	yes
Training	0	1	883	57	male	0	0	34	1035	0	0	0	34	1035	0	32.6003	190	103	57	no	12	1	12	1	1	47	HFmrEF	20.2	0	10	no	19	no	19	no	38.1422	no	22	yes	32	no	0	no	10.7333	no	0	1	no	yes
Training	0	1	884	86	male	0	0	39	1197	0	0	0	39	1197	0	22.2222	132	81	56	no	12	1	10	0	1	45	HFmrEF	9.1	1	9	no	36.8	no	27.1	yes	64.4317	yes	16.25	yes	36	no	0	yes	8.56667	yes	0	1	no	no
Training	0	1	885	54	male	1	1	7	236	1	1	1	2	79	2	22.3055	84	53	49	no	9	0	9	0	0	43	HFmrEF	13	0	7.5	yes	25.7	no	11.2	no	18.7151	no	23.6364	yes	43	yes	0	no	7.93333	yes	0	1	no	no
Training	0	1	887	91	female	0	0	40	1219	0	0	0	40	1219	0	28.251	107	63	42	no	12	1	10	0	1	35	HFrEF	18.4	0	6	yes	18	no	14.6	no	31.4487	no	18.3333	yes	44	yes	0	no	8.03333	yes	1	1	no	no
Training	0	1	888	71	male	1	1	16	490	0	0	0	16	490	1	24.7252	105	70	70	yes	6	0	6	0	0	25	HFrEF	11	1	6	yes	39.7	yes	34.3	yes	51.689	yes	11.4	no	47	yes	0	yes	3.16333	yes	0	2	no	no
Training	0	1	889	77	female	0	0	33	1030	0	1	1	34	1064	0	19.5717	98	59	62	yes	8	0	5	0	0	24	HFrEF	10.8	1	4	yes	28	no	23.8	yes	60.7609	yes	24.8	yes	37	no	0	no	5.36667	yes	0	3	yes	no
Training	0	1	895	69	male	0	0	36	1121	0	0	0	36	1121	0	25.1063	136	86	49	no	10	0	9	0	0	44	HFmrEF	24	0	10	no	21	no	13	no	29.3067	no	10	no	28	no	0	no	13.6667	no	0	1	no	no
Training	0	1	896	84	female	1	1	27	847	1	1	1	6	196	2	29.3575	128	66	39	no	12	1	9	0	1	41	HFmrEF	16	0	9	no	28.9	no	16.6	no	26.1155	no	15.5556	yes	39	yes	0	no	10.8667	no	0	1	no	yes
Training	0	1	899	74	male	0	0	32	979	0	0	0	32	979	0	33.0579	171	66	50	no	11	1	10	0	1	43	HFmrEF	15.3	0	9	no	29	no	19	no	50.7463	yes	25.4545	yes	49	yes	0	no	11.4333	no	1	2	no	yes
Training	0	1	901	73	male	1	1	30	914	1	1	1	7	241	2	28.7319	110	60	48	no	13	1	13	1	1	42	HFmrEF	9	1	7	yes	40	yes	25.2	yes	63.7408	yes	28.6	yes	40	yes	0	no	9.13333	yes	0	3	yes	no
Training	0	1	902	75	male	1	1	32	995	1	0	1	32	995	2	23.3234	94	58	61	yes	10	0	10	0	0	25	HFrEF	25	0	8.5	no	22	no	16	no	30.3199	no	8	no	17	no	0	no	7.23333	yes	0	3	yes	no
Training	0	1	903	86	female	1	1	31	968	0	1	1	0	17	1	26.0262	150	78	55	no	10	0	11	1	1	46	HFmrEF	9.2	1	8	no	15	no	12	no	43.6713	yes	16	yes	30	no	0	no	10.8333	no	0	3	yes	no
Training	0	1	906	71	female	0	0	37	1143	0	0	0	37	1143	0	23.3355	150	80	42	no	11	1	10	0	1	47	HFmrEF	15	0	9	no	12	no	11	no	25.193	no	11.1111	no	19	no	0	no	10.9	no	1	2	no	no
Training	0	1	907	85	male	1	1	15	466	1	1	1	12	385	2	26.8136	110	67	44	no	12	1	12	1	1	41	HFmrEF	16	0	8.5	no	18	no	13.3	no	15.5312	no	25	yes	26	no	0	no	11.6	no	0	3	yes	no
Training	0	1	908	69	male	0	0	39	1195	0	0	0	39	1195	0	21.1007	142	83	57	no	10	0	9	0	0	48	HFmrEF	21.9	0	9	no	26	no	15.1	no	31.5294	no	12	no	32	no	0	no	11.5	no	0	2	no	no
Training	0	1	910	53	male	0	0	39	1189	0	0	0	39	1189	0	24.6181	116	70	65	yes	9	0	9	0	0	26	HFrEF	20.7	0	6.5	yes	15	no	15	no	25.5217	no	17.6364	yes	43	yes	0	no	8.06667	yes	1	1	no	no
Training	0	1	912	80	male	1	1	2	76	1	0	1	2	76	2	26.3656	150	85	59	no	15	2	10	0	1	29	HFrEF	11.1	1	4.5	yes	16	no	25	yes	47.0953	yes	20	yes	55	yes	0	no	5.16667	yes	0	2	no	yes
Training	0	1	913	83	male	1	1	30	923	0	1	1	1	44	1	24.6914	155	80	59	no	8	0	9	0	0	43	HFmrEF	16.4	0	10.5	no	31	no	22	no	30.5547	no	15	yes	46	yes	0	no	16.3	no	0	2	no	no
Training	1	1	915	90	male	1	1	8	256	1	1	1	0	25	2	24.5675	120	60	50	no	16	2	17	2	1	41	HFmrEF	19	0	6	yes	27	no	19.2	no	48.3344	yes	20	yes	50	yes	0	no	14.3333	no	0	3	yes	no
Training	0	1	917	81	female	0	0	34	1041	0	0	0	34	1041	0	36.7309	114	62	51	no	11	1	10	0	1	46	HFmrEF	22.3	0	9.5	no	16	no	14	no	36.8783	no	16.3636	yes	34	no	0	no	13.7	no	0	3	yes	yes
Training	0	1	918	70	male	0	0	40	1218	0	0	0	40	1218	0	34.4222	145	65	60	yes	8	0	9	0	0	33	HFrEF	16	0	11.5	no	24	no	12.5	no	26.9192	no	15.5556	yes	15	no	0	no	12.0333	no	0	3	yes	yes
Training	0	1	919	60	male	0	0	34	1048	0	0	0	34	1048	0	30.0712	121	65	44	no	12	1	8	0	1	49	HFmrEF	13	0	6.5	yes	20	no	17	no	35.3045	no	7.69231	no	17	no	0	no	14.2667	no	1	1	no	yes
Training	0	1	922	82	male	1	1	13	402	0	0	0	13	402	1	22.0386	148	77	51	no	9	0	9	0	0	47	HFmrEF	16	0	7	yes	33	no	20	no	70.539	yes	20	yes	34	no	0	yes	17.4333	no	0	2	no	no
Training	0	1	924	62	female	0	0	31	961	0	1	1	20	611	0	22.7732	111	73	58	no	8	0	7	0	0	37	HFrEF	11	1	10.5	no	15	no	16.6	no	23.1876	no	15.5556	yes	15	no	0	no	14.6	no	0	3	yes	no
Training	0	1	925	79	male	1	1	23	722	1	0	1	23	722	2	23.1405	125	78	42	no	10	0	10	0	0	35	HFrEF	10	1	9.5	no	26	no	13.6	no	25.9831	no	16.6667	yes	46	yes	1	no	9.06667	yes	0	3	yes	yes
Training	0	1	927	71	female	0	0	31	964	0	0	0	31	964	0	32.4675	151	98	37	no	7	0	8	0	0	32	HFrEF	12	1	8	no	23	no	18.8	no	30.2133	no	21.8	yes	32	no	0	no	10.0667	no	0	3	yes	yes
Training	0	1	931	73	male	0	0	38	1184	0	0	0	38	1184	0	30.6793	158	93	58	no	9	0	9	0	0	38	HFrEF	14.4	0	5	yes	29.1	no	22	no	57.7434	yes	15	yes	32	no	0	no	8.13333	yes	0	3	yes	yes
Training	0	1	932	60	male	0	0	32	977	0	1	1	16	510	0	28.0689	110	62	65	yes	10	0	9	0	0	41	HFmrEF	24	0	9	no	26	no	30.9	yes	72.0945	yes	14.9412	yes	21.82	no	0	no	11.2667	no	0	2	no	no
Training	0	1	937	65	male	0	0	37	1148	0	1	1	26	799	0	32.6003	155	100	41	no	12	1	9	0	1	44	HFmrEF	11.5	1	7.5	yes	23	no	22	no	27.6635	no	22.2	yes	46	yes	0	no	8.56667	yes	0	2	no	yes
Training	0	1	938	68	male	0	0	42	1301	0	0	0	42	1301	0	31.5886	105	62	55	no	10	0	10	0	0	37	HFrEF	17	0	6	yes	30	no	16.3	no	27.4203	no	6.66667	no	26	no	0	no	8.93333	yes	0	3	yes	yes
Training	0	1	939	49	female	0	0	34	1042	0	0	0	34	1042	0	24.1588	133	92	43	no	7	0	6	0	0	41	HFmrEF	19.2	0	7	yes	22	no	15	no	18.9838	no	7.14286	no	25	no	0	no	11.7	no	1	1	no	no
Training	0	1	942	74	female	0	0	38	1171	0	0	0	38	1171	0	34.6268	97	55	43	no	10	0	10	0	0	46	HFmrEF	17	0	8.5	no	18	no	11	no	24.3461	no	7	no	16	no	0	no	11.3	no	0	2	no	yes
Training	0	1	945	67	male	0	0	30	932	0	0	0	30	932	0	21.7079	114	73	53	no	8	0	8	0	0	36	HFrEF	12	1	5.5	yes	36	no	14	no	50.2514	yes	15.0909	yes	27	no	0	no	8.46667	yes	1	3	yes	no
Training	0	1	946	61	male	0	0	37	1135	0	0	0	37	1135	0	24.3767	133	69	58	no	11	1	7	0	1	38	HFrEF	18	0	8.5	no	31	no	12.7	no	16.6508	no	17.6667	yes	34	no	0	no	11.5	no	0	3	yes	no
Training	0	1	948	77	male	0	0	39	1210	0	0	0	39	1210	0	27.6817	165	98	54	no	9	0	10	0	0	42	HFmrEF	18	0	7.5	yes	38	no	20	no	61.6066	yes	14	no	22	no	0	no	8.76667	yes	0	3	yes	no
Training	0	1	949	48	male	0	0	43	1323	0	0	0	43	1323	0	26.0146	140	84	56	no	8	0	7	0	0	49	HFmrEF	14	0	9.5	no	29	no	12	no	34.4283	no	37.1429	yes	31	no	0	no	9.76667	yes	0	2	no	no
Training	1	1	950	45	male	0	0	42	1300	0	1	1	9	302	0	22.7204	146	86	64	yes	10	0	9	0	0	35	HFrEF	26	0	9.5	no	20	no	17.2	no	30.3806	no	6.66667	no	28	no	0	no	12.6333	no	0	2	no	no
Training	0	1	952	67	male	0	0	33	1032	0	0	0	33	1032	0	29.0367	106	65	47	no	11	1	9	0	1	49	HFmrEF	20	0	9.5	no	22	no	10.6	no	19.9857	no	14.5455	yes	25	no	0	no	10.4	no	1	2	no	no
Training	0	1	955	74	male	0	0	35	1087	0	0	0	35	1087	0	31.1419	98	60	56	no	8	0	8	0	0	48	HFmrEF	10.8	1	7.5	yes	47.2	yes	39	yes	46.6802	yes	7.77778	no	33	no	0	yes	13.2667	no	0	2	no	yes
Training	0	1	956	78	male	0	0	39	1189	0	0	0	39	1189	0	29.2184	128	75	49	no	10	0	10	0	0	39	HFrEF	11.7	1	6.5	yes	18	no	17	no	34.836	no	10.6364	no	43	yes	0	no	8.53333	yes	1	2	no	yes
Training	0	1	957	65	female	0	0	34	1053	0	0	0	34	1053	0	31.25	131	84	41	no	10	0	10	0	0	45	HFmrEF	29.3	0	13	no	17	no	15	no	51.8271	yes	10	no	32	no	0	no	12.7	no	0	2	no	yes
Training	0	1	960	84	female	1	1	2	85	1	0	1	0	85	2	24.0344	158	91	49	no	8	0	7	0	0	40	HFrEF	11	1	7	yes	16	no	17	no	60.2445	yes	17	yes	73	yes	1	no	11.7667	no	1	3	yes	no
Training	0	1	961	58	male	0	0	42	1288	0	0	0	42	1288	0	27.0641	125	61	62	yes	8	0	8	0	0	39	HFrEF	26.8	0	7.5	yes	35	no	23.2	no	56.4075	yes	15	yes	33	no	0	no	10.5667	no	1	2	no	no
Training	0	1	963	83	female	0	0	18	556	0	0	0	18	556	0	30.9304	98	58	53	no	13	1	12	1	1	25	HFrEF	16	0	8	no	26	no	14.9	no	50.9566	yes	30	yes	15	no	0	no	6.1	yes	0	2	no	yes
Training	0	1	964	70	male	1	1	11	344	1	1	1	0	27	2	27.9904	133	85	48	no	12	1	11	1	1	44	HFmrEF	11	1	5.5	yes	15	no	12.3	no	50.294	yes	19.4	yes	39	yes	1	no	14.4333	no	0	3	yes	yes
Training	0	1	965	61	male	1	1	9	277	1	1	1	1	53	2	27.3438	165	59	47	no	14	2	14	2	1	40	HFrEF	17	0	6.5	yes	40.6	yes	25	yes	49.6568	yes	25	yes	88	yes	0	yes	16.3	no	1	3	yes	no
Training	0	1	967	74	male	1	1	30	926	0	0	0	30	926	1	19.4874	114	69	64	yes	11	1	9	0	1	29	HFrEF	11	1	10.5	no	20	no	15.9	no	52.5855	yes	27.6	yes	26	no	0	no	7.13333	yes	1	3	yes	no
Training	0	1	968	77	male	0	0	33	1030	0	0	0	33	1030	0	29.5369	116	72	52	no	11	1	9	0	1	41	HFmrEF	18	0	8.5	no	32	no	21.6	no	18.8317	no	8.88889	no	15	no	0	no	16.8333	no	0	2	no	yes
Training	0	1	971	60	male	1	1	22	675	1	1	1	19	580	2	28.0557	114	72	71	yes	11	1	6	0	1	30	HFrEF	22	0	6.5	yes	24	no	17	no	22.4244	no	23.5	yes	36	no	0	no	7	yes	0	3	yes	no
Training	0	1	972	42	male	0	0	32	988	0	0	0	32	988	0	35.3385	134	86	57	no	12	1	11	1	1	41	HFmrEF	21	0	6.5	yes	32	no	16.4	no	24.0814	no	10	no	21	no	0	no	10.3333	no	0	3	yes	yes
Training	1	1	973	65	male	1	1	21	653	1	0	1	21	653	2	24.1517	82	42	78	yes	10	0	10	0	0	23	HFrEF	14	0	8.5	no	18	no	13.6	no	45.7148	yes	10.5882	no	24	no	1	no	8.83333	yes	1	3	yes	no
Training	0	1	974	80	male	1	1	32	993	1	1	1	6	203	2	24.2215	99	50	59	no	9	0	9	0	0	47	HFmrEF	14	0	8.5	no	38.4	no	23	no	40.338	no	17.2	yes	51	yes	1	no	9.63333	yes	1	2	no	no
Training	0	1	975	66	male	1	1	18	559	0	0	0	18	559	1	25.4848	124	69	69	yes	10	0	10	0	0	26	HFrEF	17	0	9	no	28	no	19.3	no	17.7008	no	13.6667	no	20	no	0	no	5.43333	yes	1	2	no	yes
Training	0	1	977	78	female	1	1	18	573	1	0	1	18	573	2	30.7599	118	49	53	no	10	0	9	0	0	44	HFmrEF	21	0	11	no	25	no	15.8	no	46.0692	yes	12.3077	no	16	no	0	no	14.4	no	1	2	no	yes
Training	0	1	980	78	male	0	0	38	1162	0	1	1	35	1080	0	29.4078	123	77	50	no	11	1	10	0	1	49	HFmrEF	21	0	9	no	25	no	30	yes	56.4493	yes	19.3333	yes	37	no	0	no	7.66667	yes	0	3	yes	yes
Training	0	1	983	86	female	1	1	2	65	1	0	1	2	65	2	28.5075	101	68	53	no	8	0	10	0	0	25	HFrEF	16	0	6.5	yes	42.7	yes	16	no	33.5568	no	18.5455	yes	40	yes	0	no	7.2	yes	1	2	no	yes
Training	0	1	984	75	male	1	1	24	746	0	1	1	11	355	1	29.0548	126	46	55	no	8	0	8	0	0	45	HFmrEF	17.5	0	7.5	yes	34	no	24	yes	41.1626	no	27.5	yes	57	yes	0	no	9.26667	yes	0	3	yes	yes
Training	0	1	986	74	male	1	1	0	19	1	0	1	0	19	2	26.7299	125	80	50	no	12	1	12	1	1	43	HFmrEF	14.3	0	12	no	32.7	no	33	yes	64.4387	yes	12	no	65	yes	0	no	11.6667	no	1	3	yes	yes
Training	0	1	987	83	female	0	0	39	1193	0	0	0	39	1193	0	27.5482	166	67	59	no	9	0	9	0	0	46	HFmrEF	38.1	0	10	no	26.6	no	24.7	yes	24.6757	no	14.2857	no	29	no	0	no	17.0333	no	0	2	no	no
Training	0	1	993	64	male	0	0	38	1158	0	0	0	38	1158	0	31.8998	146	104	49	no	8	0	8	0	0	30	HFrEF	9	1	6.5	yes	41	yes	19.4	no	45.5643	yes	28.4	yes	32	no	0	no	4.7	yes	0	2	no	yes
Training	0	1	994	73	male	1	1	8	250	1	1	1	3	101	2	19.487	96	53	52	no	7	0	7	0	0	27	HFrEF	11	1	6	yes	43.1	yes	21	no	53.7217	yes	16.6667	yes	59	yes	1	yes	5.63333	yes	0	2	no	no
Training	0	1	995	68	male	0	0	41	1272	0	1	1	9	275	0	35.1852	134	75	47	no	12	1	9	0	1	48	HFmrEF	10	1	12.5	no	22	no	19.1	no	40.0737	no	27.5	yes	52	yes	0	no	12.6333	no	1	4	yes	yes
Training	0	1	997	76	male	0	0	37	1147	0	0	0	37	1147	0	24.4473	91	39	55	no	9	0	8	0	0	34	HFrEF	18	0	9	no	15	no	18.2	no	44.8604	yes	20.8889	yes	19	no	0	no	9.6	yes	1	1	no	no
Training	0	1	998	61	male	0	0	37	1139	0	0	0	37	1139	0	43.2099	134	90	68	yes	12	1	12	1	1	37	HFrEF	18	0	10	no	33	no	23	no	54.0975	yes	7.5	no	15	no	0	no	8.4	yes	1	4	yes	yes
Training	0	1	999	76	male	0	0	37	1151	0	0	0	37	1151	0	26.9274	120	80	56	no	13	1	11	1	1	40	HFrEF	18	0	8.5	no	33.7	no	15.3	no	40.9027	no	12.3077	no	36	no	0	no	10.2667	no	0	3	yes	yes
Training	0	1	1000	63	female	0	0	35	1066	0	0	0	35	1066	0	43.4158	120	77	51	no	11	1	11	1	1	43	HFmrEF	25	0	12	no	19	no	9.4	no	23.9373	no	14.5455	yes	26	no	0	no	12.7333	no	0	1	no	yes
Training	0	1	1001	79	female	0	0	34	1037	0	0	0	34	1037	0	24.4561	160	100	46	no	12	1	8.4	0	1	47	HFmrEF	18	0	7	yes	18.9	no	10.7	no	32.794	no	8.6087	no	28	no	1	no	10.6	no	0	2	no	no
Training	0	1	1002	80	male	0	0	37	1130	0	0	0	37	1130	0	24.4898	134	56	49	no	9	0	9	0	0	37	HFrEF	21	0	8	no	15	no	7	no	23.6452	no	8.57143	no	22	no	0	no	13.3667	no	0	2	no	no
Training	0	1	1003	80	male	0	0	40	1233	0	0	0	40	1233	0	24.3824	147	85	43	no	11	1	11	1	1	46	HFmrEF	15.6	0	10	no	22	no	17	no	32.8682	no	11.6667	no	38	no	0	no	13.7	no	1	1	no	no
Training	0	1	1004	89	female	1	1	1	51	0	0	0	1	51	1	36.1988	144	86	52	no	10	0	10	0	0	38	HFrEF	14.3	0	6.5	yes	40	yes	18	no	45.7345	yes	19.1111	yes	41	yes	1	no	7.63333	yes	1	3	yes	yes
Training	0	1	1007	78	male	1	1	11	341	1	1	1	9	294	2	26.9896	182	74	55	no	9	0	9	0	0	36	HFrEF	10	1	6	yes	24	no	17.5	no	26.3869	no	47.6	yes	44	yes	0	no	10.1	no	0	2	no	no
Training	0	1	1011	89	female	1	1	19	601	1	1	1	8	269	2	24.1672	110	57	40	no	12	1	12	1	1	32	HFrEF	17	0	5	yes	21	no	14	no	32.7772	no	33	yes	29.8	no	0	no	12.4667	no	1	2	no	no
Training	0	1	1012	67	male	0	0	38	1186	0	0	0	38	1186	0	24.4418	125	63	43	no	9	0	7	0	0	45	HFmrEF	18.4	0	12	no	29	no	16	no	15.9196	no	10.7692	no	36	no	0	no	14.3667	no	1	2	no	no
Training	0	1	1013	83	female	0	0	35	1083	0	0	0	35	1083	0	24.6548	130	75	41	no	12	1	12	1	1	45	HFmrEF	14	0	5.5	yes	18	no	13.1	no	50.2336	yes	12.7273	no	24	no	0	no	11.5667	no	0	3	yes	no
Training	0	1	1014	73	male	1	1	13	405	1	0	1	13	405	2	28.3266	160	87	55	no	11	1	11	1	1	49	HFmrEF	19	0	9	no	11	no	12	no	38.8146	no	20	yes	46	yes	0	no	11.8333	no	0	4	yes	no
Training	0	1	1015	64	male	0	0	31	971	0	1	1	0	20	0	31.1419	117	58	55	no	10	0	10	0	0	30	HFrEF	19	0	7.5	yes	17	no	14	no	26.8163	no	16.9231	yes	49	yes	0	no	9.3	yes	0	3	yes	yes
Training	0	1	1016	75	male	0	0	33	1025	0	0	0	33	1025	0	27.1468	140	78	59	no	10	0	8	0	0	39	HFrEF	10	1	5	yes	17	no	23	no	39.3239	no	29	yes	24	no	0	no	6.6	yes	0	2	no	no
Training	0	1	1018	82	male	1	1	22	691	0	1	1	1	53	1	29.7458	98	66	44	no	11	1	10	0	1	34	HFrEF	16.2	0	7.5	yes	36	no	24	yes	35.7934	no	13.4	no	45	yes	0	no	5.9	yes	1	2	no	yes
Training	0	1	1019	90	male	1	1	23	720	0	0	0	23	720	1	26.6728	122	54	45	no	10	0	10	0	0	43	HFmrEF	21	0	10.5	no	21	no	17	no	64.0895	yes	14.5455	yes	33	no	1	no	15.0667	no	0	3	yes	no
Training	0	1	1026	74	male	1	1	24	760	0	1	1	8	266	1	26.1224	158	81	61	yes	10	0	10	0	0	34	HFrEF	16.2	0	7.5	yes	32	no	20.8	no	41.4098	no	25.7143	yes	65	yes	0	no	8.2	yes	1	3	yes	yes
Training	0	1	1027	71	male	1	1	33	1028	1	0	1	33	1028	2	30.854	136	88	42	no	11	1	11	1	1	48	HFmrEF	15	0	7	yes	23	no	15	no	39.7148	no	12.5	no	27	no	0	no	7.26667	yes	0	2	no	yes
Training	0	1	1028	82	female	1	1	11	346	0	0	0	11	346	1	25.3906	136	65	60	yes	6	0	14	2	1	43	HFmrEF	17.6	0	8.5	no	28	no	19	no	53.0333	yes	18.4615	yes	22	no	0	no	15.7667	no	0	3	yes	yes
Training	1	1	1029	67	male	0	0	37	1127	0	1	1	23	713	0	32.9287	157	87	56	no	9	0	10	0	0	32	HFrEF	18	0	6	yes	20	no	15	no	67.4993	yes	12.8	no	15	no	0	no	7.93333	yes	1	3	yes	yes
Training	0	1	1031	74	male	0	0	35	1079	0	0	0	35	1079	0	28.0899	171	70	56	no	12	1	12	1	1	42	HFmrEF	13	0	7	yes	29	no	21	no	56.4643	yes	28.3636	yes	42	yes	0	no	11.3	no	0	3	yes	yes
Training	0	1	1032	67	male	0	0	32	999	0	0	0	32	999	0	33.3465	121	71	53	no	11	1	9	0	1	47	HFmrEF	23.5	0	8.5	no	22	no	15.6	no	27.2849	no	12.7273	no	26	no	0	no	14.2333	no	0	2	no	yes
Training	0	1	1033	65	male	0	0	38	1172	0	0	0	38	1172	0	28.7317	130	76	45	no	12	1	13	1	1	45	HFmrEF	27	0	10	no	26	no	14.5	no	17.1534	no	8.33333	no	34	no	0	no	14.8667	no	1	1	no	no
Training	0	1	1034	75	female	0	0	40	1238	0	1	1	1	32	0	31.6242	172	87	52	no	11	1	10	0	1	34	HFrEF	29	0	10	no	30	no	15	no	30.5531	no	20	yes	38	no	0	no	12.8333	no	1	2	no	yes
Training	0	1	1035	73	male	0	0	42	1298	0	1	1	0	20	0	26.0262	102	62	59	no	9	0	8	0	0	34	HFrEF	11	1	7.5	yes	25	no	17	no	45.3728	yes	15.5556	yes	54	yes	0	no	8.7	yes	0	3	yes	no
Training	0	1	1038	56	male	0	0	32	990	0	0	0	32	990	0	30.3503	120	70	47	no	10	0	9	0	0	47	HFmrEF	13	0	8	no	30	no	17.6	no	31.8093	no	14.6667	yes	19	no	0	no	11.8333	no	0	2	no	yes
Training	1	1	1041	83	male	0	0	34	1035	0	1	1	21	653	0	30.4867	125	65	61	yes	9	0	8	0	0	41	HFmrEF	11	1	7.5	yes	31	no	25	yes	58.3604	yes	14.7692	yes	26	no	0	no	9.93333	no	0	3	yes	yes
Training	0	1	1043	87	female	1	1	3	106	1	0	1	3	106	2	24.5578	122	63	47	no	12	1	11	1	1	47	HFmrEF	20	0	7	yes	40	yes	23.4	no	71.1622	yes	21.6667	yes	58	yes	1	no	8.63333	yes	0	2	no	no
Training	0	1	1045	76	male	0	0	33	1028	0	0	0	33	1028	0	32.2831	138	78	52	no	11	1	10	0	1	32	HFrEF	23	0	7.5	yes	22	no	12	no	14.8179	no	17.1429	yes	24	no	0	no	10.6333	no	0	2	no	yes
Training	0	1	1046	67	female	1	1	2	66	1	0	1	2	66	2	24.4444	104	75	63	yes	8	0	8	0	0	25	HFrEF	17	0	5.5	yes	34	no	23.1	no	93.1812	yes	41.3333	yes	20	no	0	yes	8.16667	yes	0	3	yes	no
Training	1	1	1047	67	male	0	0	32	1001	0	1	1	46	1423	0	31.5559	134	78	58	no	7	0	9	0	0	26	HFrEF	17.3	0	10	no	37.2	no	24	yes	35.8763	no	11.6667	no	28	no	0	no	11.1333	no	0	2	no	yes
Training	0	1	1049	72	male	0	0	42	1295	0	0	0	42	1295	0	25.6173	132	58	46	no	8	0	10	0	0	48	HFmrEF	27	0	10.5	no	27	no	22.3	no	31.5597	no	4.21053	no	30	no	0	no	16.6667	no	1	2	no	no
Training	0	1	1050	82	male	0	0	42	1288	0	0	0	42	1288	0	25.1024	110	60	56	no	8	0	8	0	0	28	HFrEF	28.6	0	10.5	no	35	no	19	no	40.3999	no	20	yes	43	yes	0	no	8.53333	yes	0	2	no	no
Training	0	1	1055	65	male	1	1	8	259	1	1	1	2	91	2	23.8754	116	81	58	no	9	0	9	0	0	19	HFrEF	17.4	0	4	yes	31	no	15	no	24.4625	no	16.6667	yes	38	no	0	no	3.92667	yes	1	2	no	no
Training	0	1	1057	68	female	0	0	41	1275	0	0	0	41	1275	0	24.0346	154	86	50	no	8	0	8	0	0	48	HFmrEF	23	0	11	no	23	no	13.5	no	42.306	no	20	yes	24	no	0	no	15.6667	no	0	3	yes	no
Training	1	1	1059	77	male	0	0	36	1110	0	1	1	47	1450	0	28.6801	101	46	52	no	15	2	14	2	1	47	HFmrEF	21	0	8	no	28	no	15.3	no	34.1807	no	18	yes	28	no	0	no	12.1667	no	1	1	no	yes
Training	1	1	1060	74	male	0	0	33	1006	0	0	0	33	1006	0	22.9854	121	56	68	yes	8	0	7	0	0	20	HFrEF	21	0	9.5	no	23	no	17	no	44.9308	yes	8.57143	no	30	no	0	no	6.03333	yes	0	2	no	no
Training	0	1	1061	75	male	0	0	42	1300	0	0	0	42	1300	0	27.1809	147	66	51	no	10	0	11	1	1	45	HFmrEF	20.6	0	10.5	no	32	no	19	no	51.8397	yes	6.66667	no	22	no	0	no	14.9	no	1	1	no	no
Training	0	1	1062	79	male	1	1	12	378	0	0	0	12	378	1	26.8274	108	52	69	yes	10	0	9	0	0	14	HFrEF	11	1	6.5	yes	22	no	13	no	62.0079	yes	18.1667	yes	38	no	0	no	5.87667	yes	0	2	no	no
Training	0	1	1063	51	male	0	0	33	1027	0	0	0	33	1027	0	27.0641	108	69	50	no	7	0	8	0	0	27	HFrEF	22	0	7.5	yes	30	no	18	no	24.1014	no	5.85714	no	21	no	0	no	7.46667	yes	1	1	no	no
Training	0	1	1067	85	female	1	1	12	387	1	0	1	12	387	2	33.0579	114	47	52	no	10	0	9	0	0	42	HFmrEF	23.9	0	13	no	19	no	16.4	no	43.6419	yes	16.3529	yes	23	no	0	no	12.9	no	0	2	no	yes
Training	0	1	1071	52	male	0	0	41	1267	0	0	0	41	1267	0	25.9259	143	67	66	yes	7	0	7	0	0	24	HFrEF	13	0	6.5	yes	37	no	18.7	no	32.3807	no	15.5556	yes	19	no	0	no	5.93333	yes	1	2	no	no
Training	0	1	1072	61	male	0	0	40	1237	0	1	1	15	460	0	31.7418	138	88	56	no	9	0	10	0	0	28	HFrEF	12	1	5.5	yes	38.9	no	31	yes	57.9833	yes	44.25	yes	49	yes	1	yes	7.33333	yes	1	3	yes	yes
Training	0	1	1074	76	male	0	0	35	1088	0	1	1	4	135	0	27.2509	162	66	67	yes	9	0	8	0	0	37	HFrEF	24	0	11	no	28	no	21	no	61.6202	yes	20	yes	47	yes	1	yes	11.1333	no	0	2	no	no
Training	0	1	1075	87	male	1	1	16	493	1	0	1	16	493	2	21.875	119	64	54	no	11	1	10	0	1	41	HFmrEF	21	0	6.5	yes	32.7	no	23	no	60.945	yes	15.3846	yes	50	yes	1	no	14.3667	no	1	3	yes	no
Training	0	1	1077	56	female	0	0	42	1279	0	0	0	42	1279	0	20.9366	120	80	49	no	8	0	9	0	0	41	HFmrEF	18	0	6.5	yes	16	no	14	no	25.8798	no	14	no	28	no	0	no	6.46667	yes	1	1	no	no
Training	0	1	1078	64	male	1	1	18	556	1	1	1	4	143	2	28.3951	179	109	64	yes	11	1	7	0	1	44	HFmrEF	7	1	6	yes	32	no	33.4	yes	14.6323	no	7.05882	no	28	no	0	no	7.13333	yes	0	2	no	yes
Training	0	1	1080	85	male	0	0	42	1284	0	0	0	42	1284	0	29.7265	136	98	47	no	11	1	10	0	1	29	HFrEF	13	0	9	no	29	no	14	no	34.1807	no	9.09091	no	36	no	0	no	7.16667	yes	1	2	no	yes
Training	1	1	1082	66	female	0	0	38	1163	0	0	0	38	1163	0	23.4375	139	94	76	yes	12	1	11	1	1	24	HFrEF	16	0	6.5	yes	23	no	9.4	no	67.8149	yes	17.1429	yes	28	no	0	no	4.9	yes	0	2	no	no
Training	0	1	1086	55	male	0	0	30	938	0	0	0	30	938	0	29.2839	100	65	56	no	10	0	10	0	0	41	HFmrEF	18	0	10	no	27	no	8	no	22.4337	no	15.6364	yes	33	no	0	no	8.76667	yes	0	2	no	no
Training	0	1	1087	85	male	0	0	41	1274	0	1	1	1	58	0	27.1605	130	75	66	yes	11	1	12	1	1	28	HFrEF	25	0	8.5	no	26	no	13.3	no	43.2911	no	11.1111	no	40	yes	0	no	8.2	yes	1	1	no	no
Training	0	1	1090	65	male	0	0	31	971	0	1	1	1	44	0	23.8367	114	45	55	no	11	1	10	0	1	45	HFmrEF	14	0	9	no	48.2	yes	29.5	yes	47.8367	yes	31.6	yes	48	yes	0	yes	9.23333	yes	0	2	no	no
Training	0	1	1096	80	male	0	0	36	1099	0	0	0	36	1099	0	26.9896	102	56	63	yes	7	0	7	0	0	34	HFrEF	12	1	4.5	yes	27	no	18	no	52.246	yes	11.4737	no	25	no	0	no	5.66667	yes	1	2	no	no
Training	0	1	1097	76	female	0	0	35	1088	0	0	0	35	1088	0	26.5625	120	70	54	no	9	0	8	0	0	47	HFmrEF	8	1	6.5	yes	32.2	no	18	no	64.3018	yes	12	no	30	no	1	no	11.3667	no	0	2	no	no
Training	0	1	1100	54	male	0	0	34	1051	0	0	0	34	1051	0	26.0617	93	52	65	yes	10	0	8	0	0	40	HFrEF	18.2	0	10	no	27	no	16	no	45.8556	yes	21.8182	yes	40	yes	0	no	10.55	no	1	2	no	no
Training	0	1	1102	76	male	1	1	15	472	1	0	1	15	472	2	23.9869	122	54	45	no	12	1	12	1	1	49	HFmrEF	17.6	0	15	no	44	yes	22	no	30.966	no	14.2857	no	31	no	0	no	14.9333	no	0	1	no	no
Training	0	1	1103	96	male	1	1	9	275	1	0	1	9	275	2	21.9713	105	66	45	no	9	0	9	0	0	36	HFrEF	15	0	10.5	no	24	no	7	no	31.0993	no	22.8571	yes	25	no	0	no	10.4333	no	0	4	yes	no
Training	0	1	1107	64	male	0	0	35	1085	0	0	0	35	1085	0	29.6399	130	80	60	yes	10	0	9	0	0	41	HFmrEF	23	0	8	no	36	no	16	no	39.1595	no	12.4211	no	22	no	0	no	8.7	yes	0	3	yes	no
Training	0	1	1108	61	male	0	0	36	1118	0	0	0	36	1118	0	25.565	130	77	52	no	10	0	12	1	1	29	HFrEF	23	0	7	yes	19	no	13.4	no	19.5901	no	10.4	no	15	no	0	no	11.9667	no	0	3	yes	yes
Training	0	1	1109	75	male	1	1	5	181	1	0	1	5	181	2	23.8895	140	70	45	no	8	0	8	0	0	40	HFrEF	26	0	10.5	no	23	no	19.4	no	14.2095	no	10	no	39	yes	0	no	10.3333	no	0	3	yes	no
Training	0	1	1111	67	male	1	1	30	930	0	0	0	30	930	1	28.7319	132	78	54	no	10	0	7	0	0	46	HFmrEF	22	0	7.5	yes	17	no	12.2	no	41.3585	no	26.6667	yes	43	yes	0	no	12.0333	no	0	2	no	yes
Training	0	1	1112	78	male	1	1	6	209	1	0	1	6	209	2	36.8084	100	65	58	no	9	0	8	0	0	28	HFrEF	14	0	4.5	yes	25.6	no	23	no	39.1577	no	46	yes	56	yes	1	no	5.66667	yes	0	3	yes	yes
Training	0	1	1116	73	male	1	1	13	425	0	0	0	13	425	1	32.8241	120	80	62	yes	10	0	9	0	0	47	HFmrEF	19	0	9.5	no	31.2	no	22	no	49.6858	yes	9	no	21	no	0	no	10.6667	no	0	2	no	yes
Training	0	1	1117	79	male	1	1	11	360	1	0	1	11	360	2	35.2508	114	65	63	yes	13	1	13	1	1	37	HFrEF	13	0	7.5	yes	39	yes	23	no	52.3404	yes	16.7143	yes	54	yes	1	no	10.9	no	0	3	yes	yes
Training	0	1	1118	73	male	0	0	39	1210	0	0	0	39	1210	0	31.7901	166	97	60	yes	10	0	9	0	0	43	HFmrEF	22.4	0	8	no	41.6	yes	25	yes	40.0401	no	16.7692	yes	34	no	0	no	9.33333	yes	0	2	no	yes
Training	0	1	1119	81	male	0	0	43	1315	0	0	0	43	1315	0	22.1453	115	67	57	no	9	0	10	0	0	35	HFrEF	16	0	5	yes	22	no	21	no	68.3091	yes	25.7143	yes	67	yes	0	no	8.86667	yes	0	3	yes	no
Training	0	1	1120	74	female	0	0	33	1032	0	1	1	26	822	0	30.4705	194	126	50	no	8	0	9	0	0	23	HFrEF	10	1	5.5	yes	28	no	27	yes	58.7247	yes	25.7143	yes	62	yes	0	no	3.76667	yes	0	3	yes	yes
Training	0	1	1122	80	male	1	1	3	102	1	1	1	3	93	2	30.9917	117	66	59	no	10	0	11	1	1	23	HFrEF	17	0	6	yes	39	yes	28	yes	70.6745	yes	20	yes	45	yes	1	no	7.06667	yes	1	3	yes	yes
Training	0	1	1124	83	female	0	0	32	974	0	0	0	32	974	0	29.6749	102	76	45	no	11	1	11	1	1	32	HFrEF	18	0	6	yes	27	no	13.3	no	33.4181	no	15.6667	yes	41	yes	0	no	4.9	yes	0	2	no	no
Training	0	1	1125	86	male	1	1	36	1099	1	1	1	1	55	2	31.1419	122	70	71	yes	7	0	9	0	0	19	HFrEF	10.2	1	4	yes	34	no	32	yes	71.0135	yes	19.5	yes	44	yes	1	no	3.60667	yes	0	1	no	yes
Training	0	1	1126	75	female	0	0	40	1240	0	0	0	40	1240	0	37.1802	162	78	57	no	9	0	6	0	0	46	HFmrEF	22.7	0	10	no	30	no	20	no	40.9403	no	12.3077	no	35	no	0	no	12.3	no	0	3	yes	yes
Training	1	1	1128	60	male	0	0	36	1117	0	0	0	36	1117	0	33.3598	112	82	70	yes	10	0	10	0	0	19	HFrEF	9.1	1	8.5	no	40.2	yes	46	yes	106.937	yes	11	no	39	yes	1	yes	6.46667	yes	1	3	yes	yes
Training	0	1	1130	66	male	1	1	1	31	1	0	1	1	31	2	29.7608	90	50	53	no	9	0	8	0	0	40	HFrEF	11.3	1	5	yes	27	no	12	no	36.967	no	16.9231	yes	30	no	1	no	9.2	yes	1	3	yes	yes
Training	0	1	1132	43	male	0	0	42	1293	0	0	0	42	1293	0	26.7539	114	67	55	no	10	0	9	0	0	43	HFmrEF	14.6	0	10	no	29	no	19	no	26.0435	no	6.36364	no	29	no	0	no	12.7667	no	0	2	no	no
Training	0	1	1134	84	male	1	1	5	153	0	1	1	1	50	1	26.5888	204	114	43	no	12	1	12	1	1	31	HFrEF	6	1	7	yes	26	no	23	no	72.0565	yes	24.4444	yes	70	yes	0	yes	7.83333	yes	0	3	yes	yes
Training	0	1	1135	78	female	1	1	13	415	1	1	1	1	50	2	32.0161	130	80	49	no	11	1	9	0	1	30	HFrEF	6	1	3	yes	24	no	13	no	36.6737	no	45.25	yes	60	yes	1	no	5.56667	yes	0	3	yes	yes
Training	0	1	1136	59	male	0	0	41	1262	0	1	1	7	214	0	23.04	161	94	58	no	9	0	7	0	0	38	HFrEF	15	0	7.5	yes	23	no	8	no	43.5758	yes	20	yes	33	no	0	no	9.66667	yes	0	3	yes	no
Training	0	1	1137	82	female	0	0	43	1316	0	0	0	43	1316	0	20.202	98	53	56	no	6	0	6	0	0	25	HFrEF	18.5	0	7.5	yes	17	no	15	no	40.6646	no	30	yes	50	yes	1	no	6.36667	yes	0	3	yes	no
Training	0	1	1138	76	male	1	1	17	534	0	0	0	17	534	1	27.1669	164	91	53	no	9	0	9	0	0	45	HFmrEF	14.4	0	8	no	30	no	23	no	45.2914	yes	10.25	no	40	yes	0	no	8.93333	yes	0	2	no	no
Training	0	1	1139	63	male	0	0	36	1100	0	0	0	36	1100	0	22.1453	170	64	42	no	11	1	9	0	1	41	HFmrEF	20	0	7.5	yes	19	no	12	no	19.5169	no	10	no	34	no	0	no	12.4333	no	1	1	no	no
Training	0	1	1142	77	male	0	0	36	1121	0	1	1	1	37	0	30.2992	72	48	52	no	11	1	11	1	1	43	HFmrEF	25	0	10	no	20	no	18	no	46.7319	yes	11.4286	no	34	no	1	no	11.5	no	0	2	no	yes
Training	0	1	1143	44	male	0	0	42	1277	0	1	1	0	14	0	30.8397	107	64	47	no	9	0	8	0	0	42	HFmrEF	23.5	0	11.5	no	30	no	20	no	19.1503	no	11.1429	no	25	no	0	no	17.6	no	0	2	no	yes
Training	0	1	1144	85	male	1	1	31	964	0	0	0	31	964	1	32.5085	138	90	48	no	11	1	10	0	1	45	HFmrEF	24	0	11.5	no	27	no	22.5	no	29.0271	no	17.1429	yes	45	yes	0	no	9.1	yes	0	2	no	yes
Training	0	1	1146	70	male	0	0	41	1274	0	0	0	41	1274	0	26.8519	110	64	54	no	9	0	10	0	0	20	HFrEF	13	0	5.5	yes	30	no	20.4	no	36.2516	no	33.3333	yes	53	yes	0	no	9.03333	yes	0	3	yes	no
Training	0	1	1147	71	male	0	0	38	1161	0	0	0	38	1161	0	27.102	140	73	49	no	10	0	7	0	0	49	HFmrEF	17.7	0	9	no	28	no	17.6	no	35.734	no	15.5556	yes	18	no	0	no	12.0333	no	0	2	no	no
Training	0	1	1149	94	female	0	0	34	1040	0	0	0	34	1040	0	33.7477	106	62	43	no	11	1	10	0	1	39	HFrEF	14	0	8	no	27.3	no	11.5	no	32.8601	no	12.5	no	30	no	0	no	8.93333	yes	0	1	no	yes
Training	0	1	1150	69	male	1	1	38	1158	0	0	0	38	1158	1	31.0953	171	87	51	no	13	1	13	1	1	34	HFrEF	19.5	0	7	yes	33	no	16.5	no	35.7039	no	30	yes	30	no	0	no	9.56667	yes	1	3	yes	yes
Training	0	1	1151	70	male	0	0	37	1147	0	0	0	37	1147	0	31.3146	108	78	53	no	10	0	11	1	1	38	HFrEF	22.4	0	12	no	33	no	18.3	no	37.9965	no	12.3333	no	16	no	0	no	10.8667	no	0	3	yes	yes
Training	0	1	1152	57	male	0	0	37	1149	0	0	0	37	1149	0	31.3146	108	78	54	no	10	0	10	0	0	40	HFrEF	17.2	0	7	yes	24	no	11	no	25.8001	no	14	no	38	no	0	no	9.16667	yes	0	2	no	yes
Training	0	1	1155	84	male	0	0	32	983	0	0	0	32	983	0	29.0548	117	66	53	no	11	1	11	1	1	40	HFrEF	15.3	0	7.5	yes	30	no	17.2	no	41.1626	no	28.5714	yes	15	no	0	no	10.6667	no	1	1	no	no
Training	0	1	1159	63	male	0	0	31	966	0	0	0	31	966	0	32.4905	150	94	50	no	12	1	12	1	1	44	HFmrEF	29	0	9	no	34	no	13	no	11.195	no	8	no	30	no	0	no	9.6	yes	1	2	no	yes
Training	0	1	1160	74	male	1	1	23	728	1	1	1	23	726	2	24.4473	139	61	69	yes	11	1	11	1	1	23	HFrEF	15	0	6.5	yes	20	no	13.5	no	43.1782	no	25.6	yes	42	yes	0	no	6.2	yes	1	2	no	no
Training	0	1	1162	82	male	1	1	20	634	1	1	1	0	23	2	25.6055	102	26	75	yes	10	0	9	0	0	34	HFrEF	14.8	0	6.5	yes	31	no	28	yes	47.4917	yes	17.7778	yes	55	yes	1	no	9.76667	yes	0	2	no	no
Training	1	1	1164	76	female	0	0	38	1170	0	0	0	38	1170	0	29.7442	163	95	66	yes	8	0	9	0	0	26	HFrEF	22	0	7.5	yes	15	no	12	no	21.4348	no	23.3333	yes	15	no	0	no	7.5	yes	0	1	no	yes
Training	0	1	1165	68	male	1	1	10	306	0	1	1	4	146	1	29.4078	120	70	69	yes	10	0	9	0	0	18	HFrEF	10	1	3	yes	58	yes	36	yes	85.9228	yes	16	yes	51	yes	0	no	3.95	yes	0	3	yes	no
Training	0	1	1166	55	male	0	0	39	1189	0	1	1	0	15	0	22.8374	151	78	48	no	10	0	6	0	0	45	HFmrEF	26	0	14	no	31	no	17	no	31.7278	no	10	no	15	no	0	no	14.0667	no	0	1	no	no
Training	0	1	1167	75	male	1	1	31	967	1	0	1	31	967	2	25.1808	155	90	44	no	10	0	10	0	0	47	HFmrEF	13	0	11	no	29	no	20	no	31.9072	no	12.125	no	27	no	0	no	12.9333	no	0	2	no	no
Training	0	1	1168	59	female	0	0	36	1098	0	0	0	36	1098	0	41.5225	110	79	56	no	10	0	10	0	0	30	HFrEF	25	0	12	no	20	no	13	no	14.0623	no	14	no	15	no	0	no	9.43333	yes	0	1	no	yes
Training	0	1	1169	53	male	2	1	5	181	1	1	1	3	97	2	31.1419	96	60	58	no	8	0	7	0	0	25	HFrEF	8	1	10.5	no	52.7	yes	33	yes	48.17	yes	18.3333	yes	57	yes	0	no	7.73333	yes	0	4	yes	yes
Training	0	1	1171	73	male	0	0	37	1138	0	1	1	7	234	0	28.089	122	49	61	yes	8	0	6	0	0	49	HFmrEF	16	0	9.5	no	20	no	14	no	43.0531	no	21.5385	yes	42	yes	1	no	12.9667	no	1	1	no	no
Training	0	1	1172	70	female	0	0	41	1263	0	0	0	41	1263	0	27.2817	198	84	43	no	10	0	10	0	0	42	HFmrEF	16	0	8.5	no	23	no	11	no	36.3944	no	7.36364	no	30	no	0	no	10.9667	no	1	3	yes	yes
Training	0	1	1174	50	female	0	0	31	958	0	0	0	31	958	0	36.4938	149	78	64	yes	11	1	11	1	1	32	HFrEF	32	0	11	no	22	no	18	no	15.1349	no	14.2857	no	24	no	0	no	11.9333	no	0	3	yes	yes
Training	0	1	1176	68	male	0	0	34	1038	0	0	0	34	1038	0	35.3218	120	70	61	yes	9	0	10	0	0	32	HFrEF	18	0	12	no	18	no	17	no	44.8135	yes	12.8571	no	43	yes	0	no	10.6667	no	0	2	no	yes
Training	0	1	1177	46	male	0	0	36	1105	0	0	0	36	1105	0	21.7079	115	80	46	no	15	2	15	2	1	44	HFmrEF	20	0	12	no	20.7	no	18.5	no	22.7884	no	8	no	24	no	0	no	15.2667	no	0	2	no	no
Training	0	1	1178	83	male	0	0	35	1072	0	0	0	35	1072	0	24.0741	146	68	55	no	8	0	9	0	0	29	HFrEF	20	0	9	no	41	yes	20	no	48.6063	yes	7.33333	no	39	yes	1	no	10.3	no	1	2	no	no
Training	1	1	1179	74	male	0	0	39	1214	0	1	1	27	837	0	25.9095	139	67	39	no	14	2	12	1	1	37	HFrEF	11	1	7.5	yes	30	no	15	no	46.0693	yes	14	no	20	no	0	no	10.9	no	1	2	no	no
Training	0	1	1181	62	male	0	0	40	1246	0	0	0	40	1246	0	22.9854	120	66	47	no	8	0	8	0	0	45	HFmrEF	17.7	0	13	no	17	no	9	no	22.1881	no	8.33333	no	31	no	0	no	10.8667	no	0	2	no	no
Training	0	1	1184	94	female	1	1	0	18	1	0	1	0	18	2	20.83	126	60	51	no	7	0	7	0	0	34	HFrEF	22	0	7.5	yes	25	no	18	no	30.4133	no	22.2222	yes	47	yes	0	no	10.0667	no	0	2	no	no
Training	0	1	1185	89	male	1	1	10	320	0	1	1	1	39	1	21.3039	120	70	47	no	10	0	9	0	0	39	HFrEF	12	1	7	yes	31	no	17	no	46.4852	yes	22.6667	yes	40	yes	0	no	12	no	0	2	no	no
Training	0	1	1188	77	male	1	1	20	628	1	0	1	20	628	2	23.3067	162	86	52	no	12	1	13	1	1	37	HFrEF	12	1	6.5	yes	37	no	20	no	51.4122	yes	19.8333	yes	69	yes	0	no	5.46667	yes	0	4	yes	no
Training	0	1	1190	63	male	0	0	29	903	0	1	1	17	538	0	27.1314	135	80	59	no	11	1	11	1	1	38	HFrEF	14	0	11.5	no	33	no	17	no	27.1777	no	25	yes	39	yes	0	no	14.2667	no	0	3	yes	no
Training	0	1	1196	77	male	1	1	3	100	0	0	0	3	100	1	26.8745	146	70	60	yes	10	0	10	0	0	19	HFrEF	11	1	5.5	yes	34.3	no	26.2	yes	33.895	no	16.4	yes	51	yes	0	no	6.56667	yes	0	3	yes	yes
Training	0	1	1198	78	male	0	0	37	1152	0	0	0	37	1152	0	26.5615	133	73	49	no	12	1	13	1	1	32	HFrEF	13	0	8.5	no	22	no	23.5	no	63.3554	yes	12.5	no	33	no	0	no	16.0333	no	0	3	yes	no
Training	0	1	1199	66	male	1	1	2	67	1	0	1	2	67	2	26.2346	125	58	53	no	15	2	12	1	1	44	HFmrEF	23	0	7.5	yes	24	no	17.7	no	64.4365	yes	10	no	41	yes	0	no	13.8667	no	0	2	no	no
Training	0	1	1200	55	male	0	0	32	980	0	0	0	32	980	0	33.2275	107	66	37	no	9	0	16	2	1	43	HFmrEF	30	0	14	no	17	no	12.1	no	19.2426	no	7	no	22	no	0	no	17.5333	no	0	2	no	yes
Training	0	1	1202	90	female	1	1	16	507	1	1	1	15	465	2	17.5146	160	80	51	no	6	0	6	0	0	28	HFrEF	23	0	7	yes	15	no	13	no	27.7014	no	24	yes	42	yes	0	no	8.9	yes	0	3	yes	no
Training	0	1	1203	74	male	0	0	33	1016	0	0	0	33	1016	0	31.8878	143	82	57	no	9	0	10	0	0	46	HFmrEF	22	0	7.5	yes	28	no	15.5	no	34.5605	no	9.09091	no	24	no	0	no	12.1667	no	0	2	no	yes
Training	0	1	1204	55	female	0	0	41	1253	0	1	1	46	1407	0	47.0588	115	70	62	yes	12	1	12	1	1	48	HFmrEF	12	1	8.5	no	18	no	19	no	28.751	no	25.75	yes	17	no	1	no	13.7	no	0	2	no	yes
Training	0	1	1207	77	male	1	1	22	678	1	0	1	22	678	2	32.0988	167	111	49	no	11	1	12	1	1	42	HFmrEF	13	0	6	yes	28	no	18	no	38.0839	no	10.9412	no	44	yes	0	no	9.3	yes	0	2	no	yes
Training	0	1	1209	78	male	0	0	36	1102	0	0	0	36	1102	0	24.4898	130	80	59	no	12	1	11	1	1	46	HFmrEF	18	0	9.5	no	19	no	16	no	37.8323	no	11.4286	no	22	no	0	no	10.3667	no	0	2	no	no
Training	0	1	1211	54	male	0	0	37	1133	0	0	0	37	1133	0	27.1731	120	80	63	yes	9	0	7	0	0	42	HFmrEF	25.2	0	8.5	no	31	no	13.6	no	12.8969	no	7.69231	no	24	no	0	no	13.8	no	1	2	no	no
Training	0	1	1213	84	male	0	0	41	1251	0	0	0	41	1251	0	30.2469	113	57	57	no	8	0	9	0	0	21	HFrEF	11	1	9.5	no	41	yes	31.5	yes	40.8959	no	28.8889	yes	28	no	0	no	13.1333	no	1	3	yes	yes
Training	0	1	1214	90	female	0	0	32	1001	0	0	0	32	1001	0	22.5215	140	57	40	no	9	0	9	0	0	40	HFrEF	21	0	8.5	no	21	no	9.5	no	59.6253	yes	13.8462	no	32	no	1	no	10.8	no	0	2	no	no
Training	0	1	1216	82	male	1	1	1	57	1	0	1	1	57	2	22.7732	163	84	59	no	8	0	12	1	1	39	HFrEF	25	0	9	no	31	no	16.7	no	33.8896	no	16	yes	54	yes	0	no	6.33333	yes	0	2	no	no
Training	0	1	1217	53	male	0	0	33	1025	0	0	0	33	1025	0	27.7008	114	74	47	no	15	2	19	2	1	29	HFrEF	14	0	5.5	yes	24	no	21	no	35.1653	no	48.3333	yes	36	no	0	no	6.1	yes	1	2	no	no
Training	0	1	1218	86	male	0	0	38	1175	0	0	0	38	1175	0	28.2284	88	53	64	yes	7	0	7	0	0	44	HFmrEF	22.3	0	9.5	no	37	no	27.6	yes	58.6412	yes	18.1818	yes	95	yes	1	yes	7.7	yes	0	3	yes	yes
Training	0	1	1219	58	male	0	0	30	939	0	0	0	30	939	0	27.7703	122	76	63	yes	9	0	9	0	0	24	HFrEF	16.5	0	9.5	no	25.8	no	16.3	no	37.6042	no	20	yes	30	no	0	no	10.1333	no	0	2	no	yes
Training	0	1	1223	78	female	0	0	42	1301	0	0	0	42	1301	0	30.8594	150	75	45	no	11	1	10	0	1	38	HFrEF	12.8	0	7	yes	31	no	27	yes	44.4263	yes	14.1176	no	41	yes	0	no	7.4	yes	0	4	yes	yes
Training	0	1	1230	70	male	0	0	32	1001	0	0	0	32	1001	0	25.1429	110	54	44	no	9	0	9	0	0	48	HFmrEF	16	0	10.5	no	27	no	6.5	no	20.7842	no	5.45455	no	29	no	0	no	10.5	no	0	1	no	no
Training	0	1	1231	82	male	0	0	27	842	0	1	1	3	102	0	26.1224	173	78	50	no	9	0	9	0	0	45	HFmrEF	21	0	10	no	19	no	15	no	31.6964	no	14.2857	no	26	no	0	no	16.5333	no	1	3	yes	no
Training	0	1	1232	66	male	0	0	36	1100	0	0	0	36	1100	0	23.5294	138	50	47	no	18	2	16	2	1	39	HFrEF	23	0	11.5	no	27	no	12	no	48.67	yes	16	yes	36	no	0	no	11.6667	no	0	3	yes	no
Training	0	1	1233	80	male	0	0	41	1267	0	0	0	41	1267	0	25.2092	140	90	43	no	12	1	10	0	1	40	HFrEF	14.4	0	7	yes	32	no	35.1	yes	67.9941	yes	11	no	40	yes	0	no	10	no	1	2	no	no
Training	0	1	1236	73	male	0	0	41	1271	0	0	0	41	1271	0	23.6614	166	90	55	no	10	0	7	0	0	28	HFrEF	21	0	8.5	no	20	no	11	no	32.8746	no	14.2857	no	19	no	0	no	8.33333	yes	1	3	yes	no
Training	0	1	1237	65	female	0	0	36	1108	0	0	0	36	1108	0	22.3214	118	78	40	no	9	0	8	0	0	40	HFrEF	20	0	9.5	no	22	no	10.5	no	33.2231	no	14.8571	yes	32	no	0	no	10.4	no	1	2	no	no
Training	0	1	1240	75	male	0	0	33	1011	0	1	1	24	741	0	24.0741	90	58	39	no	11	1	9	0	1	34	HFrEF	12	1	8.5	no	22	no	15.5	no	40.5052	no	20	yes	57	yes	1	no	7.33333	yes	0	2	no	no
Training	0	1	1241	68	male	0	0	41	1270	0	1	1	57	1739	0	23.5078	114	74	53	no	10	0	9	0	0	39	HFrEF	9	1	7	yes	30	no	22.8	no	61.5915	yes	17.6364	yes	53	yes	1	no	11.4667	no	1	3	yes	no
Training	0	1	1247	78	male	0	0	41	1251	0	0	0	41	1251	0	23.3234	114	69	44	no	10	0	10	0	0	32	HFrEF	20.7	0	8	no	27	no	10.7	no	33.6275	no	28	yes	37	no	0	no	8.33333	yes	1	3	yes	no
Training	0	1	1252	69	male	0	0	36	1114	0	0	0	36	1114	0	25.335	138	80	55	no	8	0	7	0	0	24	HFrEF	14	0	3.5	yes	34	no	23	no	46.6586	yes	11.6923	no	19	no	0	no	3.85	yes	1	3	yes	no
Training	0	1	1256	68	male	0	0	31	965	0	0	0	31	965	0	28.0864	120	74	54	no	10	0	11	1	1	42	HFmrEF	18	0	8	no	32	no	16.6	no	27.0298	no	13.3333	no	34	no	0	no	10.6	no	0	2	no	yes
Training	0	1	1261	60	male	0	0	35	1079	0	0	0	35	1079	0	25.6173	138	85	64	yes	7	0	8	0	0	29	HFrEF	18	0	7	yes	30	no	25.9	yes	45.3671	yes	35.6667	yes	58	yes	1	no	6.13333	yes	1	3	yes	no
Training	0	1	1264	81	male	1	1	1	46	1	0	1	1	46	2	36.6115	105	37	65	yes	6	0	7	0	0	34	HFrEF	15	0	9	no	25	no	20.2	no	42.2582	no	12	no	36	no	0	no	7.76667	yes	0	3	yes	yes
Training	0	1	1265	84	male	1	1	16	502	1	0	1	16	502	2	28.7317	150	72	65	yes	13	1	5	0	1	48	HFmrEF	17.3	0	8.5	no	22	no	15	no	26.7392	no	8.57143	no	49	yes	0	no	7.9	yes	0	2	no	no
Training	0	1	1267	67	male	0	0	41	1268	0	0	0	41	1268	0	24.6755	125	72	45	no	9	0	10	0	0	49	HFmrEF	19.4	0	7.5	yes	19	no	25.2	yes	41.4433	no	7.16667	no	43	yes	0	no	12.4333	no	0	2	no	no
Training	0	1	1269	87	male	1	1	14	427	1	1	1	2	84	2	28.3447	130	60	67	yes	12	1	10	0	1	49	HFmrEF	13	0	9.5	no	47	yes	27.5	yes	44.2334	yes	42.2	yes	93	yes	1	no	7.8	yes	0	2	no	yes
Training	0	1	1270	85	female	1	1	38	1179	0	0	0	38	1179	1	21.7193	126	68	45	no	10	0	12	1	1	31	HFrEF	13	0	5	yes	32	no	17.9	no	66.8147	yes	21.4	yes	43	yes	0	no	5.16667	yes	0	3	yes	yes
Training	0	1	1271	86	male	0	0	40	1246	0	1	1	21	657	0	22.8624	104	59	55	no	11	1	10	0	1	31	HFrEF	18	0	6	yes	21	no	22.8	no	43.99	yes	20	yes	49	yes	0	no	7.93333	yes	0	2	no	no
Training	0	1	1276	90	female	1	1	29	883	0	0	0	29	883	1	17.9982	148	74	42	no	12	1	13	1	1	49	HFmrEF	27	0	10.5	no	30	no	23	no	33.5116	no	7.05882	no	36	no	0	yes	16.9667	no	0	3	yes	no
Training	0	1	1278	53	male	1	1	30	919	0	0	0	30	919	1	25.9516	88	62	72	yes	9	0	7	0	0	25	HFrEF	19	0	5.5	yes	39	yes	20.5	no	54.734	yes	20	yes	31	no	0	no	5.36667	yes	1	2	no	yes
Training	0	1	1280	84	male	1	1	34	1047	1	0	1	0	1047	2	24.1288	124	68	57	no	9	0	9	0	0	30	HFrEF	15	0	8	no	28	no	22.8	no	57.8074	yes	28.5714	yes	54	yes	0	no	9.53333	yes	0	3	yes	no
Training	0	1	1282	84	male	1	1	13	397	0	0	0	13	397	1	26.4236	178	93	62	yes	10	0	6	0	0	23	HFrEF	20	0	7	yes	31	no	29	yes	63.1433	yes	29.3333	yes	39	yes	0	no	8.8	yes	0	2	no	no
Training	0	1	1283	80	male	1	1	5	163	0	0	0	5	163	1	26.9896	122	78	54	no	10	0	9	0	0	35	HFrEF	14	0	9.5	no	24	no	29.7	yes	99.2147	yes	7.81818	no	59	yes	0	yes	13.0667	no	0	1	no	no
Training	0	1	1284	72	male	0	0	42	1282	0	0	0	42	1282	0	27.7447	102	60	51	no	9	0	8	0	0	49	HFmrEF	24	0	13.5	no	30	no	25.5	yes	32.1808	no	8.33333	no	21	no	0	no	10	no	0	2	no	yes
Training	0	1	1285	60	male	0	0	36	1105	0	0	0	36	1105	0	27.1178	95	65	54	no	9	0	8	0	0	45	HFmrEF	23	0	12	no	31	no	18.3	no	19.947	no	8.15385	no	28	no	0	no	13.0333	no	0	2	no	no
Training	0	1	1286	69	male	0	0	34	1050	0	1	1	34	1046	0	31.378	154	74	60	yes	10	0	8	0	0	33	HFrEF	27.2	0	13.5	no	39	yes	17	no	39.6078	no	12.5	no	15	no	0	no	12.2333	no	1	2	no	yes
Training	0	1	1287	73	male	1	1	10	330	1	0	1	10	330	2	25.6489	130	55	53	no	8	0	9	0	0	45	HFmrEF	16	0	10.5	no	30	no	15.1	no	14.4269	no	6.66667	no	20	no	0	no	18	no	0	2	no	no
Training	0	1	1288	46	male	1	1	15	471	0	1	1	5	173	1	32.0988	111	90	69	yes	10	0	10	0	0	24	HFrEF	13	0	6.5	yes	37	no	31	yes	95.4337	yes	13.7143	no	68	yes	1	no	4.43333	yes	0	3	yes	yes
Training	0	1	1291	78	female	0	0	41	1272	0	0	0	41	1272	0	23.4236	100	68	50	no	9	0	9	0	0	39	HFrEF	19.8	0	8.5	no	21	no	15.6	no	39.1468	no	9	no	42	yes	0	yes	8.13333	yes	0	2	no	no
Training	0	1	1292	77	male	0	0	42	1289	0	1	1	1	39	0	22.3403	130	50	61	yes	10	0	10	0	0	40	HFrEF	21	0	7	yes	26	no	16.6	no	37.4957	no	40	yes	48	yes	0	no	12	no	0	4	yes	no
Training	0	1	1294	93	female	0	0	36	1098	0	0	0	36	1098	0	18.2066	171	81	38	no	10	0	8	0	0	48	HFmrEF	25.3	0	6.5	yes	26	no	14.9	no	44.7067	yes	10	no	46	yes	0	no	15.9667	no	0	2	no	no
Training	0	1	1295	76	female	1	1	5	158	1	0	1	5	158	2	37.8772	146	79	55	no	12	1	12	1	1	37	HFrEF	18	0	9	no	16	no	12.7	no	43.3376	no	20	yes	28	no	0	no	8.63333	yes	0	2	no	yes
Training	0	1	1301	80	male	0	0	40	1225	0	1	1	54	1668	0	28.257	172	82	44	no	10	0	10	0	0	45	HFmrEF	19	0	11.5	no	19	no	11	no	56.4109	yes	12.9412	no	34	no	0	no	13.1667	no	1	2	no	yes
Training	0	1	1302	79	male	0	0	36	1106	0	0	0	36	1106	0	26.1224	105	75	77	yes	9	0	8	0	0	16	HFrEF	12	1	8	no	22	no	30.2	yes	65.9489	yes	31.4286	yes	49	yes	0	no	1.3	yes	0	3	yes	no
Training	0	1	1303	48	male	0	0	36	1126	0	0	0	36	1126	0	25.9787	180	105	68	yes	8	0	9	0	0	42	HFmrEF	24	0	10	no	26	no	13.7	no	32.9541	no	10.6667	no	37	no	0	no	12.8	no	1	2	no	no
Training	0	1	1304	52	male	1	1	34	1036	1	0	1	34	1036	2	36.3322	124	70	49	no	9	0	9	0	0	48	HFmrEF	20.2	0	12	no	56	yes	11.4	no	23.2553	no	10.5882	no	30	no	0	no	16.2333	no	0	2	no	yes
Training	0	1	1306	62	male	0	0	43	1327	0	0	0	43	1327	0	27.4145	96	51	52	no	10	0	10	0	0	12	HFrEF	9	1	3.5	yes	28	no	20	no	49.0229	yes	44	yes	28	no	0	no	1.14667	yes	1	2	no	yes
Training	0	1	1308	63	male	0	0	38	1180	0	0	0	38	1180	0	22.3094	107	63	58	no	7	0	8	0	0	30	HFrEF	26.6	0	8	no	32	no	16.1	no	28.0892	no	8.23529	no	15	no	0	no	11.7	no	0	2	no	no
Training	0	1	1310	79	male	0	0	42	1292	0	1	1	18	574	0	26.449	125	46	60	yes	10	0	10	0	0	36	HFrEF	11	1	10	no	27	no	15.3	no	38.649	no	18.5714	yes	20	no	0	no	8.76667	yes	0	3	yes	yes
Training	0	1	1311	51	male	0	0	41	1250	0	1	1	27	840	0	27.4506	137	74	57	no	8	0	8	0	0	40	HFrEF	14	0	6.5	yes	18	no	20.8	no	37.3684	no	10.875	no	23	no	0	no	8.43333	yes	1	2	no	yes
Training	1	1	1312	82	male	0	0	38	1184	0	1	1	28	853	0	22.1453	127	60	57	no	9	0	10	0	0	35	HFrEF	11.8	1	8.5	no	29	no	11	no	72.9013	yes	12.8571	no	17	no	0	no	8	yes	1	2	no	yes
Training	1	1	1315	77	male	0	0	38	1160	0	1	1	43	1315	0	29.0437	146	69	70	yes	12	1	9	0	1	34	HFrEF	30	0	8.5	no	35	no	20.6	no	78.3871	yes	20	yes	48	yes	1	no	16.1	no	0	3	yes	yes
Training	0	1	1316	78	male	1	1	7	219	1	1	1	1	39	2	24.5089	90	60	56	no	10	0	9	0	0	43	HFmrEF	19	0	7	yes	28	no	13.1	no	69.368	yes	15	yes	31	no	0	no	9.4	yes	0	2	no	no
Training	0	1	1319	36	male	0	0	42	1288	0	0	0	42	1288	0	32.1929	121	67	50	no	11	1	10	0	1	49	HFmrEF	25	0	15	no	23	no	11.9	no	39.6226	no	7	no	30	no	0	no	13.4667	no	0	2	no	yes
Training	0	1	1322	58	male	0	0	33	1008	0	0	0	33	1008	0	30.8642	110	78	68	yes	6	0	7	0	0	15	HFrEF	13	0	4	yes	46.1	yes	19	no	29.1569	no	20	yes	51	yes	0	yes	5.76667	yes	0	2	no	yes
Training	0	1	1325	88	male	0	0	42	1278	0	0	0	42	1278	0	31.5334	180	90	51	no	10	0	10	0	0	45	HFmrEF	23	0	9.5	no	28	no	17.2	no	40.2609	no	14.5455	yes	40	yes	0	no	8.56667	yes	0	3	yes	yes
Training	0	1	1329	54	female	0	0	36	1125	0	0	0	36	1125	0	25.0399	104	74	45	no	11	1	12	1	1	46	HFmrEF	27	0	9.5	no	28	no	16.5	no	22.0602	no	9.09091	no	21	no	0	no	11.5667	no	0	2	no	yes
Training	0	1	1336	61	male	0	0	42	1295	0	0	0	42	1295	0	27.4445	162	93	63	yes	10	0	10	0	0	42	HFmrEF	20	0	10	no	25	no	22.3	no	37.5639	no	11.2308	no	29	no	0	no	13.7333	no	0	1	no	no
Training	0	1	1337	65	male	0	0	43	1334	0	0	0	43	1334	0	23.9869	130	62	57	no	9	0	9	0	0	12	HFrEF	10	1	4.5	yes	44	yes	25.5	yes	61.4158	yes	17.0667	yes	44	yes	1	no	5.43333	yes	1	3	yes	no
Training	1	1	1339	77	male	0	0	31	945	0	0	0	31	945	0	23.8895	146	83	59	no	6	0	5	0	0	18	HFrEF	6	1	5.5	yes	33	no	20	no	54.7327	yes	36.4	yes	41	yes	0	no	3.88	yes	1	3	yes	no
Training	1	1	1341	77	male	1	1	38	1179	1	0	1	38	1179	2	28.0102	155	83	41	no	10	0	10	0	0	40	HFrEF	20	0	7.5	yes	28	no	15	no	36.7029	no	13.3333	no	35	no	0	no	12.1	no	0	2	no	no
Training	0	1	1345	88	female	1	1	31	948	1	0	1	31	948	2	23.5556	119	70	59	no	9	0	10	0	0	31	HFrEF	18	0	12.5	no	24	no	13	no	66.7385	yes	18	yes	54	yes	1	no	5.83333	yes	0	2	no	no
Training	0	1	1346	65	male	0	0	34	1050	0	0	0	34	1050	0	24.6914	109	70	55	no	11	1	8	0	1	32	HFrEF	18	0	9	no	19	no	13.1	no	22.0394	no	17.1429	yes	20	no	0	no	6.2	yes	0	2	no	yes
Training	0	1	1350	58	male	0	0	37	1147	0	0	0	37	1147	0	29.7265	111	75	60	yes	9	0	9	0	0	32	HFrEF	10	1	8.5	no	21	no	15.5	no	35.6455	no	10	no	25	no	0	no	9.66667	yes	0	3	yes	no
Training	0	1	1352	70	male	1	1	1	55	1	0	1	1	55	2	29.2415	107	51	55	no	8	0	9	0	0	35	HFrEF	19.4	0	11.5	no	34	no	25	yes	50.4329	yes	10	no	27	no	0	no	11.1333	no	0	3	yes	yes
Training	0	1	1355	76	female	0	0	42	1297	0	0	0	42	1297	0	21.7993	145	90	51	no	8	0	9	0	0	40	HFrEF	19.4	0	9	no	26	no	14.1	no	37.5623	no	16	yes	24	no	0	no	14.3667	no	1	2	no	no
Training	0	1	1357	63	male	0	0	42	1296	0	1	1	33	1032	0	35.8177	125	84	44	no	11	1	12	1	1	46	HFmrEF	8	1	7.5	yes	35	no	22.5	no	50.9891	yes	20.5	yes	32	no	0	no	7	yes	0	1	no	yes
Training	0	1	1360	57	male	1	1	4	127	1	1	1	4	125	2	26.2346	115	65	70	yes	8	0	9	0	0	30	HFrEF	14	0	6	yes	34	no	22	no	47.8392	yes	50	yes	60	yes	0	no	5.33333	yes	1	2	no	no
Training	0	1	1365	69	male	0	0	33	1016	0	0	0	33	1016	0	26.3465	144	63	60	yes	12	1	9	0	1	38	HFrEF	9	1	5.5	yes	31	no	18.4	no	55.259	yes	30.3636	yes	49	yes	0	no	10.1667	no	0	3	yes	no
Training	0	1	1366	55	female	0	0	40	1226	0	0	0	40	1226	0	29.2969	145	98	72	yes	10	0	8	0	0	21	HFrEF	22	0	8	no	9	no	11.4	no	30.2789	no	22.2222	yes	34	no	0	no	6	yes	0	2	no	no
Training	0	1	1367	56	male	0	0	38	1184	0	0	0	38	1184	0	25.5036	114	79	50	no	10	0	10	0	0	44	HFmrEF	14	0	8.5	no	17	no	13	no	35.3179	no	6.95652	no	36	no	0	no	9.26667	yes	0	2	no	no
Training	0	1	1369	79	male	1	1	4	140	0	0	0	4	140	1	27.4406	125	62	60	yes	8	0	7	0	0	47	HFmrEF	22	0	14	no	28	no	19	no	23.8163	no	10.5263	no	33	no	0	no	20.8	no	0	2	no	no
Training	0	1	1371	53	male	0	0	36	1121	0	0	0	36	1121	0	23.9591	118	70	42	no	8	0	9	0	0	45	HFmrEF	13	0	8	no	35	no	16.4	no	24.7818	no	10	no	15	no	0	no	13.8667	no	0	2	no	no
Training	0	1	1372	82	male	0	0	39	1208	0	1	1	10	325	0	31.25	164	76	61	yes	13	1	12	1	1	48	HFmrEF	10	1	7.5	yes	49.9	yes	20.6	no	49.0994	yes	25.1429	yes	72	yes	1	no	11.8333	no	1	3	yes	yes
Training	0	1	1374	66	male	0	0	36	1107	0	0	0	36	1107	0	24.1633	102	52	58	no	12	1	8	0	1	36	HFrEF	20	0	9	no	24	no	10	no	19.5528	no	10	no	26	no	0	no	9.8	yes	0	2	no	no
Training	0	1	1375	86	male	1	1	22	684	0	1	1	12	378	1	25.3906	71	43	63	yes	9	0	10	0	0	32	HFrEF	20	0	6.5	yes	34	no	23.3	no	63.1632	yes	11.7143	no	26	no	0	no	6.76667	yes	1	4	yes	no
Training	0	1	1376	75	male	1	1	0	30	1	1	1	0	18	2	27.1739	102	60	65	yes	11	1	11	1	1	14	HFrEF	10	1	7.5	yes	41	yes	35.1	yes	46.4548	yes	14.75	yes	25	no	0	yes	4.52	yes	0	1	no	yes
Training	0	1	1380	75	male	1	1	12	383	1	1	1	4	141	2	22.8395	115	70	77	yes	9	0	8	0	0	12	HFrEF	22	0	5.5	yes	28	no	17	no	34.6906	no	18.4444	yes	57	yes	0	no	2.01667	yes	1	2	no	no
Training	0	1	1381	75	male	0	0	33	1006	0	0	0	33	1006	0	31.5617	113	76	57	no	14	2	13	1	1	36	HFrEF	11.5	1	4	yes	45	yes	18	no	41.3354	no	30	yes	62	yes	0	no	8.2	yes	0	1	no	yes
Training	0	1	1382	79	female	0	0	37	1131	0	1	1	1	46	0	21.9076	120	80	55	no	8	0	6	0	0	33	HFrEF	20	0	7.5	yes	8	no	11	no	37.2575	no	15.5556	yes	32	no	0	no	10.2	no	0	2	no	no
Training	0	1	1384	78	male	0	0	40	1241	0	0	0	40	1241	0	21.6333	131	62	47	no	10	0	10	0	0	47	HFmrEF	16	0	9.5	no	28	no	18	no	46.1035	yes	33.3333	yes	55	yes	1	no	14.2333	no	1	2	no	no
Training	1	1	1385	60	female	0	0	32	999	0	1	1	2	82	0	33.1777	121	65	60	yes	14	2	14	2	1	34	HFrEF	10	1	6.5	yes	16	no	18.2	no	26.8592	no	20	yes	28	no	0	no	7.56667	yes	0	3	yes	yes
Training	0	1	1387	63	female	1	1	7	228	1	1	1	0	26	2	38.4243	152	73	59	no	10	0	10	0	0	45	HFmrEF	11	1	7.5	yes	40	yes	24.6	yes	37.9972	no	25	yes	53	yes	0	no	9.36667	yes	0	2	no	yes
Training	0	1	1388	53	male	1	1	4	128	1	0	1	4	128	2	28.616	125	70	53	no	9	0	8	0	0	34	HFrEF	27	0	9	no	11	no	10	no	14.7437	no	14	no	15	no	0	no	8.93333	yes	0	2	no	no
Training	0	1	1389	69	female	0	0	35	1090	0	0	0	35	1090	0	27.4714	144	99	47	no	9	0	9	0	0	38	HFrEF	17	0	9.5	no	11	no	10.9	no	23.6266	no	20	yes	33	no	0	no	10.5667	no	0	1	no	no
Training	0	1	1394	91	female	1	1	13	400	1	1	1	3	113	2	30.0621	158	69	50	no	10	0	10	0	0	40	HFrEF	15	0	7	yes	21	no	17.6	no	56.5713	yes	20	yes	35	no	1	no	10.4667	no	1	2	no	yes
Training	0	1	1395	55	male	0	0	32	988	0	0	0	32	988	0	21.4996	152	82	54	no	6	0	7	0	0	46	HFmrEF	22	0	12	no	29	no	18	no	21.2214	no	7.36842	no	21	no	0	no	17.5333	no	1	1	no	no
Training	0	1	1399	80	female	1	1	1	56	1	0	1	1	56	2	25.3906	110	46	58	no	9	0	6	0	0	21	HFrEF	10	1	6	yes	19	no	35	yes	82.8273	yes	15.4	yes	40	yes	0	yes	6.13333	yes	0	2	no	no
Training	0	1	1400	70	male	0	0	43	1308	0	0	0	43	1308	0	30.6394	161	74	58	no	12	1	10	0	1	34	HFrEF	13.4	0	8.5	no	25	no	20.8	no	46.0032	yes	32	yes	28	no	0	no	9.36667	yes	0	1	no	yes
Training	0	1	1402	77	male	1	1	21	656	0	1	1	18	576	1	28.7037	106	59	51	no	12	1	13	1	1	42	HFmrEF	28	0	9.5	no	48	yes	18.8	no	37.5877	no	9.33333	no	26	no	0	no	17.6333	no	0	3	yes	no
Training	0	1	1403	71	female	0	0	60	1847	0	1	1	60	1847	0	31.6406	182	69	58	no	9	0	9	0	0	30	HFrEF	20	0	7.5	yes	17	no	11.3	no	36.3593	no	28.6667	yes	23	no	0	no	11.7333	no	0	1	no	yes
Training	0	1	1404	76	male	0	0	42	1282	0	0	0	42	1282	0	23.0825	140	80	62	yes	9	0	8	0	0	38	HFrEF	10	1	6.5	yes	39	yes	23.1	no	49.8614	yes	48.5	yes	44	yes	0	no	12.0333	no	1	2	no	no
Training	0	1	1405	75	male	1	1	3	94	1	0	1	3	94	2	24.093	100	70	75	yes	9	0	7	0	0	19	HFrEF	9	1	4.5	yes	26	no	25.7	yes	76.7374	yes	20	yes	57	yes	1	yes	5.4	yes	1	3	yes	no
Training	0	1	1410	84	female	1	1	0	28	1	0	1	0	28	2	19.5717	96	49	46	no	10	0	9	0	0	40	HFrEF	24.3	0	9	no	22	no	15	no	47.1866	yes	23.3333	yes	42	yes	0	no	12.6333	no	0	2	no	no
Training	0	1	1411	77	male	0	0	42	1282	0	0	0	42	1282	0	26.5432	151	71	49	no	10	0	9	0	0	48	HFmrEF	18.1	0	8.5	no	23	no	24.5	yes	58.2882	yes	11.3333	no	43	yes	0	no	13.6667	no	1	2	no	no
Training	0	1	1412	72	male	1	1	20	610	0	1	1	12	372	1	25.0298	117	53	61	yes	10	0	10	0	0	33	HFrEF	13.8	0	7.5	yes	24	no	30.5	yes	52.3301	yes	31.4286	yes	37	no	0	no	8.2	yes	0	3	yes	no
Training	0	1	1414	64	male	1	1	8	260	1	0	1	8	260	2	33.8021	130	70	66	yes	10	0	11	1	1	17	HFrEF	17.2	0	6.5	yes	15	no	15.3	no	47.0842	yes	45.3333	yes	51	yes	0	no	1.53333	yes	0	2	no	yes
Training	0	1	1415	77	female	0	0	43	1317	0	0	0	43	1317	0	25.3902	109	60	43	no	6	0	6	0	0	40	HFrEF	24	0	11	no	22	no	13	no	46.9828	yes	20	yes	36	no	0	no	11.6333	no	0	2	no	no
Training	0	1	1417	66	female	0	0	36	1122	0	0	0	36	1122	0	24.4898	125	70	43	no	9	0	9	0	0	49	HFmrEF	20.3	0	9	no	21	no	15.2	no	38.3577	no	14.5455	yes	25	no	0	no	12.8	no	0	2	no	no
Training	0	1	1419	75	male	0	0	32	985	0	0	0	32	985	0	27.4145	94	50	50	no	9	0	16	2	1	45	HFmrEF	19	0	6.5	yes	16	no	10.3	no	24.2588	no	15	yes	22	no	0	no	12.4667	no	0	2	no	yes
Training	0	1	1421	58	male	2	1	7	219	1	1	1	1	51	2	25.1651	106	90	63	yes	8	0	7	0	0	25	HFrEF	23	0	6	yes	43	yes	36	yes	52.4036	yes	19.0769	yes	57	yes	0	no	6.76667	yes	0	4	yes	no
Training	0	1	1423	76	male	1	1	2	90	1	0	1	0	90	2	30.4705	113	68	50	no	9	0	9	0	0	37	HFrEF	23	0	5	yes	25	no	15	no	26.0431	no	18.6	yes	28	no	0	no	6.63333	yes	0	2	no	yes
Training	0	1	1426	73	female	0	0	34	1043	0	0	0	34	1043	0	30.1038	150	85	40	no	11	1	9	0	1	41	HFmrEF	22	0	11.5	no	23	no	23	no	46.3501	yes	12.8571	no	34	no	0	no	18.2	no	1	2	no	yes
Training	0	1	1427	53	male	0	0	35	1066	0	0	0	35	1066	0	27.6601	130	80	53	no	11	1	11	1	1	48	HFmrEF	25.1	0	9.5	no	17	no	12	no	30.574	no	11.6667	no	27	no	0	no	13.5667	no	0	2	no	yes
Training	0	1	1428	56	male	0	0	33	1024	0	0	0	33	1024	0	23.2912	103	63	46	no	10	0	10	0	0	48	HFmrEF	24	0	7	yes	34.3	no	16	no	18.0102	no	8.57143	no	32	no	0	no	10.6333	no	0	2	no	no
Training	0	1	1430	75	female	0	0	36	1126	0	1	1	4	129	0	30.8642	145	75	56	no	11	1	11	1	1	44	HFmrEF	17.4	0	10	no	8	no	14.6	no	57.4026	yes	10.8	no	34	no	0	no	12.6333	no	0	1	no	yes
Training	0	1	1431	84	male	1	1	25	768	1	0	1	25	768	2	27.3797	111	62	53	no	10	0	10	0	0	47	HFmrEF	13	0	8.5	no	30	no	15.2	no	52.5254	yes	25.4286	yes	25	no	0	no	16.8667	no	1	2	no	no
Training	0	1	1433	67	male	1	1	1	60	0	0	0	1	60	1	29.9836	130	70	39	no	12	1	11	1	1	45	HFmrEF	13	0	12	no	24	no	10	no	32.8583	no	10.2	no	45	yes	0	no	17.9667	no	0	2	no	no
Training	0	1	1437	81	male	0	0	36	1097	0	0	0	36	1097	0	24.1517	142	67	65	yes	11	1	11	1	1	24	HFrEF	22	0	7.5	yes	19	no	25.2	yes	65.0939	yes	12.5	no	62	yes	0	no	7.9	yes	0	3	yes	no
Training	0	1	1438	71	male	1	1	1	32	1	0	1	1	32	2	27.9155	117	57	60	yes	8	0	8	0	0	31	HFrEF	7.4	1	10	no	43.4	yes	28.6	yes	39.8047	no	12.75	no	30	no	0	yes	9.2	yes	1	4	yes	yes
Training	0	1	1439	78	male	1	1	19	601	1	1	1	19	595	2	23.6713	150	60	64	yes	8	0	8	0	0	36	HFrEF	16.4	0	7.5	yes	35	no	22.8	no	54.4964	yes	26.6667	yes	56	yes	0	no	11.1333	no	0	3	yes	no
Training	0	1	1440	40	male	0	0	34	1057	0	0	0	34	1057	0	25.9455	106	53	58	no	11	1	12	1	1	48	HFmrEF	13	0	11	no	20	no	29.4	yes	39.3821	no	7.77778	no	22	no	0	no	10.8	no	0	1	no	no
Training	0	1	1441	87	male	0	0	42	1296	0	1	1	11	357	0	24.9135	131	71	66	yes	7	0	8	0	0	26	HFrEF	24	0	10	no	17	no	13.5	no	58.9679	yes	8.57143	no	53	yes	0	no	8.6	yes	0	3	yes	no
Training	0	1	1443	61	male	0	0	33	1009	0	0	0	33	1009	0	27.4587	132	80	50	no	11	1	11	1	1	48	HFmrEF	24	0	12	no	24	no	12	no	20.466	no	9.33333	no	15	no	0	no	16.1	no	0	2	no	no
Training	0	1	1445	50	male	0	0	35	1078	0	0	0	35	1078	0	33.9592	114	82	51	no	11	1	11	1	1	35	HFrEF	18	0	11	no	31.9	no	13	no	23.3218	no	10.6667	no	39	yes	0	no	8.16667	yes	1	2	no	yes
Training	0	1	1446	53	male	1	1	19	593	1	1	1	16	503	2	31.3469	142	90	63	yes	7	0	9	0	0	24	HFrEF	9	1	6.5	yes	50	yes	24.1	yes	42.5803	no	39.5	yes	45	yes	0	no	6.36667	yes	0	3	yes	yes
Training	0	1	1447	85	male	0	0	32	989	0	1	1	22	672	0	20.3074	110	57	65	yes	8	0	9	0	0	27	HFrEF	15.6	0	8.5	no	17	no	14	no	33.0614	no	16	yes	20	no	0	no	6.9	yes	0	4	yes	no
Training	1	1	1448	66	male	0	0	34	1037	0	1	1	0	24	0	29.0123	96	58	72	yes	10	0	9	0	0	23	HFrEF	15.2	0	5.5	yes	31	no	22.2	no	53.7873	yes	15	yes	46	yes	0	no	6.46667	yes	0	4	yes	yes
Training	0	1	1449	53	male	2	1	4	149	1	0	1	4	149	2	24.5351	94	58	62	yes	10	0	9	0	0	25	HFrEF	12	1	6	yes	29	no	17.9	no	110.833	yes	21.6667	yes	47	yes	1	yes	6.66667	yes	1	2	no	no
Training	0	1	1450	75	female	0	0	36	1113	0	0	0	36	1113	0	25.7117	189	84	44	no	11	1	10	0	1	38	HFrEF	19.5	0	8	no	29	no	14.4	no	21.4573	no	11.4286	no	26	no	0	no	11.8	no	0	3	yes	no
Training	0	1	1451	70	male	1	1	15	472	1	0	1	15	472	2	25.8264	105	67	72	yes	8	0	11	1	1	21	HFrEF	9.1	1	4	yes	40	yes	30.2	yes	72.2956	yes	45	yes	32	no	1	no	2.86333	yes	1	1	no	yes
Training	1	1	1452	67	male	0	0	35	1092	0	0	0	35	1092	0	32.0988	114	82	63	yes	7	0	9	0	0	23	HFrEF	6.2	1	5.5	yes	34	no	32.4	yes	35.3956	no	53.5	yes	36	no	0	no	4.86667	yes	0	3	yes	yes
Training	0	1	1453	77	male	0	0	39	1210	0	0	0	39	1210	0	30.1162	171	94	52	no	9	0	9	0	0	49	HFmrEF	17	0	10	no	18	no	28.2	yes	57.4777	yes	11.4286	no	41	yes	0	no	12.3	no	1	2	no	yes
Training	0	1	1454	67	female	1	1	21	651	0	0	0	21	651	1	21.4903	111	78	51	no	8	0	8	0	0	36	HFrEF	13	0	7.5	yes	36	no	19	no	28.0286	no	14.2857	no	21	no	0	yes	11.2667	no	0	3	yes	no
Training	0	1	1456	47	male	0	0	35	1073	0	0	0	35	1073	0	26.6097	105	68	63	yes	8	0	8	0	0	28	HFrEF	18	0	7	yes	38	no	14.1	no	49.8371	yes	18.3333	yes	19	no	1	no	8.13333	yes	0	3	yes	no
Training	0	1	1459	72	male	0	0	40	1240	0	0	0	40	1240	0	27.4717	103	59	45	no	9	0	8	0	0	37	HFrEF	21	0	7.5	yes	27	no	11.6	no	42.2332	no	12.8571	no	29	no	0	no	16.4667	no	0	2	no	no
Training	0	1	1460	78	male	1	1	17	527	1	0	1	17	527	2	21.1553	122	52	60	yes	9	0	10	0	0	41	HFmrEF	26	0	6.5	yes	25	no	16	no	28.2911	no	20	yes	52	yes	1	no	9.96667	no	0	3	yes	no
Training	0	1	1461	69	male	1	1	2	89	0	0	0	2	89	1	23.9591	100	60	58	no	11	1	9	0	1	45	HFmrEF	26.4	0	10	no	26	no	18.2	no	56.3665	yes	22.4	yes	40	yes	0	no	14.4333	no	0	2	no	no
Training	0	1	1464	58	male	0	0	36	1111	0	0	0	36	1111	0	23.4493	129	67	65	yes	9	0	7	0	0	38	HFrEF	15	0	9.5	no	29	no	19	no	32.3037	no	30	yes	34	no	0	no	10.2333	no	0	1	no	no
Training	0	1	1466	58	male	0	0	40	1235	0	0	0	40	1235	0	25.2493	117	61	62	yes	10	0	9	0	0	41	HFmrEF	19.1	0	8.5	no	16	no	16.2	no	51.507	yes	16.3636	yes	19	no	0	no	9.63333	yes	1	3	yes	no
Training	0	1	1467	66	male	0	0	40	1244	0	0	0	40	1244	0	22.5309	95	65	61	yes	7	0	7	0	0	31	HFrEF	7	1	3.5	yes	14	no	15.1	no	28.1218	no	27.5	yes	15	no	0	no	4.3	yes	0	3	yes	no
Training	0	1	1468	84	female	0	0	35	1088	0	0	0	35	1088	0	19.9219	148	82	42	no	9	0	7	0	0	48	HFmrEF	16	0	9	no	16	no	10.6	no	30.387	no	11.4286	no	60	yes	0	no	12.8	no	0	2	no	no
Training	0	1	1470	81	male	0	0	40	1240	0	0	0	40	1240	0	22.4059	122	69	56	no	9	0	10	0	0	28	HFrEF	14.1	0	7	yes	35.4	no	15.4	no	40.1114	no	25.7143	yes	39	yes	0	no	10.8333	no	0	3	yes	no
Training	0	1	1472	66	female	0	0	40	1237	0	1	1	1	55	0	40.6856	129	82	52	no	10	0	10	0	0	47	HFmrEF	5.5	1	7	yes	28	no	28.9	yes	51.8136	yes	27.6	yes	35	no	0	no	9.56667	yes	1	3	yes	yes
Training	0	1	1476	55	male	0	0	42	1291	0	0	0	42	1291	0	25.6402	122	78	54	no	7	0	7	0	0	38	HFrEF	17	0	11.5	no	37	no	13.6	no	25.8985	no	5.88235	no	28	no	0	no	12.5	no	0	3	yes	no
Training	0	1	1478	84	male	1	1	1	31	0	0	0	1	31	1	24.2587	150	117	53	no	12	1	11	1	1	40	HFrEF	14.4	0	7.5	yes	38	no	24	yes	54.9304	yes	26.6667	yes	44	yes	0	no	11.6333	no	0	2	no	no
Training	0	1	1480	73	male	0	0	28	879	0	0	0	28	879	0	32.1929	125	80	64	yes	14	2	15	2	1	22	HFrEF	12.5	0	6.5	yes	40	yes	32.9	yes	41.8998	no	15.1667	yes	30	no	1	no	2.33333	yes	1	3	yes	yes
Training	0	1	1481	74	male	0	0	38	1183	0	1	1	2	86	0	27.0416	167	60	53	no	9	0	8	0	0	49	HFmrEF	18.4	0	11	no	22	no	15.5	no	36.7554	no	13.375	no	35	no	0	no	12.4667	no	0	2	no	no
Training	0	1	1482	76	male	0	0	35	1094	0	0	0	35	1094	0	28.0816	162	89	49	no	10	0	9	0	0	34	HFrEF	18	0	8.5	no	18	no	24	yes	50.5673	yes	12.4	no	28	no	0	no	11.2	no	0	2	no	no
Training	0	1	1483	46	male	0	0	32	985	0	0	0	32	985	0	30.2992	132	90	55	no	8	0	8	0	0	43	HFmrEF	22.6	0	7.5	yes	21	no	13.5	no	52.3398	yes	10	no	22	no	0	no	10.9667	no	1	3	yes	yes
Training	0	1	1484	62	male	0	0	43	1316	0	0	0	43	1316	0	18.8272	110	79	64	yes	9	0	9	0	0	30	HFrEF	16	0	5	yes	28	no	19.6	no	24.7314	no	17.5	yes	56	yes	0	no	3.72667	yes	1	2	no	no
Training	0	1	1485	83	female	0	0	39	1191	0	1	1	40	1245	0	19.8347	148	65	42	no	8	0	10	0	0	46	HFmrEF	16	0	8	no	16	no	10	no	24.5898	no	10	no	27	no	0	no	9.76667	yes	1	2	no	no
Training	0	1	1486	88	female	1	1	0	10	1	0	1	0	10	2	31.2213	120	80	50	no	9	0	11	1	1	37	HFrEF	9	1	4.5	yes	25	no	24	yes	56.1537	yes	28.6667	yes	80	yes	1	yes	6.9	yes	0	3	yes	yes
Training	0	1	1488	54	male	0	0	38	1167	0	0	0	38	1167	0	26.5927	171	86	59	no	9	0	8	0	0	33	HFrEF	13.6	0	11	no	21	no	19	no	33.1863	no	5.33333	no	25	no	0	no	9.53333	yes	1	3	yes	no
Training	0	1	1489	57	female	1	1	19	582	1	1	1	0	20	2	24.6755	113	75	56	no	8	0	8	0	0	47	HFmrEF	16	0	14	no	31	no	21	no	45.2108	yes	17.5	yes	39	yes	0	no	9.46667	yes	0	2	no	yes
Training	0	1	1493	58	male	1	1	0	25	1	0	1	0	25	2	27.4145	118	65	49	no	12	1	10	0	1	32	HFrEF	15	0	8.5	no	24	no	18	no	45.4852	yes	10.6667	no	22	no	0	no	5.03333	yes	0	2	no	no
Training	0	1	1496	81	male	1	1	0	15	1	0	1	0	15	2	30.0568	103	74	61	yes	11	1	11	1	1	43	HFmrEF	16.5	0	8	no	43	yes	38	yes	44.7127	yes	10.5882	no	47	yes	0	no	9.4	yes	0	2	no	yes
Training	0	1	1497	82	male	1	1	27	848	0	0	0	27	848	1	20.3816	140	70	48	no	8	0	7	0	0	49	HFmrEF	14	0	10	no	41	yes	22.7	no	75.2018	yes	7.27273	no	41	yes	0	yes	15.2333	no	0	1	no	no
Training	0	1	1498	49	male	0	0	33	1017	0	0	0	33	1017	0	30.3503	130	82	51	no	10	0	9	0	0	48	HFmrEF	19.4	0	5	yes	26	no	18	no	37.0382	no	8.88889	no	46	yes	0	no	10.4	no	1	2	no	yes
Training	1	1	1501	51	male	0	0	29	895	0	1	1	11	354	0	22.8571	130	80	69	yes	5	0	8	0	0	46	HFmrEF	19.2	0	10.5	no	15	no	11.6	no	29.7596	no	9.09091	no	17	no	0	no	8.5	yes	1	2	no	no
Training	0	1	1502	79	female	1	1	3	92	1	0	1	3	92	2	30.4272	131	74	58	no	8	0	8	0	0	33	HFrEF	18.4	0	9	no	22	no	12	no	32.4026	no	30.5714	yes	36	no	0	no	9.86667	no	1	2	no	yes
Training	0	1	1504	84	male	0	0	43	1312	0	0	0	43	1312	0	25.565	147	72	58	no	10	0	10	0	0	29	HFrEF	17	0	7	yes	18	no	22.4	no	38.678	no	18.1667	yes	81	yes	1	yes	7.3	yes	0	3	yes	no
Training	0	1	1505	86	male	1	1	9	284	0	0	0	9	284	1	24.0055	114	62	47	no	10	0	10	0	0	36	HFrEF	14	0	7	yes	15	no	25	yes	41.8903	no	14.5	no	34	no	0	no	7.93333	yes	0	2	no	no
Training	0	1	1506	68	male	0	0	35	1076	0	0	0	35	1076	0	24.3911	120	70	45	no	7	0	7	0	0	33	HFrEF	22	0	9.5	no	29	no	9.9	no	14.4711	no	15.4286	yes	23	no	0	no	12.3667	no	1	2	no	no
Training	0	1	1508	80	female	0	0	41	1252	0	1	1	47	1460	0	31.8878	109	56	58	no	9	0	9	0	0	20	HFrEF	15.6	0	6.5	yes	16	no	10.1	no	35.5623	no	22.4	yes	29	no	0	no	6.2	yes	0	2	no	yes
Training	0	1	1511	60	male	0	0	43	1314	0	0	0	43	1314	0	32.3265	135	65	73	yes	7	0	6	0	0	42	HFmrEF	16	0	11	no	17	no	19.5	no	35.9565	no	10	no	15	no	0	no	10.3	no	0	2	no	yes
Training	0	1	1513	55	male	0	0	33	1025	0	0	0	33	1025	0	34.331	108	74	56	no	7	0	8	0	0	47	HFmrEF	14	0	6.5	yes	15	no	17.1	no	47.8795	yes	22.5	yes	23	no	0	no	8.8	yes	0	3	yes	yes
Training	0	1	1514	72	male	1	1	3	117	1	0	1	3	117	2	21.9671	83	66	52	no	9	0	8	0	0	31	HFrEF	11	1	6	yes	14	no	17.7	no	26.9945	no	15.5556	yes	30	no	0	no	7.33333	yes	1	2	no	no
Training	0	1	1515	73	male	0	0	34	1036	0	1	1	13	412	0	30.4878	142	70	43	no	10	0	11	1	1	49	HFmrEF	21.4	0	15	no	24	no	17.9	no	15.378	no	10	no	15	no	0	no	21.1333	no	0	2	no	yes
Training	0	1	1516	73	male	0	0	36	1122	0	0	0	36	1122	0	23.9512	96	67	44	no	9	0	9	0	0	49	HFmrEF	18	0	8.5	no	15	no	11.6	no	46.1147	yes	16.6667	yes	41	yes	1	no	10.8667	no	0	2	no	no
Training	1	1	1518	59	male	0	0	29	906	0	1	1	34	1036	0	27.4598	155	84	70	yes	13	1	9	0	1	32	HFrEF	19.5	0	5.5	yes	31	no	17.9	no	47.2865	yes	13.3333	no	28	no	1	no	7.9	yes	0	2	no	no
Training	0	1	1521	91	male	1	1	30	927	0	0	0	30	927	1	23.7387	140	70	51	no	10	0	11	1	1	34	HFrEF	12.5	0	8	no	38.2	no	23.8	yes	51.1029	yes	20.4286	yes	55	yes	0	no	11.3667	no	0	4	yes	no
Training	0	1	1522	63	female	1	1	8	251	1	1	1	2	66	2	28.8889	104	62	58	no	10	0	9	0	0	28	HFrEF	18	0	7	yes	20	no	10	no	40.5875	no	25.7143	yes	15	no	0	no	7.96667	yes	0	2	no	yes
Training	0	1	1524	82	male	0	0	37	1156	0	0	0	37	1156	0	21.5645	77	44	55	no	10	0	8	0	0	42	HFmrEF	24.6	0	8	no	31	no	13	no	62.0492	yes	21.3333	yes	34	no	0	no	10.6	no	1	2	no	no
Training	1	1	1525	41	male	0	0	41	1255	0	1	1	5	161	0	36.9985	142	90	61	yes	11	1	10	0	1	38	HFrEF	25	0	9.5	no	33	no	15.2	no	26.0367	no	12.3077	no	21	no	0	no	11.6333	no	0	1	no	yes
Training	0	1	1526	81	male	0	0	34	1043	0	0	0	34	1043	0	29.7458	116	82	65	yes	10	0	10	0	0	31	HFrEF	14	0	9.5	no	33	no	40	yes	40.2676	no	12.2727	no	51	yes	0	yes	8.43333	yes	0	3	yes	yes
Training	0	1	1529	70	male	0	0	42	1280	0	0	0	42	1280	0	36.3322	148	87	66	yes	12	1	14	2	1	48	HFmrEF	22	0	13	no	40	yes	30.9	yes	59.5337	yes	25.7143	yes	37	no	1	no	21.1667	no	0	3	yes	yes
Training	0	1	1530	67	male	1	1	28	864	1	1	1	2	83	2	25.0829	144	74	63	yes	11	1	7	0	1	39	HFrEF	24.6	0	8	no	26	no	14	no	35.8732	no	14.2857	no	28	no	0	no	10.4333	no	0	2	no	no
Training	0	1	1533	59	male	0	0	37	1127	0	0	0	37	1127	0	29.2633	112	69	74	yes	10	0	9	0	0	27	HFrEF	23	0	6	yes	35	no	21.8	no	53.1216	yes	11.25	no	79	yes	0	no	6.1	yes	0	3	yes	yes
Training	0	1	1536	64	male	1	1	1	57	1	0	1	1	57	2	27.0416	165	98	63	yes	16	2	9	0	1	29	HFrEF	20.4	0	6.5	yes	42	yes	23.8	yes	53.8388	yes	26.6667	yes	46	yes	1	no	6.23333	yes	0	3	yes	no
Training	0	1	1537	90	female	1	1	0	30	0	0	0	0	30	1	25.3444	140	61	65	yes	11	1	12	1	1	35	HFrEF	24	0	5.5	yes	21	no	20.9	no	69.3117	yes	45	yes	46	yes	1	no	6.53333	yes	1	4	yes	no
Training	0	1	1538	83	male	0	0	39	1199	0	1	1	6	185	0	33.2621	109	74	50	no	12	1	11	1	1	27	HFrEF	12	1	6.5	yes	35	no	27.1	yes	61.4121	yes	30	yes	64	yes	0	no	6.03333	yes	0	2	no	yes
Training	0	1	1540	92	female	1	1	8	248	1	0	1	8	248	2	31.1111	160	90	43	no	10	0	11	1	1	48	HFmrEF	15	0	8	no	36	no	30.9	yes	68.3722	yes	11.5714	no	53	yes	0	no	9.16667	yes	0	3	yes	yes
Training	0	1	1541	77	female	0	0	33	1020	0	0	0	33	1020	0	32.8731	159	100	55	no	9	0	9	0	0	24	HFrEF	15.2	0	4	yes	28	no	16	no	23.8932	no	18.375	yes	54	yes	1	no	8.76667	yes	0	3	yes	yes
Training	0	1	1542	80	male	1	1	13	419	1	0	1	13	419	2	24.977	104	55	58	no	7	0	7	0	0	41	HFmrEF	15	0	7.5	yes	41	yes	33	yes	88.6081	yes	12.7	no	42	yes	1	no	16	no	1	2	no	no
Training	0	1	1543	70	male	1	1	21	647	0	0	0	21	647	1	25.1559	133	69	57	no	8	0	7	0	0	25	HFrEF	17	0	7.5	yes	38	no	20.1	no	46.5349	yes	24.75	yes	15	no	0	no	6.13333	yes	1	3	yes	no
Training	0	1	1545	47	male	0	0	40	1246	0	0	0	40	1246	0	31.5617	122	78	50	no	8	0	7	0	0	44	HFmrEF	19	0	13.5	no	19	no	13	no	51.4396	yes	10.6667	no	21	no	0	no	16.7333	no	0	2	no	yes
Training	0	1	1546	56	male	1	1	5	159	1	1	1	5	156	2	27.143	119	66	65	yes	10	0	11	1	1	25	HFrEF	16	0	9	no	31	no	14.5	no	50.9273	yes	31.4286	yes	52	yes	0	no	7.76667	yes	0	2	no	no
Training	0	1	1547	51	male	1	1	15	485	0	1	1	0	30	1	21.3578	149	85	67	yes	6	0	8	0	0	19	HFrEF	12	1	5	yes	31	no	13	no	45.8929	yes	55	yes	39	yes	0	no	6.43333	yes	0	2	no	no
Training	0	1	1548	77	male	1	1	10	304	1	0	1	10	304	2	40.7908	123	52	54	no	14	2	15	2	1	39	HFrEF	16	0	10	no	30	no	15	no	32.7757	no	10.9091	no	15	no	0	no	13.6667	no	0	2	no	yes
Training	0	1	1549	57	male	0	0	37	1154	0	0	0	37	1154	0	30.9917	147	92	57	no	12	1	10	0	1	47	HFmrEF	18.2	0	9	no	19	no	17	no	23.5582	no	8	no	44	yes	0	no	12.3333	no	0	2	no	yes
Training	0	1	1550	52	male	0	0	33	1023	0	1	1	5	174	0	32.112	106	92	56	no	11	1	9	0	1	27	HFrEF	8.7	1	7	yes	24	no	11.5	no	40.4224	no	12.3077	no	68	yes	0	yes	4.36667	yes	1	2	no	yes
Training	0	1	1556	61	male	0	0	29	904	0	0	0	29	904	0	23.815	114	63	47	no	9	0	12	1	1	48	HFmrEF	17	0	7	yes	35	no	19	no	32.425	no	12.7273	no	15	no	0	no	12.4667	no	0	1	no	no
Training	0	1	1557	68	male	1	1	14	437	0	0	0	14	437	1	28.6508	180	100	53	no	11	1	12	1	1	44	HFmrEF	17	0	10	no	47	yes	20	no	46.7843	yes	16.6667	yes	62	yes	1	no	10.6333	no	1	1	no	no
Training	0	1	1558	76	female	1	1	3	96	1	0	1	3	96	2	36.8889	220	110	59	no	10	0	11	1	1	49	HFmrEF	18	0	7.5	yes	22	no	13	no	46.713	yes	14	no	34	no	1	no	9.86667	no	0	3	yes	yes
Training	0	1	1560	55	female	0	0	28	865	0	0	0	28	865	0	28.7211	103	69	49	no	11	1	8	0	1	41	HFmrEF	21	0	7	yes	24	no	13	no	11.9516	no	14	no	26	no	0	no	13.9333	no	1	1	no	yes
Training	0	1	1562	71	male	0	0	25	765	0	1	1	1	59	0	25.7812	140	45	57	no	10	0	7	0	0	44	HFmrEF	17	0	11	no	34	no	14	no	45.586	yes	18.4615	yes	34	no	0	no	14.6667	no	0	1	no	no
Training	0	1	1563	86	female	0	0	30	928	0	0	0	30	928	0	19.5312	90	70	41	no	8	0	8	0	0	31	HFrEF	12	1	8.5	no	38	no	18	no	71.2801	yes	18.3333	yes	38	no	0	no	6.66667	yes	1	3	yes	yes
Training	0	1	1565	82	female	0	0	30	912	0	0	0	30	912	0	24.2215	130	90	40	no	9	0	9	0	0	39	HFrEF	13	0	8.5	no	29	no	19	no	19.3401	no	12.4706	no	56	yes	1	yes	13.1333	no	0	4	yes	no
Training	0	1	1566	58	female	0	0	24	753	0	0	0	24	753	0	24.4898	140	80	55	no	12	1	9	0	1	39	HFrEF	21	0	8.5	no	33	no	19	no	38.3577	no	18.4615	yes	46	yes	1	no	11.8	no	1	4	yes	no
Training	1	1	1567	61	male	1	1	24	736	1	0	1	24	736	2	28.9979	135	90	58	no	9	0	9	0	0	19	HFrEF	14	0	8.5	no	35	no	29	yes	76.9825	yes	13.5	no	44	yes	0	no	4.96667	yes	1	3	yes	yes
Training	0	1	1570	74	female	0	0	27	841	0	0	0	27	841	0	27.3438	140	95	57	no	12	1	11	1	1	41	HFmrEF	17	0	9	no	29	no	17	no	42.1505	no	33.3333	yes	49	yes	0	yes	8	yes	1	1	no	yes
Training	1	1	1573	70	male	0	0	27	840	0	0	0	27	840	0	33.1398	125	65	44	no	12	1	10	0	1	46	HFmrEF	13	0	7.5	yes	27	no	34	yes	75.126	yes	9.05882	no	39	yes	1	no	8.66667	yes	0	1	no	yes
Training	0	1	1586	82	male	0	0	28	870	0	1	1	39	1205	0	24.4898	120	80	39	no	12	1	11	1	1	15	HFrEF	14	0	5.5	yes	29	no	18	no	15.7635	no	22.8571	yes	46	yes	0	no	6.46667	yes	1	3	yes	yes
Training	0	1	1588	71	female	0	0	30	924	0	0	0	30	924	0	35.9954	120	80	41	no	11	1	10	0	1	45	HFmrEF	11	1	11	no	42	yes	19	no	51.8834	yes	13.5	no	36	no	0	no	17.6	no	0	3	yes	yes
Training	0	1	1589	75	male	0	0	29	890	0	0	0	29	890	0	30.5241	140	75	49	no	9	0	8	0	0	47	HFmrEF	23	0	10.5	no	27	no	16	no	34.9388	no	8.33333	no	15	no	0	no	13.9333	no	0	1	no	yes
Training	0	1	1592	90	female	0	0	27	835	0	0	0	27	835	0	24.0346	75	55	36	no	9	0	9	0	0	35	HFrEF	17	0	7	yes	35	no	16	no	32.3516	no	18.5882	yes	28	no	0	no	7	yes	0	3	yes	no
Training	0	1	1593	52	male	1	1	18	549	1	0	1	18	549	2	26.5927	120	65	60	yes	10	0	9	0	0	47	HFmrEF	22	0	7.5	yes	27	no	16	no	49.3186	yes	20	yes	30	no	0	no	12.2667	no	0	1	no	no
Training	0	1	1594	48	male	0	0	30	913	0	0	0	30	913	0	22.3958	180	70	65	yes	14	2	13	1	1	45	HFmrEF	25	0	8.5	no	38	no	22	no	43.0304	no	13.3333	no	42	yes	0	no	11.3333	no	0	2	no	no
Training	0	1	1595	82	male	1	1	3	99	1	0	1	3	99	2	28.3447	105	55	58	no	8	0	10	0	0	39	HFrEF	14	0	9	no	43	yes	15	no	44.76	yes	12.2222	no	30	no	1	no	9.2	yes	1	3	yes	yes
Training	0	1	1598	72	male	0	0	27	840	0	0	0	27	840	0	24.5351	105	65	57	no	11	1	10	0	1	41	HFmrEF	20	0	11.5	no	33	no	17	no	30.7003	no	10	no	32	no	0	no	10.1333	no	1	2	no	yes
Training	0	1	1600	86	female	1	1	9	294	1	0	1	9	294	2	22.4813	120	60	46	no	15	2	15	2	1	45	HFmrEF	18	0	8.5	no	35	no	18.1	no	38.7671	no	25	yes	57	yes	1	no	12.3667	no	1	3	yes	no
Training	0	1	1605	56	female	0	0	29	889	0	0	0	29	889	0	28.0102	150	90	42	no	7	0	7	0	0	48	HFmrEF	24	0	12.5	no	20	no	11.4	no	17.8271	no	13.8462	no	26	no	0	no	15.2	no	1	1	no	yes
Training	0	1	1608	79	female	0	0	27	835	0	0	0	27	835	0	29.0698	130	75	55	no	6	0	6	0	0	31	HFrEF	13	0	8.5	no	25	no	17.7	no	49.1971	yes	22.2222	yes	41	yes	0	no	7.06667	yes	0	2	no	yes
Training	0	1	1609	82	male	0	0	26	801	0	1	1	3	120	0	25.7117	140	65	50	no	11	1	9	0	1	45	HFmrEF	14	0	8	no	36	no	26	yes	72.8418	yes	18.4615	yes	59	yes	0	no	11.3333	no	0	3	yes	yes
Training	0	1	1611	82	male	1	1	0	30	1	0	1	0	30	2	26.5285	125	75	52	no	12	1	10	0	1	34	HFrEF	11	1	9	no	48	yes	35	yes	49.5032	yes	12	no	38	no	1	yes	10.1	no	1	3	yes	no
Training	1	1	1614	64	male	0	0	27	832	0	0	0	27	832	0	27.7551	125	90	52	no	10	0	10	0	0	27	HFrEF	17	0	9.5	no	32	no	25	yes	62.2785	yes	13.8462	no	28	no	0	no	9.16667	yes	0	2	no	no
Training	0	1	1616	77	male	0	0	30	939	0	0	0	30	939	0	26.0276	155	75	50	no	9	0	9	0	0	41	HFmrEF	19	0	11.5	no	21	no	12	no	19.4679	no	14.5455	yes	24	no	0	no	13.9	no	0	1	no	no
Training	0	1	1617	61	male	1	1	20	624	0	0	0	20	624	1	41.0302	135	60	66	yes	9	0	8	0	0	34	HFrEF	23	0	12.5	no	31	no	18.9	no	59.98	yes	12.3077	no	31	no	0	no	10.1	no	1	1	no	yes
Training	1	1	1619	66	male	1	1	4	147	1	0	1	4	147	2	32.716	105	55	72	yes	9	0	9	0	0	26	HFrEF	14	0	9.5	no	36	no	27	yes	97.7752	yes	13.8182	no	62	yes	1	no	5.66667	yes	0	4	yes	yes
Training	0	1	1622	61	male	0	0	31	948	0	0	0	31	948	0	35.9803	165	60	56	no	11	1	12	1	1	48	HFmrEF	17	0	8.5	no	37	no	14	no	18.245	no	9.23077	no	19	no	0	no	13.2	no	0	1	no	yes
Training	0	1	1623	76	male	0	0	10	318	0	0	0	10	318	0	31.4077	140	90	71	yes	13	1	11	1	1	25	HFrEF	11	1	5.5	yes	32	no	17	no	84.2382	yes	11.7647	no	39	yes	0	no	4.7	yes	1	4	yes	yes
Training	0	1	1624	80	male	0	0	29	895	0	0	0	29	895	0	26.3958	170	90	50	no	10	0	10	0	0	44	HFmrEF	18	0	8.5	no	32	no	11.5	no	19.1761	no	11.4286	no	32	no	0	no	12.9333	no	0	1	no	no
Training	0	1	1625	62	male	0	0	27	846	0	0	0	27	846	0	38.5269	115	75	65	yes	7	0	9	0	0	44	HFmrEF	18	0	6	yes	33	no	32.6	yes	65.2183	yes	18.5455	yes	32	no	0	no	6.16667	yes	0	1	no	yes
Training	0	1	1627	72	male	1	1	22	679	1	1	1	5	179	2	29.0688	115	90	51	no	17	2	14	2	1	46	HFmrEF	10	1	3.5	yes	26	no	21	no	45.0919	yes	20	yes	39	yes	0	no	11.0667	no	0	2	no	no
Training	0	1	1630	79	female	0	0	29	897	0	0	0	29	897	0	22.3478	155	75	52	no	16	2	15	2	1	26	HFrEF	13	0	7	yes	14	no	14	no	60.1321	yes	13.3333	no	36	no	1	no	11.6667	no	0	3	yes	no
Training	0	1	1631	68	male	0	0	30	926	0	1	1	1	40	0	29.0437	115	70	64	yes	9	0	8	0	0	26	HFrEF	8	1	4.5	yes	20	no	17	no	31.5653	no	10.7778	no	46	yes	0	no	9.26667	yes	0	2	no	yes
Training	0	1	1633	70	female	0	0	56	1711	0	1	1	56	1711	0	15.5238	120	80	42	no	13	1	9	0	1	42	HFmrEF	17	0	6	yes	25	no	15	no	22.5249	no	8	no	32	no	0	no	10.4667	no	0	2	no	no
Training	1	1	1635	55	male	0	0	25	769	0	0	0	25	769	0	24.7555	140	70	57	no	8	0	10	0	0	35	HFrEF	28	0	7.5	yes	36	no	20	no	24.5856	no	8	no	30	no	0	no	14	no	0	1	no	no
Training	0	1	1636	86	male	1	1	13	396	0	1	1	0	22	1	29.7265	110	70	56	no	12	1	10	0	1	41	HFmrEF	12	1	7	yes	37	no	28	yes	49.8061	yes	13.3333	no	54	yes	0	no	10.3667	no	1	3	yes	no
Training	0	1	1639	75	male	0	0	27	827	0	0	0	27	827	0	35.083	135	75	64	yes	12	1	9	0	1	45	HFmrEF	13	0	5.5	yes	33	no	17	no	39.4951	no	14.2857	no	24	no	0	no	10.7667	no	0	2	no	yes
Training	0	1	1641	83	male	1	1	26	804	1	0	1	26	804	2	28.4005	115	65	51	no	10	0	11	1	1	40	HFrEF	15	0	6	yes	45	yes	63	yes	163.781	yes	16	yes	54	yes	0	yes	12	no	0	3	yes	no
Training	1	1	1642	64	male	0	0	27	842	0	0	0	27	842	0	31.7739	105	65	38	no	14	2	13	1	1	44	HFmrEF	26	0	8	no	29	no	12	no	21.2691	no	7	no	38	no	0	no	7.7	yes	0	1	no	yes
Training	0	1	1644	85	female	0	0	27	824	0	0	0	27	824	0	24.5243	111	51	45	no	9	0	10	0	0	39	HFrEF	13	0	5	yes	23	no	16	no	54.9663	yes	20	yes	34	no	0	no	7.33333	yes	0	1	no	no
Training	0	1	1646	74	male	1	1	24	735	0	0	0	24	735	1	33.8189	115	65	59	no	9	0	9	0	0	48	HFmrEF	17	0	7.5	yes	44	yes	39	yes	46.6096	yes	15.3846	yes	41	yes	0	no	11.5667	no	0	2	no	yes
Training	1	1	1648	74	male	0	0	28	860	0	1	1	35	1090	0	34.8657	125	80	48	no	13	1	11	1	1	49	HFmrEF	8	1	5	yes	37	no	32	yes	49.2975	yes	13.3333	no	41	yes	0	no	5.63333	yes	0	3	yes	yes
Training	0	1	1652	64	male	0	0	28	869	0	0	0	28	869	0	18.5185	160	85	46	no	10	0	9	0	0	49	HFmrEF	22	0	9	no	34	no	12	no	20.9435	no	10.7692	no	20	no	0	no	16.9667	no	1	1	no	no
Training	0	1	1653	80	male	1	1	9	299	0	0	0	9	299	1	26.8274	110	65	49	no	12	1	11	1	1	37	HFrEF	22	0	7.5	yes	33	no	21	no	37.4016	no	13.3333	no	39	yes	0	no	13.6	no	0	2	no	no
Training	0	1	1655	62	male	0	0	29	896	0	1	1	0	11	0	37.551	155	105	68	yes	10	0	8	0	0	28	HFrEF	17	0	7	yes	26	no	15	no	36.8056	no	10.6	no	15	no	0	no	5.4	yes	1	1	no	yes
Training	0	1	1657	44	male	0	0	25	767	0	0	0	25	767	0	28.7211	110	60	57	no	11	1	10	0	1	43	HFmrEF	22	0	7.5	yes	18	no	16	no	42.5477	no	6.66667	no	23	no	0	no	10.6333	no	0	3	yes	yes
Training	0	1	1658	87	male	0	0	25	761	0	0	0	25	761	0	26.2976	180	85	58	no	14	2	8	0	1	45	HFmrEF	18	0	5.5	yes	32	no	18	no	49.6244	yes	10	no	23	no	0	no	11.5333	no	0	2	no	no
Training	0	1	1659	76	male	0	0	24	739	0	0	0	24	739	0	21.7993	100	60	73	yes	7	0	8	0	0	30	HFrEF	13	0	6	yes	34	no	36	yes	95.9283	yes	24.4444	yes	54	yes	1	no	5.76667	yes	1	2	no	no
Training	0	1	1662	49	male	0	0	27	847	0	0	0	27	847	0	30.4498	135	90	50	no	7	0	6	0	0	48	HFmrEF	20	0	7.5	yes	40	yes	10	no	14.5396	no	14.5455	yes	32	no	0	no	11.2	no	1	2	no	yes
Training	0	1	1666	84	male	1	1	9	280	0	1	1	7	225	1	31.7739	155	80	55	no	14	2	12	1	1	48	HFmrEF	20	0	4.5	yes	31	no	22	no	70.0913	yes	11.6667	no	46	yes	0	no	11.9	no	0	3	yes	yes
Training	0	1	1669	82	male	0	0	29	909	0	1	1	19	581	0	22.8774	170	90	55	no	12	1	8	0	1	46	HFmrEF	27	0	8	no	44	yes	27	yes	59.9295	yes	18.8235	yes	66	yes	1	yes	18.1333	no	0	1	no	no
Training	0	1	1671	62	male	1	1	1	34	0	0	0	1	34	1	30.2992	135	85	62	yes	12	1	11	1	1	29	HFrEF	12	1	5.5	yes	50	yes	24.3	yes	61.6862	yes	28	yes	51	yes	1	no	11.1	no	0	2	no	yes
Training	0	1	1674	82	male	0	0	24	742	0	1	1	30	931	0	19.0451	110	65	53	no	8	0	8	0	0	34	HFrEF	13	0	6.5	yes	34	no	22.8	no	54.1807	yes	12.3333	no	28	no	0	no	5.46667	yes	0	1	no	no
Training	0	1	1676	63	male	0	0	31	948	0	0	0	31	948	0	23.1481	100	65	47	no	10	0	12	1	1	38	HFrEF	19	0	6	yes	23	no	13	no	18.5337	no	11.1111	no	15	no	0	no	14.0333	no	0	1	no	no
Training	0	1	1677	77	male	1	1	16	513	0	0	0	16	513	1	28.7317	125	80	62	yes	14	2	12	1	1	26	HFrEF	7	1	6	yes	45	yes	24	yes	40.3611	no	20	yes	54	yes	0	no	5.83333	yes	1	2	no	yes
Training	0	1	1678	64	male	0	0	29	893	0	0	0	29	893	0	28.06	120	60	41	no	10	0	10	0	0	44	HFmrEF	17	0	11	no	27	no	15	no	47.2004	yes	13.3333	no	30	no	0	no	13	no	0	1	no	yes
Training	0	1	1680	87	female	1	1	14	434	0	0	0	14	434	1	26.1719	130	100	47	no	9	0	9	0	0	25	HFrEF	15	0	5	yes	30	no	13	no	41.1778	no	8.88889	no	28	no	0	no	5.56667	yes	0	3	yes	no
Training	0	1	1682	66	male	1	1	21	661	0	0	0	21	661	1	30.1939	140	80	47	no	13	1	12	1	1	46	HFmrEF	12	1	10.5	no	31	no	16.7	no	32.5178	no	6.66667	no	18	no	0	no	14.4	no	1	1	no	yes
Training	0	1	1683	64	male	0	0	26	796	0	1	1	0	25	0	32	125	90	59	no	12	1	12	1	1	45	HFmrEF	13	0	5	yes	23	no	14	no	53.4644	yes	40	yes	58	yes	0	no	6.96667	yes	0	3	yes	yes
Training	0	1	1685	83	male	1	1	20	621	0	0	0	20	621	1	21.4476	155	65	42	no	15	2	14	2	1	46	HFmrEF	22	0	9.5	no	24	no	14	no	39.0609	no	16.6667	yes	19	no	0	no	10.4667	no	0	3	yes	yes
Training	0	1	1687	80	male	1	1	4	124	1	1	1	3	95	2	38.0623	105	60	58	no	9	0	12	1	1	30	HFrEF	16	0	6	yes	41	yes	31	yes	47.8802	yes	30.3333	yes	61	yes	1	no	8.03333	yes	0	2	no	yes
Training	0	1	1690	79	male	0	0	29	910	0	0	0	29	910	0	26.7698	90	45	55	no	9	0	9	0	0	24	HFrEF	15	0	7	yes	55	yes	34	yes	67.2492	yes	26.6667	yes	33	no	1	yes	7.2	yes	0	2	no	yes
Training	0	1	1694	81	male	0	0	28	862	0	0	0	28	862	0	28.0102	155	70	46	no	10	0	8	0	0	38	HFrEF	11	1	7	yes	24	no	10.3	no	18.8758	no	10	no	32	no	0	no	8.3	yes	0	1	no	no
Training	0	1	1695	81	female	0	0	30	912	0	0	0	30	912	0	28.6288	180	80	43	no	11	1	9	0	1	46	HFmrEF	18	0	12	no	26	no	17.5	no	35.9466	no	10.8333	no	51	yes	0	no	12.4	no	0	3	yes	yes
Training	0	1	1697	85	male	0	0	27	826	0	1	1	17	524	0	30.2992	120	70	59	no	6	0	9	0	0	45	HFmrEF	16	0	9.5	no	53	yes	21	no	50.0032	yes	17.7778	yes	41	yes	0	no	13.9333	no	0	2	no	yes
Training	0	1	1698	68	male	0	0	29	890	0	1	1	37	1150	0	25.7255	125	75	65	yes	7	0	7	0	0	21	HFrEF	12	1	6	yes	37	no	25	yes	42.539	no	12.1429	no	77	yes	1	no	2.93333	yes	0	3	yes	no
Training	0	1	1699	80	male	1	1	2	66	1	1	1	1	47	2	32.526	160	90	60	yes	9	0	14	2	1	31	HFrEF	19	0	8	no	62	yes	22	no	47.7755	yes	16.5714	yes	31	no	0	no	6.06667	yes	0	2	no	yes
Training	0	1	1700	83	male	0	0	25	762	0	0	0	25	762	0	30.4498	120	65	54	no	12	1	12	1	1	39	HFrEF	16	0	8	no	35	no	13	no	34.5941	no	16.3636	yes	30	no	0	no	12.0333	no	0	2	no	yes
Training	0	1	1701	44	male	0	0	29	897	0	0	0	29	897	0	35.9862	140	90	49	no	13	1	9	0	1	43	HFmrEF	26	0	10	no	28	no	12.1	no	15.8781	no	9.09091	no	32	no	0	no	8.73333	yes	0	1	no	yes
Training	1	1	1702	49	male	1	1	17	530	1	1	1	3	91	2	29.8606	105	60	60	yes	10	0	12	1	1	34	HFrEF	7	1	6.5	yes	43	yes	20	no	79.2263	yes	7.25	no	41	yes	0	no	12	no	0	3	yes	yes
Training	0	1	1703	86	female	0	0	26	814	0	0	0	26	814	0	17.7999	100	60	57	no	12	1	11	1	1	31	HFrEF	14	0	7.5	yes	30	no	12	no	51.789	yes	28	yes	26	no	1	no	9	yes	1	3	yes	no
Training	0	1	1706	74	male	1	1	3	101	0	0	0	3	101	1	22.7244	105	65	41	no	18	2	9	0	1	39	HFrEF	10	1	9	no	48	yes	36.6	yes	39.0791	no	11.4286	no	71	yes	0	yes	10.4333	no	0	2	no	no
Training	0	1	1709	54	male	0	0	27	825	0	0	0	27	825	0	28.1824	154	75	54	no	13	1	11	1	1	49	HFmrEF	22	0	10.5	no	37	no	21	no	31.0284	no	11.6667	no	17	no	0	no	13.8667	no	0	1	no	yes
Training	0	1	1710	88	male	0	0	30	930	0	0	0	30	930	0	24.3418	165	80	56	no	8	0	12	1	1	15	HFrEF	14	0	5	yes	21	no	18	no	44.3762	yes	35.6	yes	49	yes	0	no	6.16667	yes	1	2	no	no
Training	0	1	1711	89	female	0	0	25	770	0	0	0	25	770	0	27.4756	160	75	48	no	10	0	10	0	0	48	HFmrEF	21	0	10	no	31	no	14	no	53.1629	yes	18	yes	36	no	1	no	11.4333	no	1	2	no	no
Training	0	1	1717	77	female	1	1	7	241	1	0	1	7	241	2	23.7253	110	50	57	no	13	1	10	0	1	31	HFrEF	21	0	5.5	yes	19	no	15	no	25.7903	no	20	yes	39	yes	0	no	9.4	yes	0	2	no	no
Training	0	1	1718	77	male	0	0	26	813	0	0	0	26	813	0	26.5118	95	50	51	no	12	1	10	0	1	46	HFmrEF	23	0	10	no	28	no	24	yes	41.547	no	16.6667	yes	30	no	0	no	12.9333	no	1	1	no	no
Training	0	1	1719	70	male	1	1	0	12	1	0	1	0	12	2	24.0493	135	80	57	no	11	1	11	1	1	20	HFrEF	13	0	7	yes	40	yes	18	no	46.8275	yes	25.7143	yes	46	yes	0	no	4.73333	yes	0	1	no	no
Training	0	1	1720	48	male	0	0	26	813	0	0	0	26	813	0	24.8163	120	65	53	no	11	1	6	0	1	49	HFmrEF	22	0	11	no	24	no	11	no	18.81	no	10	no	24	no	0	no	14.7333	no	0	2	no	yes
Training	0	1	1722	73	male	1	1	8	262	1	0	1	8	262	2	24.4898	175	85	49	no	10	0	10	0	0	47	HFmrEF	11	1	9.5	no	29	no	11.4	no	33.1032	no	10.75	no	24	no	1	no	17.1667	no	0	3	yes	no
Training	0	1	1723	62	male	1	1	10	328	0	0	0	10	328	1	23.2438	100	70	60	yes	13	1	14	2	1	29	HFrEF	21	0	7.5	yes	45	yes	22	no	74.0092	yes	14.2857	no	56	yes	1	no	10.9667	no	0	3	yes	no
Training	0	1	1724	78	male	0	0	27	847	0	0	0	27	847	0	21.3839	105	55	56	no	10	0	10	0	0	26	HFrEF	16	0	5	yes	30	no	16	no	17.0038	no	16.6667	yes	28	no	1	no	7	yes	1	3	yes	no
Training	0	1	1725	67	male	0	0	27	850	0	0	0	27	850	0	20.8308	100	60	50	no	8	0	10	0	0	49	HFmrEF	22	0	10.5	no	28	no	12	no	20.1073	no	8	no	31	no	0	no	17.4	no	0	1	no	no
Training	0	1	1727	82	male	0	0	31	959	0	0	0	31	959	0	25.8645	105	45	46	no	10	0	10	0	0	49	HFmrEF	26	0	13.5	no	39	yes	12	no	37.229	no	7.33333	no	15	no	0	no	13.4	no	1	1	no	yes
Training	0	1	1731	44	male	0	0	31	965	0	0	0	31	965	0	27.7778	125	80	57	no	7	0	8	0	0	37	HFrEF	12	1	7	yes	28	no	11	no	34.7801	no	16.3636	yes	15	no	0	no	7.86667	yes	0	1	no	yes
Training	0	1	1735	59	male	0	0	19	584	0	0	0	19	584	0	22.9854	110	65	47	no	10	0	10	0	0	49	HFmrEF	21	0	9.5	no	29	no	12	no	13.3128	no	7	no	30	no	0	no	15.1667	no	0	1	no	no
Training	0	1	1737	76	male	1	1	4	135	1	0	1	4	135	2	17.6745	190	75	43	no	10	0	10	0	0	45	HFmrEF	11	1	7	yes	31	no	23	no	45.247	yes	20	yes	51	yes	1	yes	13	no	1	3	yes	no
Training	0	1	1739	80	male	0	0	29	899	0	0	0	29	899	0	28.7211	120	75	56	no	8	0	10	0	0	28	HFrEF	19	0	11.5	no	30	no	17	no	44.46	yes	23.6364	yes	43	yes	0	no	8.26667	yes	0	2	no	yes
Training	0	1	1740	66	male	1	1	17	538	0	1	1	3	101	1	21.4533	115	60	49	no	9	0	10	0	0	47	HFmrEF	22	0	7.5	yes	32	no	18	no	24.4366	no	6.66667	no	41	yes	0	no	11.8333	no	0	2	no	yes
Training	0	1	1743	85	male	0	0	27	842	0	1	1	0	24	0	31.245	125	50	55	no	7	0	9	0	0	42	HFmrEF	13	0	9	no	22	no	17	no	65.6673	yes	14.1176	no	57	yes	1	no	14.3333	no	1	3	yes	yes
Training	0	1	1745	79	male	0	0	27	846	0	0	0	27	846	0	27.2817	145	75	56	no	10	0	10	0	0	29	HFrEF	20	0	9.5	no	33	no	21	no	34.7888	no	11.25	no	57	yes	1	yes	13.5667	no	0	1	no	yes
Training	0	1	1750	76	female	0	0	26	811	0	0	0	26	811	0	31.25	170	85	43	no	11	1	10	0	1	47	HFmrEF	14	0	5	yes	23	no	12	no	18.5487	no	9.23077	no	46	yes	1	no	12.6	no	0	1	no	yes
Training	0	1	1752	49	male	0	0	30	928	0	0	0	30	928	0	24.7843	135	70	49	no	16	2	14	2	1	42	HFmrEF	29	0	13	no	26	no	10	no	27.2858	no	9.09091	no	17	no	0	no	13.4667	no	0	1	no	no
Training	0	1	1755	69	female	0	0	23	720	0	1	1	39	1216	0	31.1419	150	70	64	yes	12	1	9	0	1	34	HFrEF	18	0	8.5	no	34	no	17	no	41.7142	no	20	yes	49	yes	0	no	11	no	0	2	no	yes
Training	0	1	1756	65	female	1	1	0	12	1	0	1	0	12	2	24.0346	145	70	48	no	8	0	10	0	0	47	HFmrEF	16	0	6.5	yes	24	no	16	no	43.5503	no	20	yes	39	yes	1	no	11.6667	no	0	2	no	yes
Training	0	1	1758	49	male	0	0	30	916	0	0	0	30	916	0	28.06	120	75	52	no	9	0	8	0	0	46	HFmrEF	28	0	7.5	yes	27	no	16	no	35.744	no	6.66667	no	26	no	0	no	14.4	no	0	1	no	no
Training	0	1	1759	62	male	0	0	28	882	0	0	0	28	882	0	29.7458	160	90	66	yes	11	1	11	1	1	26	HFrEF	20	0	5	yes	32	no	13	no	42.7532	no	22.5	yes	30	no	0	no	5.36667	yes	0	2	no	yes
Training	0	1	1760	83	male	0	0	27	849	0	0	0	27	849	0	26.9896	140	70	54	no	10	0	9	0	0	38	HFrEF	25	0	6.5	yes	26	no	21	no	38.5248	no	15	yes	41	yes	0	no	10.7	no	1	1	no	no
Training	0	1	1761	64	male	0	0	26	791	0	0	0	26	791	0	39.1837	120	85	59	no	12	1	12	1	1	44	HFmrEF	15	0	10.5	no	31	no	15.5	no	24.0972	no	8	no	15	no	0	no	9.9	no	0	1	no	yes
Training	1	1	1762	57	male	0	0	31	955	0	0	0	31	955	0	30.2992	130	95	53	no	9	0	10	0	0	42	HFmrEF	12	1	6.5	yes	21	no	12	no	29.9084	no	13.8462	no	30	no	0	no	9.56667	yes	1	2	no	yes
Training	0	1	1763	54	female	0	0	28	868	0	0	0	28	868	0	26.8923	90	45	55	no	7	0	7	0	0	47	HFmrEF	22	0	11.5	no	37	no	15	no	48.9222	yes	9.88889	no	28	no	0	no	14.2333	no	1	1	no	yes
Training	0	1	1766	75	male	0	0	30	933	0	1	1	5	180	0	28.0664	120	80	56	no	10	0	9	0	0	43	HFmrEF	22	0	12.5	no	31	no	18	no	33.8303	no	8.88889	no	28	no	0	no	9.33333	yes	0	2	no	yes
Training	0	1	1767	63	male	1	1	11	351	0	0	0	11	351	1	37.1823	180	90	55	no	10	0	9	0	0	43	HFmrEF	23	0	11.5	no	32	no	25	yes	45.6673	yes	14.2857	no	22	no	0	no	11.6333	no	1	2	no	yes
Training	0	1	1768	74	female	0	0	27	850	0	0	0	27	850	0	23.7118	130	70	43	no	7	0	7	0	0	40	HFrEF	6	1	8.5	no	26	no	9	no	25.6181	no	11.6667	no	30	no	0	no	14.5667	no	0	2	no	no
Training	0	1	1770	79	male	1	1	7	219	1	0	1	7	219	2	19.7232	95	40	56	no	11	1	10	0	1	42	HFmrEF	14	0	9	no	49	yes	30	yes	92.2577	yes	11.3684	no	33	no	1	yes	12.7333	no	0	2	no	no
Training	0	1	1775	70	female	0	0	26	818	0	0	0	26	818	0	33.3333	125	45	56	no	10	0	10	0	0	36	HFrEF	18	0	7	yes	17	no	10	no	18.215	no	17.5	yes	15	no	0	no	11.1	no	0	3	yes	yes
Training	0	1	1776	76	male	1	1	29	904	0	0	0	29	904	1	30.3461	120	60	51	no	12	1	11	1	1	40	HFrEF	13	0	8.5	no	23	no	16	no	38.5073	no	22	yes	15	no	0	no	9.3	yes	0	2	no	yes
Training	0	1	1779	66	male	0	0	31	956	0	0	0	31	956	0	21.2562	160	90	65	yes	9	0	16	2	1	45	HFmrEF	12	1	8	no	34	no	25	yes	41.2747	no	16.6667	yes	65	yes	0	no	9.16667	yes	0	2	no	no
Training	0	1	1780	60	female	0	0	27	825	0	0	0	27	825	0	19.6283	140	80	51	no	7	0	6	0	0	38	HFrEF	15	0	8	no	23	no	13	no	19.664	no	11.4286	no	34	no	0	no	12.5333	no	1	1	no	no
Training	0	1	1782	87	male	0	0	20	626	0	1	1	0	14	0	36.1988	95	52	58	no	13	1	11	1	1	47	HFmrEF	19	0	8	no	34	no	23	no	44.7294	yes	26.6667	yes	69	yes	1	yes	11.4667	no	0	1	no	yes
Training	0	1	1783	48	male	0	0	25	772	0	0	0	25	772	0	24.5932	105	50	56	no	8	0	9	0	0	43	HFmrEF	22	0	5.5	yes	30	no	23	no	37.3262	no	9.47368	no	33	no	0	no	17.2667	no	0	1	no	no
Training	0	1	1784	72	male	0	0	20	614	0	0	0	20	614	0	44.4581	140	85	53	no	14	2	12	1	1	37	HFrEF	7	1	5	yes	37	no	17.8	no	38.9111	no	15.0667	yes	51	yes	0	no	5.1	yes	1	2	no	yes
Training	0	1	1786	83	female	0	0	23	724	0	0	0	23	724	0	23.4375	125	90	39	no	10	0	8	0	0	30	HFrEF	18	0	6	yes	28	no	19	no	52.4024	yes	15	yes	54	yes	0	no	8.23333	yes	0	1	no	no
Training	0	1	1787	79	male	1	1	4	135	1	0	1	4	135	2	23.6614	140	70	61	yes	11	1	8	0	1	20	HFrEF	11	1	6	yes	32	no	20	no	58.0784	yes	35.6667	yes	51	yes	0	no	6.36667	yes	0	2	no	no
Training	0	1	1788	62	male	0	0	18	566	0	0	0	18	566	0	25.9516	140	80	58	no	12	1	12	1	1	34	HFrEF	11	1	7	yes	32	no	12	no	43.4653	no	9.23077	no	26	no	0	no	10.1333	no	0	1	no	no
Training	0	1	1790	77	male	0	0	25	765	0	0	0	25	765	0	27.31	150	80	51	no	7	0	8	0	0	49	HFmrEF	16	0	11.5	no	36	no	22	no	42.93	no	5.54545	no	30	no	1	no	15	no	0	2	no	no
Training	0	1	1791	72	female	0	0	26	795	0	0	0	26	795	0	28.8523	125	70	50	no	8	0	9	0	0	44	HFmrEF	12	1	4	yes	29	no	25	yes	56.5825	yes	15.8333	yes	36	no	0	no	5.04333	yes	1	1	no	yes
Training	0	1	1792	76	male	1	1	22	688	0	0	0	22	688	1	26.1224	125	70	67	yes	7	0	7	0	0	15	HFrEF	15	0	6	yes	44	yes	25	yes	51.1232	yes	8	no	41	yes	0	no	7.2	yes	0	4	yes	no
Training	0	1	1793	57	male	0	0	23	715	0	0	0	23	715	0	35.3212	100	65	58	no	6	0	7	0	0	49	HFmrEF	23	0	7	yes	34	no	22	no	41.3445	no	10	no	27	no	0	no	18.3333	no	1	1	no	yes
Training	0	1	1795	80	male	1	1	6	185	1	0	1	6	185	2	22.7244	145	85	43	no	6	0	8	0	0	34	HFrEF	21	0	6.5	yes	22	no	16	no	40.6634	no	23.3333	yes	72	yes	0	no	4.63333	yes	1	3	yes	no
Training	0	1	1796	58	male	0	0	22	694	0	1	1	6	190	0	26.2346	115	65	60	yes	8	0	8	0	0	29	HFrEF	17	0	7.5	yes	28	no	16	no	26.3604	no	6.66667	no	36	no	0	no	9.6	yes	0	1	no	yes
Training	0	1	1799	65	male	1	1	1	58	1	0	1	1	58	2	38.0389	115	75	69	yes	10	0	12	1	1	21	HFrEF	15	0	6.5	yes	34	no	26.2	yes	56.9429	yes	10.8333	no	54	yes	0	no	4	yes	0	4	yes	yes
Training	0	1	1801	52	male	0	0	24	734	0	0	0	24	734	0	37.874	165	125	63	yes	15	2	15	2	1	20	HFrEF	16	0	6	yes	38	no	33	yes	55.6799	yes	12.8571	no	59	yes	0	no	5.86667	yes	1	2	no	yes
Training	0	1	1803	85	male	0	0	20	633	0	0	0	20	633	0	31.1791	180	80	55	no	12	1	10	0	1	48	HFmrEF	16	0	7.5	yes	34	no	27	yes	42.4775	no	15.7778	yes	46	yes	0	no	12.5333	no	0	3	yes	yes
Training	0	1	1806	89	male	0	0	26	793	0	0	0	26	793	0	24.6097	95	50	43	no	12	1	12	1	1	48	HFmrEF	12	1	4.5	yes	19	no	15	no	24.1616	no	16.5	yes	34	no	0	no	8.06667	yes	0	3	yes	no
Training	0	1	1807	67	female	0	0	24	733	0	0	0	24	733	0	29.737	100	60	53	no	8	0	8	0	0	37	HFrEF	23	0	7.5	yes	22	no	16	no	43.848	yes	11.1111	no	17	no	0	no	9.23333	yes	1	1	no	yes
Training	0	1	1811	83	female	1	1	24	752	0	0	0	24	752	1	21.6713	130	85	51	no	13	1	13	1	1	41	HFmrEF	14	0	6.5	yes	21	no	28	yes	44.9342	yes	39.6	yes	51	yes	1	yes	10.5333	no	0	2	no	no
Training	0	1	1812	82	male	0	0	24	744	0	0	0	24	744	0	29.0612	85	45	52	no	9	0	9	0	0	31	HFrEF	13	0	7.5	yes	30	no	22	no	40.5526	no	7.05263	no	39	yes	1	no	10.6	no	1	1	no	no
Training	0	1	1813	61	male	0	0	19	594	0	0	0	19	594	0	26.7949	80	50	63	yes	9	0	9	0	0	42	HFmrEF	21	0	9	no	29	no	23	no	37.0903	no	9.09091	no	23	no	0	no	10.9333	no	0	1	no	yes
Training	0	1	1816	63	female	0	0	24	760	0	0	0	24	760	0	19.4674	165	55	52	no	10	0	9	0	0	43	HFmrEF	18	0	7	yes	26	no	13	no	25.4215	no	8	no	30	no	0	no	13.3667	no	0	1	no	no
Training	0	1	1819	93	female	0	0	21	659	0	0	0	21	659	0	32.8473	120	50	46	no	9	0	8	0	0	46	HFmrEF	20	0	9.5	no	29	no	20	no	55.5695	yes	32.5	yes	61	yes	0	no	13	no	0	1	no	yes
Training	0	1	1821	83	male	0	0	22	690	0	0	0	22	690	0	27.7177	135	55	51	no	10	0	10	0	0	49	HFmrEF	16	0	8.5	no	33	no	15	no	37.9085	no	15	yes	43	yes	0	no	19.2	no	0	3	yes	no
Training	0	1	1823	84	male	0	0	23	729	0	0	0	23	729	0	19.052	115	55	48	no	9	0	9	0	0	47	HFmrEF	21	0	7	yes	19	no	15	no	33.0098	no	12.5	no	36	no	0	no	10.8333	no	1	2	no	no
Training	1	1	1826	78	male	0	0	19	581	0	0	0	19	581	0	24.968	110	65	50	no	12	1	9	0	1	38	HFrEF	19	0	9.5	no	22	no	21	no	46.7719	yes	15.3333	yes	28	no	0	no	9.46667	yes	0	2	no	no
Training	0	1	1828	77	male	1	1	7	233	0	1	1	6	198	1	24.3865	100	50	47	no	12	1	12	1	1	47	HFmrEF	11	1	7	yes	19	no	18	no	42.7998	no	30	yes	51	yes	0	no	9.66667	yes	0	3	yes	no
Training	0	1	1829	69	male	0	0	21	639	0	0	0	21	639	0	39.6694	155	90	57	no	9	0	9	0	0	33	HFrEF	14	0	9	no	24	no	19	no	59.6426	yes	14.5455	yes	26	no	0	no	7.93333	yes	0	2	no	yes
Training	0	1	1830	67	female	0	0	24	737	0	0	0	24	737	0	24.4646	135	75	50	no	8	0	7	0	0	48	HFmrEF	14	0	6.5	yes	26	no	11	no	22.3405	no	11.1111	no	43	yes	0	no	10.5333	no	0	1	no	no
Training	0	1	1832	65	female	0	0	21	651	0	0	0	21	651	0	30.1103	125	75	53	no	9	0	9	0	0	44	HFmrEF	21	0	7.5	yes	33	no	21	no	34.448	no	16.6667	yes	15	no	0	no	13.2667	no	1	1	no	yes
Training	0	1	1833	75	male	0	0	24	746	0	0	0	24	746	0	34.2058	155	85	59	no	9	0	9	0	0	32	HFrEF	13	0	7.5	yes	26	no	29	yes	56.5562	yes	20	yes	44	yes	1	no	7.63333	yes	0	2	no	yes
Training	0	1	1834	65	male	0	0	21	654	0	0	0	21	654	0	25.6173	95	60	44	no	10	0	10	0	0	36	HFrEF	16	0	6	yes	22	no	11	no	44.874	yes	8.57143	no	26	no	0	no	7.9	yes	0	1	no	no
Training	0	1	1836	82	male	0	0	21	645	0	0	0	21	645	0	31.6991	150	90	59	no	11	1	11	1	1	31	HFrEF	20	0	9.5	no	27	no	17	no	38.9546	no	8.2	no	15	no	0	no	9.7	yes	0	1	no	yes
Training	0	1	1838	66	male	1	1	6	186	1	0	1	6	186	2	32.4886	140	85	53	no	10	0	12	1	1	45	HFmrEF	14	0	10.5	no	28	no	10	no	34.3113	no	17.1429	yes	19	no	0	no	14.4333	no	0	1	no	yes
Training	0	1	1839	54	male	0	0	24	743	0	0	0	24	743	0	26.5888	140	80	59	no	8	0	8	0	0	30	HFrEF	17	0	7.5	yes	31	no	22	no	62.7589	yes	14.5455	yes	22	no	0	no	11.1333	no	1	2	no	no
Training	0	1	1840	94	male	0	0	23	711	0	0	0	23	711	0	25.8806	120	80	50	no	11	1	8	0	1	49	HFmrEF	20	0	7.5	yes	27	no	22	no	72.4563	yes	11.1765	no	71	yes	0	no	14.4333	no	0	2	no	yes
Training	0	1	1841	80	male	1	1	11	337	0	0	0	11	337	1	24.2347	155	100	45	no	12	1	9	0	1	49	HFmrEF	16	0	7	yes	28	no	15	no	43.9016	yes	15	yes	25	no	0	no	13.0333	no	0	1	no	no
Training	1	1	1843	81	male	1	1	18	574	1	1	1	2	66	2	29.0367	125	55	58	no	10	0	10	0	0	45	HFmrEF	11	1	8.5	no	35	no	30	yes	62.8121	yes	11.8889	no	68	yes	1	no	8.66667	yes	0	1	no	yes
Training	0	1	1844	56	female	0	0	21	660	0	0	0	21	660	0	24.9135	105	70	58	no	6	0	9	0	0	34	HFrEF	15	0	4	yes	34	no	15	no	34.9439	no	22.5	yes	31	no	0	no	5.63333	yes	0	3	yes	no
Training	0	1	1846	82	male	1	1	5	165	1	1	1	4	144	2	30.111	130	70	56	no	11	1	11	1	1	38	HFrEF	14	0	6	yes	34	no	34	yes	108.81	yes	14.5714	yes	51	yes	1	no	8.06667	yes	0	4	yes	yes
Training	0	1	1847	62	male	1	1	3	100	1	0	1	3	100	2	26.7036	140	80	44	no	10	0	10	0	0	48	HFmrEF	12	1	7	yes	39	yes	25	yes	55.6888	yes	15.7143	yes	28	no	0	no	12.5	no	0	3	yes	no
Training	0	1	1848	70	male	0	0	21	640	0	0	0	21	640	0	26.8519	120	70	47	no	10	0	10	0	0	47	HFmrEF	19	0	9.5	no	32	no	21	no	50.7522	yes	10.0909	no	41	yes	0	no	13.2333	no	0	1	no	yes
Training	0	1	1850	53	male	1	1	0	20	1	0	1	0	20	2	46.3673	90	60	69	yes	8	0	8	0	0	15	HFrEF	11	1	7.5	yes	44	yes	13	no	31.2466	no	15	yes	15	no	0	no	5.26667	yes	1	1	no	yes
Training	0	1	1855	64	male	0	0	20	610	0	0	0	20	610	0	29.4029	110	70	54	no	11	1	10	0	1	49	HFmrEF	26	0	9	no	28	no	11	no	52.9699	yes	12.7273	no	32	no	0	no	13.0333	no	1	1	no	no
Training	0	1	1856	66	male	1	1	19	578	1	0	1	19	578	2	33.8934	145	75	44	no	12	1	13	1	1	42	HFmrEF	18	0	6	yes	39	yes	30.4	yes	52.4143	yes	24.2857	yes	41	yes	0	no	9.03333	yes	1	2	no	yes
Training	0	1	1857	78	male	1	1	14	428	1	0	1	14	428	2	30.0712	155	80	60	yes	12	1	10	0	1	34	HFrEF	19	0	7	yes	45	yes	20	no	28.4397	no	22	yes	26	no	1	no	9.23333	yes	0	2	no	yes
Training	0	1	1858	72	male	1	1	14	454	0	0	0	14	454	1	27.3982	120	55	56	no	7	0	7	0	0	38	HFrEF	20	0	11.5	no	32	no	17	no	18.8747	no	10	no	17	no	0	no	10.6	no	0	1	no	no
Training	0	1	1859	75	male	0	0	23	725	0	0	0	23	725	0	30.2469	135	80	57	no	11	1	11	1	1	45	HFmrEF	17	0	8	no	36	no	16	no	22.5157	no	17.5	yes	60	yes	0	no	7	yes	0	2	no	yes
Training	0	1	1860	80	male	0	0	20	612	0	1	1	1	49	0	31.0477	130	60	46	no	11	1	10	0	1	26	HFrEF	12	1	6.5	yes	26	no	17	no	30.1993	no	20	yes	30	no	0	no	8.33333	yes	1	2	no	yes
Training	0	1	1862	73	female	0	0	26	806	0	0	0	26	806	0	34.1598	209	58	62	yes	10	0	15	2	1	43	HFmrEF	34	0	13	no	30	no	24	yes	59.5524	yes	15	yes	51	yes	0	no	12.7	no	1	2	no	yes
Training	1	1	1864	47	male	0	0	21	640	0	0	0	21	640	0	24.9135	130	80	59	no	8	0	9	0	0	18	HFrEF	13	0	5.5	yes	21	no	12	no	35.4899	no	50	yes	49	yes	0	no	4.7	yes	0	2	no	no
Training	1	1	1867	66	male	0	0	16	499	0	0	0	16	499	0	28.6801	130	80	70	yes	9	0	9	0	0	29	HFrEF	19	0	7	yes	20	no	21.5	no	40.4626	no	16.9231	yes	36	no	0	no	6.23333	yes	0	1	no	yes
Training	0	1	1870	78	male	0	0	18	557	0	0	0	18	557	0	24.093	130	80	59	no	8	0	12	1	1	43	HFmrEF	20	0	8	no	33	no	19	no	35.5475	no	22.5	yes	50	yes	0	no	8.96667	yes	0	1	no	no
Training	0	1	1873	68	male	0	0	23	716	0	0	0	23	716	0	26.9274	135	80	50	no	7	0	7	0	0	36	HFrEF	18	0	11	no	22	no	12	no	22.6041	no	11.6667	no	24	no	0	no	11.6667	no	1	1	no	no
Training	0	1	1874	74	male	0	0	20	613	0	0	0	20	613	0	28.4082	130	80	62	yes	9	0	8	0	0	33	HFrEF	17	0	6	yes	26	no	15	no	15.2932	no	18	yes	22	no	0	no	6.63333	yes	1	3	yes	no
Training	0	1	1878	72	male	0	0	23	709	0	0	0	23	709	0	22.9854	110	55	53	no	10	0	10	0	0	47	HFmrEF	21	0	9.5	no	22	no	13	no	47.1496	yes	20	yes	32	no	0	no	11.7333	no	0	1	no	no
Training	1	1	1879	63	male	0	0	23	718	0	0	0	23	718	0	28.4053	95	50	54	no	7	0	17	2	1	21	HFrEF	13	0	5.5	yes	31	no	18	no	29.8693	no	22.5	yes	15	no	0	no	4.86667	yes	0	2	no	yes
Training	1	1	1880	78	female	1	1	17	518	0	0	0	17	518	1	26.7229	100	40	61	yes	7	0	7	0	0	35	HFrEF	12	1	7	yes	28	no	16	no	19.819	no	20	yes	28	no	0	no	7.7	yes	0	2	no	yes
Training	0	1	1881	50	male	0	0	24	747	0	0	0	24	747	0	26.1738	135	65	49	no	8	0	9	0	0	40	HFrEF	22	0	7.5	yes	38	no	17	no	16.5576	no	8.88889	no	27	no	0	no	18.6	no	0	1	no	no
Training	0	1	1882	83	female	1	1	15	477	1	0	1	15	477	2	30.8596	120	75	43	no	6	0	7	0	0	34	HFrEF	15	0	7.5	yes	30	no	11	no	22.6847	no	15	yes	34	no	0	no	8.4	yes	1	3	yes	yes
Training	0	1	1885	80	female	0	0	20	619	0	1	1	5	158	0	25.7117	130	80	42	no	9	0	9	0	0	47	HFmrEF	23	0	9	no	33	no	11	no	29.9273	no	9.33333	no	34	no	0	no	10.1	no	0	1	no	yes
Training	0	1	1887	80	male	0	0	20	630	0	0	0	20	630	0	29.0657	150	80	48	no	8	0	7	0	0	44	HFmrEF	8	1	5.5	yes	28	no	24	yes	39.8873	no	20	yes	67	yes	0	no	9.06667	yes	0	3	yes	no
Training	0	1	1889	84	female	1	1	11	357	1	0	1	11	357	2	32.4622	110	65	61	yes	7	0	8	0	0	30	HFrEF	20	0	4	yes	25	no	19	no	44.132	yes	43.3333	yes	62	yes	1	no	6.7	yes	0	2	no	yes
Training	0	1	1890	79	male	0	0	24	749	0	0	0	24	749	0	28.2284	120	55	50	no	10	0	9	0	0	33	HFrEF	12	1	8	no	34	no	23	no	52.0025	yes	11.6667	no	46	yes	0	no	6.63333	yes	0	1	no	no
Training	0	1	1895	62	male	1	1	5	161	0	0	0	5	161	1	19.9445	135	100	63	yes	9	0	7	0	0	38	HFrEF	7	1	5.5	yes	41	yes	19	no	48.4405	yes	11.2	no	28	no	0	no	5.26667	yes	0	3	yes	no
Training	0	1	1897	78	female	0	0	20	610	0	0	0	20	610	0	23.7954	160	90	44	no	11	1	11	1	1	47	HFmrEF	16	0	9.5	no	30	no	33	yes	47.7233	yes	18	yes	49	yes	0	yes	12.1	no	0	3	yes	no
Training	0	1	1900	85	male	0	0	25	785	0	1	1	25	785	0	29.0612	105	60	55	no	14	2	14	2	1	49	HFmrEF	11	1	6.5	yes	31	no	20	no	39.5754	no	18.1818	yes	68	yes	1	no	12.7667	no	0	2	no	no
Training	0	1	1901	78	male	0	0	26	806	0	0	0	26	806	0	27.4587	175	80	56	no	11	1	11	1	1	49	HFmrEF	16	0	6	yes	29	no	13	no	55.5505	yes	16.9231	yes	59	yes	0	no	9.93333	no	0	2	no	no
Training	0	1	1902	56	male	0	0	24	745	0	0	0	24	745	0	29.3658	80	45	58	no	9	0	9	0	0	36	HFrEF	9	1	5.5	yes	33	no	21	no	59.2468	yes	13.7778	no	51	yes	0	no	5.36667	yes	1	2	no	yes
Training	0	1	1903	77	female	0	0	20	625	0	0	0	20	625	0	25.1559	155	80	62	yes	13	1	9	0	1	33	HFrEF	24	0	10	no	23	no	23	no	85.314	yes	9.33333	no	37	no	1	yes	8.9	yes	0	1	no	no
Training	0	1	1906	56	male	0	0	23	719	0	1	1	0	11	0	17.2389	140	90	44	no	11	1	9	0	1	42	HFmrEF	18	0	8	no	33	no	18	no	47.5052	yes	11.4286	no	41	yes	0	no	10.4333	no	0	3	yes	no
Training	0	1	1908	81	male	0	0	20	633	0	0	0	20	633	0	25.5937	140	50	49	no	9	0	9	0	0	47	HFmrEF	9	1	8.5	no	35	no	25.8	yes	35.1812	no	12.7273	no	34	no	0	no	9.56667	yes	0	2	no	no
Training	1	1	1909	65	male	0	0	20	612	0	0	0	20	612	0	30.8112	105	80	45	no	11	1	10	0	1	27	HFrEF	11	1	5	yes	38	no	14	no	20.1405	no	24.4444	yes	23	no	0	no	5.53333	yes	0	2	no	yes
Training	0	1	1910	75	male	0	0	26	793	0	0	0	26	793	0	27.4406	145	75	46	no	10	0	11	1	1	39	HFrEF	18	0	7	yes	33	no	17.2	no	34.7322	no	7.27273	no	32	no	1	no	10.2667	no	0	3	yes	yes
Training	0	1	1911	72	male	0	0	24	738	0	1	1	0	19	0	22.4059	140	70	56	no	11	1	11	1	1	22	HFrEF	15	0	8	no	26	no	20	no	49.0915	yes	20	yes	60	yes	0	no	7.53333	yes	0	2	no	no
Training	1	1	1913	59	male	1	1	2	65	1	0	1	2	65	2	22.7204	95	55	75	yes	9	0	9	0	0	15	HFrEF	9	1	4.5	yes	30	no	10	no	30.933	no	13.3333	no	40	yes	1	no	4.16667	yes	0	3	yes	no
Training	0	1	1915	77	male	0	0	19	587	0	0	0	19	587	0	28.7268	130	65	56	no	8	0	8	0	0	47	HFmrEF	26	0	10.5	no	27	no	15	no	46.3377	yes	10.9091	no	43	yes	0	no	17.3	no	0	1	no	yes
Training	0	1	1917	79	female	0	0	21	665	0	0	0	21	665	0	19.1327	163	83	56	no	12	1	10	0	1	43	HFmrEF	15	0	4	yes	24	no	16	no	59.7432	yes	27.4286	yes	21	no	0	no	9.86667	no	1	1	no	no
Training	0	1	1918	75	male	0	0	25	769	0	1	1	35	1071	0	32.2979	140	65	51	no	11	1	10	0	1	49	HFmrEF	19	0	7.5	yes	24	no	24	yes	90.8694	yes	23.6364	yes	49	yes	0	no	14.5333	no	0	2	no	yes
Training	0	1	1923	63	female	0	0	20	613	0	0	0	20	613	0	19.5717	120	85	38	no	8	0	8	0	0	32	HFrEF	8	1	6.5	yes	39	yes	21	no	33.6124	no	12.75	no	15	no	1	yes	8.13333	yes	0	2	no	no
Training	0	1	1924	78	male	1	1	3	105	1	1	1	1	40	2	29.0606	145	70	61	yes	11	1	9	0	1	34	HFrEF	24	0	10.5	no	33	no	17	no	45.4245	yes	16.6667	yes	26	no	0	no	9.56667	yes	0	2	no	no
Training	0	1	1926	77	male	0	0	24	731	0	0	0	24	731	0	25.8645	90	50	48	no	10	0	11	1	1	45	HFmrEF	8	1	6.5	yes	44	yes	22	no	30.6592	no	11.5714	no	53	yes	0	no	6.43333	yes	1	3	yes	no
Training	0	1	1930	50	male	0	0	20	608	0	0	0	20	608	0	29.3848	120	70	56	no	6	0	7	0	0	42	HFmrEF	23	0	8.5	no	32	no	18	no	13.8713	no	7.5	no	24	no	0	no	15.3667	no	0	1	no	yes
Training	0	1	1931	88	male	1	1	20	610	1	1	1	14	434	2	24.2587	159	93	56	no	14	2	14	2	1	37	HFrEF	14	0	5	yes	38	no	33	yes	53.894	yes	15	yes	62.5	yes	1	yes	9.65	yes	0	3	yes	no
Training	1	1	1932	70	male	0	0	24	743	0	1	1	18	563	0	27.4587	85	40	59	no	8	0	8	0	0	45	HFmrEF	28	0	9	no	32	no	21	no	37.521	no	16.3636	yes	54	yes	0	no	13.1667	no	1	2	no	no
Training	0	1	1933	66	female	0	0	20	620	0	0	0	20	620	0	24.4898	105	70	50	no	10	0	10	0	0	42	HFmrEF	21	0	8	no	15	no	9	no	28.3757	no	16	yes	28	no	0	no	9.76667	yes	0	2	no	no
Training	0	1	1934	83	male	0	0	21	656	0	0	0	21	656	0	28.0763	115	60	59	no	11	1	9	0	1	49	HFmrEF	19	0	10.5	no	21	no	20	no	27.9658	no	18	yes	41	yes	0	no	10.9333	no	0	3	yes	no
Training	0	1	1936	77	male	0	0	22	676	0	0	0	22	676	0	28.3951	110	50	55	no	11	1	10	0	1	49	HFmrEF	21	0	9	no	39	yes	27	yes	39.1768	no	8.57143	no	43	yes	0	yes	14.6667	no	1	1	no	yes
Training	0	1	1937	75	female	0	0	23	709	0	0	0	23	709	0	27.7344	105	55	55	no	7	0	7	0	0	29	HFrEF	18	0	5	yes	19	no	14	no	20.0877	no	20	yes	41	yes	0	no	7.46667	yes	0	2	no	no
Training	0	1	1939	79	male	0	0	22	677	0	0	0	22	677	0	23.03	160	70	40	no	9	0	10	0	0	42	HFmrEF	22	0	10	no	36	no	17	no	14.9544	no	8	no	39	yes	0	no	14.2333	no	0	1	no	no
Training	0	1	1944	60	male	0	0	22	698	0	0	0	22	698	0	26.5668	115	55	52	no	8	0	7	0	0	45	HFmrEF	18	0	6.5	yes	31	no	19	no	20.9957	no	5	no	28	no	0	no	16.3333	no	0	1	no	no
Training	0	1	1945	65	male	1	1	21	646	0	0	0	21	646	1	31.1705	80	50	68	yes	8	0	9	0	0	42	HFmrEF	15	0	6.5	yes	27	no	16	no	30.332	no	23.3333	yes	43	yes	0	no	8.9	yes	0	4	yes	yes
Training	0	1	1948	84	male	1	1	0	12	1	0	1	0	12	2	23.04	125	90	49	no	10	0	8	0	0	18	HFrEF	15	0	5.5	yes	23	no	17	no	28.3505	no	11.4286	no	46	yes	0	no	7.7	yes	0	1	no	no
Training	0	1	1950	62	male	0	0	24	736	0	0	0	24	736	0	26.3465	130	55	51	no	8	0	8	0	0	41	HFmrEF	14	0	8	no	34	no	20	no	32.4718	no	14.5455	yes	31	no	0	no	8.3	yes	0	1	no	no
Training	0	1	1952	85	male	1	1	13	405	0	0	0	13	405	1	30.4834	81	34	61	yes	7	0	7	0	0	25	HFrEF	16	0	4	yes	31	no	17	no	41.1021	no	23.3333	yes	51	yes	0	no	5	yes	1	3	yes	yes
Training	0	1	1953	53	female	0	0	23	710	0	0	0	23	710	0	33.1504	110	65	56	no	8	0	9	0	0	43	HFmrEF	14	0	7	yes	24	no	10	no	16.6951	no	10	no	15	no	0	no	7.9	yes	0	2	no	yes
Training	1	1	1954	78	male	0	0	18	558	0	0	0	18	558	0	22.7434	100	60	74	yes	8	0	6	0	0	24	HFrEF	10	1	5	yes	37	no	34	yes	63.1325	yes	45	yes	76	yes	1	yes	2.46333	yes	0	4	yes	no
Training	1	1	1957	63	male	0	0	25	762	0	0	0	25	762	0	28.0664	100	70	61	yes	8	0	8	0	0	19	HFrEF	14	0	4.5	yes	36	no	24	yes	58.067	yes	14	no	28	no	0	no	6.93333	yes	0	2	no	yes
Training	0	1	1961	79	male	0	0	21	648	0	1	1	20	637	0	27.143	155	55	53	no	11	1	11	1	1	39	HFrEF	24	0	7.5	yes	26	no	16	no	39.1748	no	14.2857	no	19	no	0	no	16.2667	no	0	1	no	no
Training	0	1	1963	68	male	0	0	25	785	0	0	0	25	785	0	26.0617	135	75	56	no	12	1	13	1	1	32	HFrEF	17	0	6.5	yes	25	no	10	no	18.7591	no	12.5	no	23	no	0	no	9	yes	1	1	no	no
Training	0	1	1968	67	male	1	1	3	105	1	1	1	2	85	2	26.1224	120	80	49	no	8	0	8	0	0	41	HFmrEF	15	0	7	yes	16	no	12	no	16.8706	no	15.5556	yes	23	no	1	no	8.83333	yes	0	1	no	no
Training	0	1	1969	39	male	0	0	26	798	0	0	0	26	798	0	28.5763	105	55	53	no	10	0	11	1	1	41	HFmrEF	23	0	10	no	28	no	17	no	20.66	no	10.7692	no	34	no	0	no	10.9	no	1	1	no	yes
Training	1	1	1970	67	male	1	1	7	231	0	0	0	7	231	1	23.9869	145	90	60	yes	8	0	8	0	0	21	HFrEF	9	1	6.5	yes	27	no	15	no	37.6753	no	13.3333	no	34	no	0	no	6.93333	yes	0	3	yes	no
Training	1	1	1971	81	male	1	1	12	391	1	0	1	12	391	2	28.4055	145	80	68	yes	9	0	10	0	0	33	HFrEF	16	0	5	yes	34	no	24	yes	51.874	yes	14.5455	yes	57	yes	0	no	4.83333	yes	0	1	no	yes
Training	0	1	1972	76	male	0	0	19	602	0	1	1	12	385	0	27.6817	115	60	70	yes	10	0	11	1	1	32	HFrEF	17	0	8.5	no	33	no	38	yes	96.0645	yes	20	yes	73	yes	1	yes	12.4667	no	0	1	no	yes
Training	0	1	1976	76	male	1	1	22	685	0	0	0	22	685	1	30.9304	105	65	48	no	7	0	6	0	0	19	HFrEF	16	0	8.5	no	31	no	18	no	37.0594	no	20	yes	20	no	0	no	4.76667	yes	1	1	no	yes
Training	0	1	1977	78	male	1	1	3	103	1	0	1	3	103	2	28.3447	130	55	55	no	9	0	8	0	0	44	HFmrEF	11	1	7.5	yes	31	no	11	no	14.7445	no	15	yes	36	no	0	no	10.0667	no	0	2	no	yes
Training	0	1	1981	77	female	1	1	10	311	0	0	0	10	311	1	22.0711	125	75	45	no	9	0	8	0	0	45	HFmrEF	12	1	7	yes	11	no	14	no	36.7912	no	17.7778	yes	17	no	0	no	11	no	0	1	no	no
Training	0	1	1983	61	male	0	0	23	721	0	0	0	23	721	0	29.8028	155	85	69	yes	13	1	9	0	1	39	HFrEF	24	0	8	no	34	no	23	no	58.0163	yes	18.8333	yes	46	yes	1	no	7.46667	yes	1	1	no	no
Training	0	1	1984	84	female	1	1	14	451	0	0	0	14	451	1	26.986	125	85	56	no	10	0	10	0	0	41	HFmrEF	14	0	9	no	28	no	21	no	65.3673	yes	12.5	no	36	no	0	no	8.36667	yes	1	3	yes	no
Training	0	1	1986	84	male	0	0	22	678	0	0	0	22	678	0	22.3081	135	65	49	no	8	0	9	0	0	43	HFmrEF	16	0	6.5	yes	20	no	17	no	52.0782	yes	22.8571	yes	49	yes	0	no	10.4667	no	0	1	no	no
Training	0	1	1987	79	male	0	0	18	550	0	0	0	18	550	0	19.9445	80	40	51	no	10	0	7	0	0	40	HFrEF	29	0	6.5	yes	33	no	19	no	43.7527	yes	30.8	yes	36	no	0	no	9.86667	no	0	1	no	no
Training	0	1	1988	68	female	0	0	21	638	0	0	0	21	638	0	31.2394	110	70	57	no	11	1	10	0	1	48	HFmrEF	17	0	7	yes	27	no	17	no	48.2204	yes	18.1818	yes	57	yes	1	no	12.3333	no	1	4	yes	yes
Training	0	1	1989	69	female	0	0	23	728	0	1	1	16	512	0	52.075	130	75	63	yes	9	0	9	0	0	28	HFrEF	14	0	8.5	no	37	no	24	yes	60.4665	yes	21.5385	yes	54	yes	0	no	5.46667	yes	0	4	yes	yes
Training	0	1	1991	69	male	0	0	22	697	0	0	0	22	697	0	21.6333	125	60	45	no	12	1	12	1	1	39	HFrEF	14	0	6	yes	34	no	17	no	36.4275	no	26.6667	yes	51	yes	0	no	10.6667	no	0	1	no	no
Training	1	1	1993	67	female	0	0	25	769	0	0	0	25	769	0	21.6441	100	35	51	no	6	0	7	0	0	23	HFrEF	17	0	5	yes	24	no	14	no	59.6667	yes	16.6667	yes	34	no	0	no	5.73333	yes	0	2	no	no
Training	0	1	1994	63	male	0	0	25	780	0	0	0	25	780	0	22.4088	95	45	55	no	6	0	6	0	0	36	HFrEF	10	1	8.5	no	30	no	10	no	15.4061	no	7.5	no	30	no	0	no	11.7	no	0	3	yes	no
Training	0	1	1995	71	male	1	1	2	89	0	1	1	2	85	1	30.0712	130	65	68	yes	11	1	11	1	1	40	HFrEF	15	0	10	no	56	yes	29	yes	100.52	yes	11.1111	no	68	yes	1	no	16.5667	no	0	2	no	yes
Training	0	1	1998	77	female	0	0	20	633	0	0	0	20	633	0	32.0073	130	80	62	yes	12	1	8	0	1	41	HFmrEF	16	0	5.5	yes	36	no	23	no	79.4343	yes	8.09524	no	49	yes	1	no	15.8333	no	0	3	yes	yes
Training	0	1	2001	80	female	0	0	21	651	0	0	0	21	651	0	39.0334	120	70	47	no	12	1	12	1	1	32	HFrEF	13	0	5	yes	28	no	23	no	54.3732	yes	28.8889	yes	51	yes	0	no	7.53333	yes	0	3	yes	yes
Training	1	1	2003	53	male	0	0	20	621	0	0	0	20	621	0	19.8839	120	65	53	no	7	0	10	0	0	46	HFmrEF	25	0	10	no	26	no	16	no	38.5663	no	15.375	yes	44	yes	1	no	14.1333	no	1	1	no	no
Training	0	1	2009	83	female	0	0	21	663	0	0	0	21	663	0	27.3438	165	95	44	no	14	2	9	0	1	49	HFmrEF	20	0	6.5	yes	20	no	18	no	46.1923	yes	15.5556	yes	43	yes	0	no	10.4667	no	1	1	no	no
Training	1	1	2013	51	female	0	0	20	619	0	1	1	2	67	0	27.0416	110	60	48	no	9	0	8	0	0	38	HFrEF	17	0	6.5	yes	24	no	11	no	24.8487	no	6.66667	no	18	no	0	no	9.06667	yes	0	1	no	no
Training	1	1	2015	59	male	0	0	22	670	0	0	0	22	670	0	24.3141	105	70	59	no	16	2	7	0	1	43	HFmrEF	15	0	5	yes	22	no	21.2	no	44.1026	yes	22.8571	yes	34	no	0	no	8.46667	yes	0	2	no	no
Training	0	1	2016	74	male	1	1	6	209	1	1	1	3	107	2	28.0277	105	50	43	no	11	1	12	1	1	38	HFrEF	17	0	6.5	yes	27	no	17	no	51.934	yes	27.2727	yes	57	yes	0	no	10.4	no	0	3	yes	no
Training	0	1	2017	83	male	0	0	20	622	0	0	0	20	622	0	25.9095	140	70	42	no	8	0	9	0	0	35	HFrEF	13	0	9.5	no	32	no	20	no	49.8632	yes	12	no	54	yes	0	no	10.7667	no	0	1	no	no
Training	0	1	2018	50	male	0	0	25	766	0	1	1	2	66	0	30.0947	115	80	57	no	8	0	7	0	0	40	HFrEF	20	0	10	no	21	no	15	no	33.9481	no	9	no	23	no	0	no	13.8	no	1	1	no	yes
Training	0	1	2020	68	male	0	0	23	711	0	0	0	23	711	0	30.1276	120	80	56	no	11	1	11	1	1	38	HFrEF	17	0	11	no	22	no	14	no	43.5724	no	13.3333	no	19	no	0	no	10.7667	no	0	2	no	yes
Training	0	1	2021	66	male	0	0	24	747	0	0	0	24	747	0	23.6713	115	50	61	yes	7	0	7	0	0	44	HFmrEF	23	0	10	no	28	no	17	no	38.926	no	17.5	yes	30	no	0	no	11.9333	no	0	1	no	no
Training	0	1	2022	88	male	0	0	20	628	0	0	0	20	628	0	24.2215	85	50	54	no	8	0	7	0	0	49	HFmrEF	12	1	12	no	29	no	17	no	27.0762	no	10	no	26	no	0	no	10.7667	no	0	1	no	no
Training	0	1	2023	79	male	0	0	22	675	0	0	0	22	675	0	20.4491	130	55	52	no	6	0	7	0	0	39	HFrEF	17	0	6	yes	24	no	17	no	44.6145	yes	17.7778	yes	54	yes	1	no	8.03333	yes	1	3	yes	no
Training	0	1	2024	75	male	0	0	22	669	0	1	1	1	53	0	24.1588	170	45	36	no	12	1	11	1	1	49	HFmrEF	16	0	11.5	no	36	no	16	no	39.0844	no	26.6667	yes	32	no	0	no	9.46667	yes	1	1	no	no
Training	0	1	2025	89	male	0	0	20	624	0	0	0	20	624	0	25.4694	110	60	40	no	14	2	14	2	1	44	HFmrEF	6	1	6.5	yes	24	no	25	yes	53.7433	yes	19.5	yes	49	yes	0	no	4.56667	yes	0	4	yes	no
Training	0	1	2026	84	female	0	0	24	756	0	1	1	3	113	0	22.2222	120	65	55	no	9	0	9	0	0	48	HFmrEF	17	0	6	yes	21	no	11	no	38.3944	no	17.1429	yes	34	no	0	no	9.23333	yes	0	2	no	no
Training	0	1	2028	49	male	0	0	23	704	0	1	1	4	132	0	28.089	120	85	53	no	9	0	9	0	0	39	HFrEF	15	0	6.5	yes	21	no	20	no	29.2145	no	6.15385	no	21	no	0	no	8.33333	yes	0	1	no	yes
Training	0	1	2030	76	male	1	1	3	119	0	0	0	3	119	1	20.6852	105	70	63	yes	5	0	9	0	0	11	HFrEF	14	0	3.5	yes	43	yes	26	yes	71.165	yes	35.5	yes	72	yes	1	yes	3.6	yes	1	3	yes	no
Training	0	1	2031	82	male	1	1	2	77	1	1	1	1	57	2	23.3887	115	65	54	no	15	2	9	0	1	47	HFmrEF	14	0	5	yes	39	yes	24	yes	49.105	yes	28.8889	yes	43	yes	0	no	9.03333	yes	0	4	yes	no
Training	0	1	2032	70	male	1	1	4	121	1	0	1	4	121	2	31.2452	130	60	52	no	8	0	8	0	0	34	HFrEF	8	1	3	yes	49	yes	24	yes	39.591	no	40	yes	46	yes	0	no	3.93333	yes	1	1	no	yes
Training	0	1	2033	90	male	1	1	13	406	1	1	1	13	399	2	24.0238	85	35	42	no	12	1	11	1	1	48	HFmrEF	11	1	8.5	no	31	no	26	yes	45.0515	yes	12.7273	no	31	no	0	no	13.3667	no	1	2	no	no
Training	0	1	2035	76	male	0	0	23	728	0	0	0	23	728	0	32.3689	140	80	68	yes	7	0	7	0	0	41	HFmrEF	8	1	6	yes	24	no	24	yes	58.8673	yes	7.26316	no	32	no	1	no	9.16667	yes	0	2	no	yes
Training	0	1	2037	58	male	0	0	24	743	0	0	0	24	743	0	23.4493	135	80	68	yes	9	0	8	0	0	27	HFrEF	17	0	6	yes	33	no	17	no	46.7681	yes	27.5	yes	24	no	0	no	7.2	yes	0	1	no	no
Training	0	1	2038	58	male	0	0	20	613	0	0	0	20	613	0	34.6122	110	70	62	yes	9	0	8	0	0	35	HFrEF	17	0	8.5	no	29	no	20	no	30.845	no	21.8182	yes	34	no	0	no	8.13333	yes	0	1	no	yes
Training	0	1	2039	64	male	0	0	22	686	0	1	1	12	383	0	23.4509	105	65	52	no	10	0	10	0	0	39	HFrEF	16	0	6.5	yes	26	no	15	no	30.784	no	13.3333	no	49	yes	0	no	8.53333	yes	1	1	no	no
Training	0	1	2040	78	female	0	0	24	755	0	0	0	24	755	0	20.984	100	50	50	no	9	0	9	0	0	49	HFmrEF	18	0	7.5	yes	23	no	14	no	30.5852	no	32.5	yes	18	no	0	no	10.6	no	1	2	no	no
Training	0	1	2045	74	male	0	0	18	570	0	1	1	3	97	0	25.7117	125	70	60	yes	6	0	8	0	0	29	HFrEF	10	1	5.5	yes	18	no	13	no	29.9273	no	15	yes	36	no	0	no	8.76667	yes	0	1	no	no
Training	0	1	2046	76	male	0	0	21	644	0	0	0	21	644	0	28.0277	130	100	39	no	11	1	11	1	1	42	HFmrEF	18	0	10.5	no	32	no	16	no	26.4864	no	11.1111	no	41	yes	0	no	10.9	no	0	1	no	no
Training	0	1	2047	85	female	0	0	20	636	0	1	1	14	442	0	20.9572	160	80	50	no	9	0	9	0	0	41	HFmrEF	25	0	5.5	yes	20	no	19	no	38.6733	no	22.8571	yes	43	yes	0	no	11.6333	no	0	1	no	no
Training	0	1	2049	75	male	0	0	22	680	0	0	0	22	680	0	30.1038	120	65	53	no	9	0	11	1	1	24	HFrEF	13	0	7.5	yes	31	no	14.7	no	34.2587	no	10	no	20	no	0	no	9.9	no	0	1	no	yes
Training	1	1	2050	63	male	0	0	26	796	0	0	0	26	796	0	25.8806	125	65	52	no	9	0	8	0	0	36	HFrEF	11	1	8	no	27	no	15	no	29.9819	no	5.88235	no	23	no	0	no	13.5667	no	1	2	no	no
Training	0	1	2053	75	female	0	0	20	636	0	0	0	20	636	0	27.8159	145	85	42	no	9	0	9	0	0	48	HFmrEF	20	0	8	no	17	no	8	no	21.9224	no	11.1111	no	21	no	0	no	10.5333	no	1	1	no	no
Training	0	1	2054	67	male	0	0	23	727	0	0	0	23	727	0	27.6361	150	85	56	no	8	0	10	0	0	41	HFmrEF	19	0	10	no	24	no	20	no	22.8883	no	7.5	no	28	no	0	no	11.6333	no	1	1	no	yes
Training	0	1	2055	62	male	0	0	24	754	0	0	0	24	754	0	25.2801	100	60	51	no	6	0	7	0	0	47	HFmrEF	23	0	12.5	no	28	no	19	no	27.5151	no	14.5455	yes	46	yes	0	no	8.66667	yes	1	1	no	no
Training	0	1	2056	71	male	1	1	9	293	0	0	0	9	293	1	24.4418	115	65	67	yes	6	0	9	0	0	37	HFrEF	20	0	7.5	yes	34	no	22	no	39.2684	no	20	yes	43	yes	0	no	10.3667	no	0	3	yes	no
Training	0	1	2059	51	male	0	0	22	693	0	0	0	22	693	0	40.2647	150	85	53	no	9	0	10	0	0	45	HFmrEF	17	0	8	no	21	no	10	no	24.7162	no	10	no	15	no	0	no	9.73333	yes	0	1	no	yes
Training	1	1	2060	77	female	0	0	24	739	0	0	0	24	739	0	27.6361	100	50	57	no	7	0	9	0	0	18	HFrEF	16	0	7.5	yes	40	yes	19	no	40.4537	no	8.4	no	26	no	0	no	7.33333	yes	0	1	no	yes
Training	0	1	2064	50	male	0	0	20	630	0	0	0	20	630	0	28.4005	115	85	42	no	11	1	11	1	1	34	HFrEF	20	0	8.5	no	29	no	14	no	36.1726	no	10.9091	no	18	no	0	no	9.33333	yes	0	1	no	no
Training	0	1	2066	66	male	0	0	23	726	0	0	0	23	726	0	26.6436	100	70	58	no	7	0	7	0	0	31	HFrEF	13	0	6.5	yes	42	yes	21.6	no	42.4512	no	20	yes	72	yes	1	no	7.13333	yes	0	1	no	no
Training	0	1	2067	71	male	0	0	21	656	0	0	0	21	656	0	33.6593	165	65	57	no	9	0	7	0	0	44	HFmrEF	18	0	7.5	yes	25	no	16	no	25.9435	no	20	yes	21	no	0	no	11.5667	no	0	2	no	yes
Training	1	1	2069	55	male	0	0	18	558	0	0	0	18	558	0	36.7285	120	85	63	yes	10	0	10	0	0	39	HFrEF	13	0	10.5	no	46	yes	26	yes	42.4604	no	24.4444	yes	21	no	0	no	7.3	yes	1	3	yes	yes
Training	0	1	2070	78	male	0	0	22	693	0	0	0	22	693	0	29.8606	120	70	59	no	8	0	8	0	0	37	HFrEF	14	0	10	no	30	no	19	no	29.7099	no	5.45455	no	38	no	0	no	9.4	yes	0	1	no	yes
Training	0	1	2071	69	male	0	0	26	812	0	0	0	26	812	0	41.6171	120	65	43	no	11	1	11	1	1	44	HFmrEF	10	1	9.5	no	34	no	25	yes	52.0575	yes	9.33333	no	39	yes	0	no	5.86667	yes	0	2	no	yes
Training	0	1	2075	79	male	0	0	19	603	0	0	0	19	603	0	31.8878	115	60	68	yes	8	0	8	0	0	35	HFrEF	10	1	7	yes	52	yes	25	yes	54.5956	yes	20	yes	54	yes	0	no	4.5	yes	1	3	yes	yes
Training	0	1	2076	85	male	0	0	22	682	0	1	1	22	679	0	23.5294	110	80	43	no	10	0	10	0	0	41	HFmrEF	14	0	5	yes	28	no	16	no	45.8729	yes	11.2	no	15	no	0	no	10.2333	no	0	2	no	no
Training	0	1	2077	84	female	0	0	25	785	0	1	1	28	877	0	27.1203	155	55	35	no	8	0	8	0	0	40	HFrEF	9	1	7	yes	26	no	8	no	36.7826	no	8	no	30	no	0	no	13.4	no	0	2	no	no
Training	0	1	2078	59	male	0	0	25	785	0	0	0	25	785	0	29.7458	125	90	74	yes	8	0	9	0	0	28	HFrEF	12	1	6.5	yes	30	no	22	no	47.7245	yes	16.6667	yes	39	yes	0	no	5.33333	yes	0	1	no	no
Training	0	1	2081	61	female	0	0	21	661	0	0	0	21	661	0	28.251	160	80	55	no	9	0	8	0	0	46	HFmrEF	21	0	11.5	no	30	no	21	no	58.6639	yes	15	yes	28	no	0	no	14.9	no	1	1	no	no
Training	0	1	2082	87	male	0	0	22	670	0	0	0	22	670	0	24.539	115	60	54	no	9	0	6	0	0	37	HFrEF	22	0	11	no	16	no	10	no	27.3315	no	14	no	23	no	0	no	9.06667	yes	1	1	no	no
Training	0	1	2086	77	male	0	0	26	811	0	0	0	26	811	0	31.7901	140	60	59	no	16	2	9	0	1	41	HFmrEF	19	0	5	yes	40	yes	19.4	no	31.0423	no	10	no	34	no	0	no	6.63333	yes	0	1	no	yes
Training	0	1	2088	77	female	0	0	26	804	0	1	1	17	523	0	21.2585	90	45	66	yes	9	0	9	0	0	39	HFrEF	8	1	6	yes	31	no	17	no	51.1763	yes	13.75	no	46	yes	1	no	11.6	no	0	3	yes	no
Training	0	1	2089	62	male	0	0	20	629	0	0	0	20	629	0	33.518	125	80	56	no	10	0	10	0	0	40	HFrEF	14	0	6	yes	40	yes	24	yes	47.6689	yes	5.90476	no	36	no	1	yes	9.73333	yes	0	2	no	yes
Training	0	1	2090	61	male	0	0	18	554	0	0	0	18	554	0	27.1314	110	80	68	yes	8	0	9	0	0	12	HFrEF	13	0	4	yes	62	yes	51.7	yes	71.1562	yes	9.29412	no	47	yes	0	yes	1.20667	yes	0	2	no	no
Training	0	1	2091	68	male	1	1	1	31	1	1	1	0	10	2	33.91	110	85	52	no	11	1	10	0	1	32	HFrEF	14	0	7	yes	35	no	12	no	16.7631	no	8	no	15	no	0	no	6.63333	yes	1	1	no	yes
Training	#NULL!	1	2092	77	male	1	1	2	63	0	0	0	2	63	1	31.8616	110	80	57	no	9	0	9	0	0	34	HFrEF	10	1	7	yes	28	no	26	yes	60.5596	yes	15	yes	30	no	0	no	7.23333	yes	1	1	no	yes
Training	0	1	2093	88	male	0	0	20	630	0	0	0	20	630	0	27.1809	170	85	46	no	10	0	9	0	0	49	HFmrEF	19	0	9	no	33	no	17	no	27.5743	no	10	no	29	no	0	no	9.96667	no	0	1	no	yes
Training	0	1	2094	58	male	0	0	16	497	0	0	0	16	497	0	24.8163	145	85	44	no	14	2	15	2	1	25	HFrEF	18	0	5.5	yes	19	no	13	no	28.7374	no	28	yes	57	yes	0	no	3.58667	yes	1	1	no	no
Training	0	1	2097	69	male	0	0	22	688	0	0	0	22	688	0	35.5114	115	70	52	no	11	1	9	0	1	48	HFmrEF	32	0	12.5	no	28	no	21	no	56.9187	yes	14.6667	yes	51	yes	0	no	17.0667	no	0	2	no	yes
Training	0	1	2098	78	male	0	0	19	591	0	0	0	19	591	0	28.4091	90	50	71	yes	10	0	9	0	0	37	HFrEF	19	0	10	no	26	no	18	no	71.8703	yes	22	yes	41	yes	0	no	11.2667	no	1	3	yes	no
Training	0	1	2101	67	male	0	0	22	686	0	0	0	22	686	0	24.5351	100	50	56	no	8	0	7	0	0	37	HFrEF	19	0	10.5	no	27	no	14	no	41.6276	no	10.5882	no	28	no	0	no	11.6	no	0	1	no	no
Training	0	1	2102	77	male	1	1	5	166	1	0	1	5	166	2	23.9995	105	60	65	yes	8	0	9	0	0	23	HFrEF	8	1	6	yes	43	yes	32	yes	54.4616	yes	14.5455	yes	66	yes	1	yes	5.966	yes	0	4	yes	no
Training	1	1	2103	71	male	0	0	23	700	0	0	0	23	700	0	30.4611	95	60	61	yes	11	1	9	0	1	24	HFrEF	10	1	6.5	yes	35	no	18	no	46.0428	yes	16.6667	yes	49	yes	0	no	5.9	yes	0	2	no	yes
Training	0	1	2105	75	female	1	1	2	87	0	0	0	2	87	1	26.6728	120	70	38	no	9	0	7	0	0	40	HFrEF	12	1	8	no	25	no	20	no	42.9171	no	30.6	yes	44	yes	1	no	7.73333	yes	1	1	no	no
Training	0	1	2106	68	male	0	0	22	676	0	0	0	22	676	0	25.8645	205	105	49	no	8	0	8	0	0	46	HFmrEF	27	0	9.5	no	22	no	11	no	19.162	no	18	yes	19	no	0	no	10.9	no	0	1	no	no
Training	0	1	2108	64	male	0	0	20	620	0	1	1	19	594	0	29.0318	135	85	51	no	12	1	10	0	1	48	HFmrEF	16	0	8.5	no	18	no	12	no	21.7784	no	15.5	yes	32	no	0	no	11.3333	no	1	1	no	yes
Training	0	1	2110	81	male	1	1	17	526	0	0	0	17	526	1	27.3438	95	65	60	yes	12	1	9	0	1	20	HFrEF	12	1	5	yes	28	no	31	yes	72.7529	yes	13.7778	no	44	yes	0	yes	3.61333	yes	0	2	no	yes
Training	0	1	2111	76	male	0	0	20	630	0	0	0	20	630	0	38.9348	145	75	53	no	11	1	10	0	1	48	HFmrEF	20	0	10	no	25	no	18	no	40.71	no	13.75	no	36	no	0	no	9.86667	no	1	4	yes	yes
Training	0	1	2113	78	female	1	1	3	95	1	0	1	3	95	2	21.875	119	77	40	no	9	0	9	0	0	37	HFrEF	16	0	5	yes	22	no	16	no	49.5178	yes	24.4444	yes	79	yes	0	no	7.2	yes	1	2	no	no
Training	0	1	2114	74	male	0	0	14	429	0	1	1	21	644	0	29.0123	178	146	45	no	11	1	11	1	1	48	HFmrEF	16	0	10.5	no	36	no	10	no	26.1921	no	10	no	21	no	0	no	16.6	no	1	3	yes	no
Training	0	1	2115	82	male	0	0	6	199	0	0	0	6	199	0	24.5779	120	76	64	yes	6	0	6	0	0	35	HFrEF	13	0	3.5	yes	15	no	22.4	no	43.804	yes	26.6667	yes	57	yes	1	yes	5.16667	yes	0	4	yes	no
Training	0	1	2116	83	male	1	1	15	466	0	0	0	15	466	1	25.3515	150	95	54	no	11	1	10	0	1	22	HFrEF	12	1	3	yes	27	no	21	no	44.1624	yes	17.6	yes	46	yes	1	no	5.9	yes	1	3	yes	no
Training	1	1	2117	81	male	0	0	10	305	0	0	0	10	305	0	35.9268	140	80	40	no	11	1	11	1	1	38	HFrEF	14	0	6.5	yes	28	no	18.3	no	28.6261	no	20	yes	19	no	0	no	6.53333	yes	1	1	no	yes
Training	0	1	2121	57	male	1	1	1	46	0	1	1	0	27	1	26.4236	115	75	65	yes	8	0	8	0	0	41	HFmrEF	18	0	6	yes	34	no	17	no	62.6299	yes	23.3333	yes	57	yes	0	yes	9.63333	yes	0	3	yes	no
Training	0	1	2122	82	female	1	1	2	71	0	1	1	0	24	1	32.8947	140	70	39	no	8	0	9	0	0	46	HFmrEF	15	0	9.5	no	33	no	17	no	37.6153	no	10	no	26	no	0	no	18.7	no	0	1	no	yes
Training	0	1	2125	81	female	0	0	14	431	0	0	0	14	431	0	26.4463	115	58	46	no	10	0	9	0	0	45	HFmrEF	15	0	8.5	no	20	no	11.9	no	27.8973	no	10	no	28	no	0	no	13.0333	no	0	1	no	no
Training	0	1	2126	62	male	1	1	12	366	0	0	0	12	366	1	28.0428	110	55	52	no	11	1	10	0	1	40	HFrEF	10	1	6	yes	28	no	22	no	43.728	yes	16.25	yes	49	yes	0	no	9.2	yes	0	4	yes	no
Training	0	1	2127	74	male	1	1	11	346	0	0	0	11	346	1	24.1633	120	70	58	no	7	0	7	0	0	33	HFrEF	18	0	7.5	yes	20	no	10	no	54.4308	yes	22	yes	39	yes	1	no	6.66667	yes	1	2	no	no
Training	0	1	2132	64	female	0	0	12	371	0	0	0	12	371	0	19.9481	112	78	42	no	8	0	9	0	0	42	HFmrEF	16	0	6	yes	27	no	15	no	19.8766	no	24.2857	yes	46	yes	1	no	10.5	no	0	3	yes	no
Training	0	1	2138	50	female	1	1	9	274	1	0	1	9	274	2	21.2953	155	70	52	no	9	0	11	1	1	32	HFrEF	19	0	7	yes	15	no	7	no	32.6611	no	6	no	21	no	0	no	9.03333	yes	1	2	no	no
Training	0	1	2141	68	male	0	0	11	361	0	0	0	11	361	0	27.2173	154	86	58	no	7	0	7	0	0	40	HFrEF	15	0	8	no	17	no	19	no	18.5624	no	8.33333	no	39	yes	0	no	15.3	no	1	1	no	yes
Training	0	1	2144	62	male	0	0	12	371	0	0	0	12	371	0	26.3465	94	63	60	yes	10	0	11	1	1	28	HFrEF	15	0	8.5	no	26	no	14.5	no	61.5254	yes	10.5	no	57	yes	0	no	7.56667	yes	0	2	no	no
Training	0	1	2145	71	female	0	0	14	442	0	0	0	14	442	0	22.6409	118	70	49	no	10	0	10	0	0	36	HFrEF	19	0	10.5	no	15	no	13	no	37.5927	no	10.9091	no	39	yes	0	no	8.83333	yes	0	4	yes	yes
Training	1	1	2146	78	male	0	0	9	287	0	0	0	9	287	0	29.668	130	80	65	yes	10	0	9	0	0	34	HFrEF	8	1	8.5	no	64	yes	39	yes	77.3292	yes	19.5556	yes	53	yes	1	no	9.13333	yes	1	3	yes	no
Training	1	1	2148	74	male	0	0	12	389	0	1	1	17	542	0	25.5593	133	73	51	no	9	0	8	0	0	28	HFrEF	15	0	8.5	no	23	no	16	no	37.6143	no	15.7143	yes	39	yes	0	no	5.9	yes	0	3	yes	no
Training	0	1	2151	78	male	0	0	12	381	0	1	1	14	436	0	24.0569	138	71	53	no	11	1	10	0	1	41	HFmrEF	19.8	0	11.5	no	33	no	22	no	36.1209	no	13.3333	no	49	yes	1	no	11.9333	no	0	1	no	no
Training	0	1	2153	60	female	1	1	3	109	0	0	0	3	109	1	28.1943	130	81	48	no	12	1	12	1	1	46	HFmrEF	23	0	9	no	12	no	14	no	67.2696	yes	26.6667	yes	60	yes	0	no	12.0333	no	0	3	yes	no
Training	0	1	2155	55	male	0	0	10	324	0	0	0	10	324	0	30.1896	119	73	54	no	10	0	10	0	0	38	HFrEF	22	0	9	no	26	no	15.9	no	20.3374	no	9.33333	no	39	yes	0	no	12.0333	no	0	1	no	yes
Training	0	1	2159	70	male	0	0	10	329	0	0	0	10	329	0	24.2587	125	75	49	no	8	0	10	0	0	49	HFmrEF	21	0	7	yes	28	no	20.9	no	52.8576	yes	13.3333	no	36	no	0	no	10.1667	no	0	1	no	no
Training	0	1	2161	81	male	1	1	6	189	1	1	1	5	163	2	27.6361	220	115	42	no	13	1	12	1	1	36	HFrEF	23	0	6	yes	19	no	16.3	no	21.2914	no	27.5	yes	57	yes	0	no	9	yes	1	1	no	no
Training	0	1	2162	70	male	0	0	15	484	0	0	0	15	484	0	28.0863	174	90	56	no	14	2	10	0	1	46	HFmrEF	20	0	9.5	no	19	no	14	no	29.4776	no	18.1818	yes	51	yes	1	no	14.6333	no	0	1	no	yes
Training	0	1	2166	85	male	0	0	15	474	0	1	1	27	836	0	26.8274	113	54	40	no	12	1	10	0	1	47	HFmrEF	21	0	8	no	30	no	14.5	no	28.0512	no	10	no	34	no	0	no	12.2667	no	0	1	no	no
Training	0	1	2167	81	male	0	0	10	312	0	0	0	10	312	0	28.3419	110	70	69	yes	10	0	9	0	0	34	HFrEF	24	0	5	yes	19	no	16	no	50.6727	yes	15.5556	yes	39	yes	0	no	10.9	no	1	2	no	no
Training	0	1	2168	55	male	0	0	8	267	0	0	0	8	267	0	26.5927	140	80	56	no	11	1	11	1	1	45	HFmrEF	26.5	0	9	no	28	no	13	no	26.7334	no	11.6667	no	21	no	0	no	14.5667	no	0	1	no	no
Training	0	1	2170	76	male	0	0	15	472	0	0	0	15	472	0	23.2912	115	85	49	no	11	1	10	0	1	49	HFmrEF	17	0	7.5	yes	34	no	18.6	no	37.021	no	16.6667	yes	24	no	0	no	12.6667	no	0	1	no	no
Training	0	1	2172	79	male	0	0	16	497	0	0	0	16	497	0	25.3906	130	80	54	no	6	0	6	0	0	28	HFrEF	9.5	1	7	yes	33	no	26	yes	117.984	yes	19.1667	yes	42	yes	0	no	10	no	0	2	no	no
Training	0	1	2173	80	male	0	0	17	521	0	0	0	17	521	0	21.9671	125	70	63	yes	8	0	7	0	0	20	HFrEF	13	0	7	yes	30	no	11.8	no	32.2761	no	23.3333	yes	30	no	0	no	5.03333	yes	0	2	no	no
Training	0	1	2175	73	female	0	0	13	415	0	0	0	13	415	0	26.079	92	54	67	yes	8	0	8	0	0	26	HFrEF	15.2	0	8	no	22	no	16.7	no	63.4237	yes	7.69231	no	19	no	1	no	9.33333	yes	0	4	yes	yes
Training	0	1	2177	85	male	0	0	10	333	0	0	0	10	333	0	29.7143	147	75	49	no	8	0	8	0	0	46	HFmrEF	13	0	10.5	no	32	no	34.3	yes	60.0151	yes	5.80952	no	32	no	0	no	13.0667	no	0	1	no	yes
Training	0	1	2180	86	male	1	1	5	172	1	0	1	5	172	2	23.5294	145	90	48	no	12	1	10	0	1	31	HFrEF	12	1	6.5	yes	43	yes	45	yes	55.3831	yes	12.2222	no	56	yes	0	yes	6.16667	yes	1	3	yes	no
Training	0	1	2185	65	male	0	0	9	280	0	1	1	0	22	0	27.3588	144	97	47	no	12	1	12	1	1	33	HFrEF	10	1	4.5	yes	40	yes	30	yes	61.3452	yes	9.875	no	28	no	0	no	6.3	yes	0	3	yes	yes
Training	0	1	2186	60	male	0	0	9	298	0	0	0	9	298	0	31.6406	152	86	51	no	9	0	9	0	0	42	HFmrEF	16	0	9.5	no	25	no	9	no	24.4204	no	22	yes	17	no	0	no	10	no	0	3	yes	yes
Training	0	1	2187	59	male	0	0	13	417	0	0	0	13	417	0	23.8751	208	100	53	no	11	1	11	1	1	37	HFrEF	23	0	8.5	no	24	no	16	no	29.7194	no	16.6667	yes	26	no	0	no	12.6	no	0	1	no	no
Training	0	1	2188	57	female	0	0	13	424	0	1	1	0	19	0	48.0469	171	106	43	no	9	0	9	0	0	48	HFmrEF	16.1	0	11	no	16	no	13	no	19.0847	no	8.22222	no	23	no	0	no	13.0667	no	0	1	no	yes
Training	0	1	2190	73	male	0	0	6	202	0	0	0	6	202	0	21.7181	118	80	58	no	8	0	8	0	0	26	HFrEF	15	0	3.5	yes	17	no	20.1	no	30.4058	no	13.0909	no	43	yes	0	no	6.4	yes	0	3	yes	no
Training	0	1	2191	81	male	0	0	18	553	0	0	0	18	553	0	31.5617	94	41	57	no	12	1	12	1	1	34	HFrEF	16.4	0	6.5	yes	19	no	24	yes	66.5959	yes	18	yes	39	yes	0	no	8.76667	yes	0	3	yes	yes
Training	1	1	2193	68	male	0	0	6	183	0	0	0	6	183	0	25.9516	122	90	59	no	7	0	8	0	0	27	HFrEF	13	0	3	yes	18	no	15.1	no	27.9036	no	8.57143	no	32	no	0	no	8.2	yes	0	3	yes	no
Training	0	1	2194	74	male	1	1	1	30	1	0	1	1	30	2	18.3655	120	60	63	yes	7	0	7	0	0	26	HFrEF	12.1	0	3.5	yes	30	no	24	yes	39.7398	no	17	yes	43	yes	0	no	4.60333	yes	0	3	yes	no
Training	0	1	2195	69	male	0	0	17	525	0	0	0	17	525	0	21.7993	105	90	69	yes	7	0	7	0	0	15	HFrEF	11	1	3.5	yes	31	no	26	yes	34.6729	no	11.6364	no	41	yes	0	no	3.86667	yes	1	3	yes	no
Training	0	1	2196	89	male	1	1	7	225	0	0	0	7	225	1	28.7317	180	80	54	no	11	1	12	1	1	43	HFmrEF	20	0	8	no	24	no	9.7	no	37.8385	no	15	yes	46	yes	0	no	8.6	yes	0	2	no	no
Training	1	1	2201	73	male	0	0	15	471	0	0	0	15	471	0	28.3737	120	62	59	no	8	0	10	0	0	22	HFrEF	17	0	4	yes	30	no	21	no	30.9983	no	45	yes	65	yes	0	no	5.43667	yes	1	3	yes	no
Training	0	1	2202	73	male	1	1	1	38	0	0	0	1	38	1	20.202	183	94	43	no	14	2	14	2	1	37	HFrEF	29.8	0	10	no	21	no	10	no	63.1866	yes	20.2222	yes	22	no	0	no	10.8333	no	1	3	yes	no
Training	0	1	2203	84	male	1	1	10	317	1	1	1	5	158	2	27.7887	130	60	59	no	12	1	10	0	1	36	HFrEF	14	0	8	no	34	no	23	no	70.7595	yes	15.2941	yes	81	yes	1	no	5.63333	yes	0	3	yes	no
Training	0	1	2205	67	male	0	0	8	263	0	0	0	8	263	0	25.2595	178	105	57	no	8	0	10	0	0	40	HFrEF	25	0	4.5	yes	14	no	13.5	no	39.625	no	13.3333	no	18	no	0	no	12.9667	no	0	1	no	no
Training	0	1	2206	57	male	0	0	18	551	0	0	0	18	551	0	22.8571	182	98	56	no	8	0	8	0	0	49	HFmrEF	19	0	7	yes	16	no	19	no	22.7255	no	15.5556	yes	32	no	0	no	11.6667	no	0	1	no	no
Training	0	1	2208	67	male	0	0	8	258	0	0	0	8	258	0	24.2215	74	82	68	yes	7	0	6	0	0	10	HFrEF	11	1	3.5	yes	43	yes	14	no	53.5998	yes	11.8333	no	63	yes	1	no	4.46667	yes	0	1	no	no
Training	0	1	2215	82	male	1	1	2	84	0	0	0	2	84	1	19.1327	120	80	46	no	9	0	9	0	0	45	HFmrEF	10	1	9.5	no	22	no	19	no	56.6316	yes	14.5455	yes	46	yes	1	no	11.6667	no	1	3	yes	no
Training	0	1	2217	67	female	0	0	10	310	0	0	0	10	310	0	18.8271	181	78	62	yes	12	1	8	0	1	39	HFrEF	12	1	5.5	yes	21	no	12	no	53.1443	yes	21.8182	yes	66	yes	0	no	9.13333	yes	0	2	no	no
Training	1	1	2219	79	male	0	0	11	364	0	0	0	11	364	0	32.3232	116	72	41	no	12	1	12	1	1	35	HFrEF	7.6	1	3	yes	34	no	19.3	no	24.0797	no	10	no	32	no	0	no	5.1	yes	0	3	yes	yes
Training	0	1	2220	80	female	0	0	13	425	0	0	0	13	425	0	26.5021	160	80	44	no	10	0	9	0	0	47	HFmrEF	16.9	0	4.5	yes	20	no	11	no	25.4102	no	17.1429	yes	36	no	0	no	11.8667	no	1	1	no	no
Training	0	1	2221	57	female	0	0	14	445	0	0	0	14	445	0	20	110	70	50	no	7	0	8	0	0	44	HFmrEF	25	0	9.5	no	27	no	11.7	no	26.2818	no	7.36842	no	34	no	0	no	15.1667	no	1	3	yes	no
Training	0	1	2222	61	male	0	0	12	394	0	0	0	12	394	0	24.858	125	75	52	no	11	1	8	0	1	47	HFmrEF	27	0	11	no	23	no	16	no	33.1176	no	14.5455	yes	30	no	0	no	13.8667	no	0	2	no	no
Training	0	1	2223	86	female	0	0	15	478	0	1	1	3	110	0	24.3418	178	88	55	no	10	0	9	0	0	41	HFmrEF	11	1	5.5	yes	19	no	19	no	49.3764	yes	22.5	yes	61	yes	0	no	9.5	yes	1	1	no	no
Training	0	1	2224	86	male	1	1	1	60	1	0	1	1	60	2	24.8016	110	70	69	yes	9	0	9	0	0	28	HFrEF	10	1	6	yes	31	no	15	no	55.1764	yes	8.57143	no	46	yes	0	no	7.53333	yes	1	1	no	no
Training	0	1	2225	80	female	0	0	10	306	0	0	0	10	306	0	21.5045	164	91	50	no	6	0	7	0	0	44	HFmrEF	20	0	8	no	23	no	8.3	no	24.4493	no	11.4286	no	26	no	0	no	11.5333	no	0	3	yes	no
Training	0	1	2226	54	male	1	1	10	310	1	0	1	10	310	2	29.4108	136	56	65	yes	7	0	8	0	0	38	HFrEF	11	1	6.5	yes	25	no	19	no	31.2566	no	14.5455	yes	39	yes	0	no	8.66667	yes	0	2	no	no
Training	0	1	2227	60	male	0	0	16	498	0	0	0	16	498	0	31.2452	116	72	51	no	10	0	8	0	0	48	HFmrEF	21	0	12.5	no	14	no	6.9	no	16.5854	no	10.9091	no	21	no	0	no	11.2667	no	0	3	yes	yes
Training	0	1	2230	82	male	0	0	8	256	0	1	1	4	129	0	22.9819	88	50	64	yes	9	0	9	0	0	14	HFrEF	7	1	9.5	no	42	yes	26	yes	68.4032	yes	18	yes	39	yes	0	no	6.8	yes	0	4	yes	yes
Training	0	1	2233	59	male	0	0	10	327	0	0	0	10	327	0	26.7755	112	75	52	no	11	1	11	1	1	49	HFmrEF	19	0	12.5	no	22	no	17.5	no	22.7653	no	7.14286	no	32	no	0	no	14.9	no	0	1	no	no
Training	0	1	2234	79	male	0	0	17	534	0	0	0	17	534	0	30.8248	170	90	47	no	12	1	13	1	1	35	HFrEF	16	0	6	yes	22	no	12	no	35.5702	no	12.5	no	34	no	0	no	10.0333	no	1	1	no	yes
Training	0	1	2237	67	male	0	0	11	354	0	0	0	11	354	0	30.4218	92	73	58	no	8	0	9	0	0	32	HFrEF	20	0	11	no	25	no	17.6	no	27.5747	no	13.8462	no	32	no	0	no	11.3	no	0	1	no	yes
Training	0	1	2239	84	male	0	0	11	342	0	1	1	5	179	0	21.7776	90	50	48	no	9	0	9	0	0	36	HFrEF	12	1	6.5	yes	29	no	19	no	22.0471	no	14.5714	yes	36	no	0	no	8.13333	yes	1	3	yes	no
Training	0	1	2246	79	male	0	0	8	252	0	0	0	8	252	0	28.4082	140	70	60	yes	10	0	10	0	0	32	HFrEF	16	0	7.5	yes	35	no	21	no	43.6119	yes	17.0909	yes	39	yes	0	no	9.8	yes	1	2	no	yes
Training	0	1	2247	58	male	0	0	9	296	0	0	0	9	296	0	25.5102	115	70	60	yes	8	0	9	0	0	28	HFrEF	18	0	8	no	20	no	12	no	38.5493	no	11.6667	no	43	yes	0	no	6.93333	yes	0	2	no	no
Training	0	1	2249	79	male	0	0	14	427	0	0	0	14	427	0	28.5705	120	80	61	yes	10	0	8	0	0	39	HFrEF	8	1	5	yes	11	no	16.5	no	40.2243	no	24.75	yes	20	no	0	no	6.56667	yes	0	3	yes	yes
Training	0	1	2250	76	female	0	0	15	483	0	0	0	15	483	0	17.9089	135	75	57	no	12	1	10	0	1	34	HFrEF	10.5	1	4	yes	17	no	12	no	65.7454	yes	24.4444	yes	76	yes	1	no	6.93333	yes	0	2	no	no
Training	1	1	2255	64	male	0	0	17	522	0	0	0	17	522	0	30.6689	85	50	62	yes	9	0	8	0	0	28	HFrEF	15	0	8.5	no	34	no	15	no	38.8077	no	18	yes	36	no	0	no	7.66667	yes	0	3	yes	yes
Training	0	1	2257	84	male	0	0	15	477	0	0	0	15	477	0	26.5832	110	66	47	no	9	0	9	0	0	44	HFmrEF	14	0	6	yes	31	no	23	no	30.0101	no	9.41176	no	46	yes	0	no	10.7667	no	1	2	no	yes
Training	0	1	2259	88	male	0	0	16	504	0	0	0	16	504	0	27.0416	118	64	66	yes	11	1	10	0	1	40	HFrEF	14	0	4	yes	26	no	26	yes	54.3565	yes	20	yes	34	no	0	no	6.5	yes	0	2	no	no
Training	1	1	2261	51	male	0	0	15	459	0	0	0	15	459	0	26.1224	125	70	65	yes	6	0	6	0	0	43	HFmrEF	17.7	0	10.5	no	29	no	13	no	28.1177	no	12	no	26	no	0	no	13.2667	no	0	1	no	no
Training	0	1	2263	59	male	0	0	16	496	0	0	0	16	496	0	22.4088	90	50	62	yes	10	0	9	0	0	36	HFrEF	15	0	7.5	yes	26	no	16.1	no	33.9996	no	12.9412	no	30	no	1	no	12.4667	no	1	1	no	no
Training	1	1	2267	55	male	0	0	8	272	0	0	0	8	272	0	31.4077	94	73	62	yes	11	1	10	0	1	23	HFrEF	11	1	4.5	yes	31	no	14.2	no	32.2512	no	11.1111	no	19	no	0	no	6.73333	yes	0	3	yes	yes
Training	0	1	2268	65	female	0	0	14	447	0	0	0	14	447	0	25.2363	140	45	71	yes	10	0	9	0	0	47	HFmrEF	25	0	7	yes	20	no	14	no	39.6096	no	8.88889	no	41	yes	0	yes	13.5333	no	0	1	no	no
Training	0	1	2270	85	male	0	0	17	535	0	0	0	17	535	0	29.7211	128	81	52	no	11	1	10	0	1	43	HFmrEF	18	0	8.5	no	18	no	15	no	18.0347	no	12	no	39	yes	0	no	18.3667	no	0	1	no	no
Training	1	1	2271	84	male	0	0	11	364	0	0	0	11	364	0	30.5858	122	83	53	no	9	0	9	0	0	24	HFrEF	10	1	7.5	yes	41	yes	33	yes	49.366	yes	14	no	44	yes	0	no	4.8	yes	0	3	yes	yes
Training	0	1	2273	73	female	0	0	10	333	0	0	0	10	333	0	25.2363	128	88	43	no	7	0	7	0	0	32	HFrEF	21.5	0	7.5	yes	16	no	13	no	20.9626	no	10	no	24	no	0	no	11.1667	no	0	1	no	no
Training	0	1	2274	74	female	0	0	8	267	0	0	0	8	267	0	26.5338	152	93	63	yes	8	0	8	0	0	32	HFrEF	25	0	8	no	17	no	10.3	no	28.9745	no	14.2857	no	24	no	0	no	7.4	yes	0	2	no	no
Training	0	1	2275	56	male	0	0	8	262	0	0	0	8	262	0	25.8121	102	66	41	no	8	0	8	0	0	43	HFmrEF	22.6	0	9.5	no	17	no	11	no	19.8052	no	14.6667	yes	30	no	0	no	12.8333	no	1	1	no	no
Training	0	1	2277	52	male	0	0	13	417	0	0	0	13	417	0	22.1607	117	74	57	no	10	0	10	0	0	38	HFrEF	18	0	9	no	21	no	16	no	17.3391	no	8.57143	no	21	no	0	no	11.2	no	0	2	no	no
Training	0	1	2279	33	male	0	0	7	221	0	0	0	7	221	0	23.7118	160	90	57	no	11	1	11	1	1	34	HFrEF	20	0	5	yes	37	no	14	no	53.0234	yes	16.3636	yes	69	yes	0	no	7.06667	yes	0	1	no	no
Training	0	1	2283	81	male	0	0	8	266	0	0	0	8	266	0	21.2585	120	70	41	no	7	0	8	0	0	46	HFmrEF	10	1	5.5	yes	15	no	18	no	27.9684	no	10	no	24	no	0	no	11.4	no	0	1	no	no
Training	1	1	2284	52	male	0	0	9	290	0	0	0	9	290	0	35.2245	151	90	58	no	12	1	10	0	1	31	HFrEF	19	0	11.5	no	36	no	16	no	39.6894	no	10.6667	no	36	no	0	no	8.23333	yes	0	1	no	yes
Training	0	1	2285	85	male	0	0	14	436	0	1	1	1	58	0	33.5176	136	65	46	no	10	0	9	0	0	39	HFrEF	12	1	9	no	35	no	20	no	41.6821	no	7.14286	no	30	no	1	no	14.3333	no	1	1	no	yes
Training	0	1	2286	75	female	0	0	13	405	0	0	0	13	405	0	29.34	140	92	48	no	9	0	8	0	0	49	HFmrEF	11	1	6.5	yes	25	no	18	no	52.2036	yes	15.1667	yes	36	no	0	no	8.73333	yes	0	3	yes	yes
Training	0	1	2287	87	male	0	0	9	274	0	0	0	9	274	0	22.0604	178	100	47	no	10	0	10	0	0	45	HFmrEF	24	0	9	no	24	no	7.7	no	17.2902	no	10.9091	no	39	yes	0	no	12.5333	no	1	3	yes	no
Training	1	1	2288	70	male	0	0	6	209	0	0	0	6	209	0	31.7418	149	76	64	yes	12	1	10	0	1	35	HFrEF	12	1	9	no	35	no	23	no	55.1081	yes	23	yes	66	yes	0	no	9	yes	0	3	yes	yes
Training	0	1	2289	88	male	0	0	11	353	0	0	0	11	353	0	25.9107	120	80	51	no	10	0	10	0	0	42	HFmrEF	21	0	8.5	no	22	no	17.1	no	50.4009	yes	8.33333	no	28	no	0	no	10.9667	no	0	1	no	no
Training	0	1	2290	71	male	0	0	17	532	0	1	1	27	845	0	29.0367	180	75	55	no	15	2	12	1	1	48	HFmrEF	16	0	10.5	no	31	no	17	no	37.5921	no	8.33333	no	34	no	0	no	13.1	no	0	1	no	no
Training	0	1	2292	66	female	1	1	6	205	0	0	0	6	205	1	16.263	130	80	47	no	9	0	8	0	0	49	HFmrEF	14	0	8.5	no	24	no	10	no	15.7083	no	8	no	20	no	0	no	15.1333	no	1	2	no	no
Training	0	1	2293	82	male	1	1	5	165	0	0	0	5	165	1	22.1453	136	50	56	no	11	1	11	1	1	39	HFrEF	12	1	9.5	no	20	no	12.7	no	33.2935	no	5	no	21	no	0	no	9.06667	yes	0	1	no	no
Training	0	1	2294	75	male	0	0	19	579	0	0	0	19	579	0	30.9917	134	86	65	yes	10	0	9	0	0	29	HFrEF	13	0	6	yes	17	no	10	no	37.2219	no	20	yes	39	yes	0	no	7	yes	0	1	no	yes
Training	0	1	2296	79	male	1	1	0	21	1	0	1	0	21	2	22.2222	140	80	63	yes	7	0	6	0	0	26	HFrEF	13	0	6	yes	39	yes	24.5	yes	81.7183	yes	17.0909	yes	60	yes	1	no	10.5	no	0	1	no	no
Training	0	1	2298	87	female	0	0	13	417	0	1	1	9	293	0	27.8159	164	90	46	no	11	1	10	0	1	49	HFmrEF	23.8	0	10.5	no	16	no	13	no	41.5963	no	16	yes	39	yes	1	no	12.5667	no	0	2	no	no
Training	0	1	2299	52	male	0	0	10	315	0	0	0	10	315	0	24.5675	128	91	60	yes	10	0	9	0	0	44	HFmrEF	25	0	11	no	37	no	25.7	yes	33.5045	no	10	no	34	no	0	yes	7.8	yes	0	3	yes	no
Training	0	1	2300	65	male	0	0	8	258	0	0	0	8	258	0	23.7228	125	60	50	no	8	0	8	0	0	33	HFrEF	22.1	0	7	yes	15	no	7.2	no	20.6086	no	12	no	21	no	0	no	8.4	yes	0	3	yes	no
Training	0	1	2303	80	female	0	0	17	538	0	0	0	17	538	0	29.7056	100	75	53	no	9	0	9	0	0	30	HFrEF	9	1	4.5	yes	22	no	11.7	no	47.4706	yes	12	no	38	no	0	no	7.1	yes	0	1	no	yes
Training	0	1	2307	70	male	1	1	4	132	0	0	0	4	132	1	25.9043	107	70	61	yes	9	0	10	0	0	37	HFrEF	8	1	5	yes	27	no	13	no	24.2607	no	8.88889	no	57	yes	0	no	6.63333	yes	0	1	no	yes
Training	0	1	2310	85	male	0	0	16	517	0	0	0	16	517	0	29.7578	126	70	41	no	11	1	11	1	1	49	HFmrEF	12	1	9	no	17	no	10.1	no	17.72	no	9.09091	no	15	no	0	no	17.6333	no	1	1	no	yes
Training	0	1	2311	63	male	1	1	2	65	1	1	1	0	27	2	32.2831	96	65	81	yes	6	0	6	0	0	18	HFrEF	21	0	7.5	yes	34	no	36	yes	41.2123	no	22.8571	yes	51	yes	0	no	5	yes	0	3	yes	yes
Training	0	1	2312	56	male	0	0	8	257	0	0	0	8	257	0	29.321	120	75	54	no	10	0	9	0	0	37	HFrEF	25.1	0	6	yes	15	no	14	no	21.884	no	24.4444	yes	51	yes	0	no	6.06667	yes	0	1	no	yes
Training	0	1	2317	84	male	0	0	18	564	0	0	0	18	564	0	32.0386	110	60	50	no	10	0	10	0	0	27	HFrEF	18	0	13.5	no	13	no	11.5	no	13.7169	no	14.5455	yes	41	yes	0	no	12.2333	no	0	2	no	yes
Training	0	1	2318	79	male	0	0	10	329	0	0	0	10	329	0	23.6713	157	71	48	no	10	0	10	0	0	44	HFmrEF	14	0	9.5	no	28	no	13	no	37.8879	no	20	yes	24	no	0	no	8.26667	yes	0	2	no	yes
Training	0	1	2319	86	male	0	0	14	439	0	0	0	14	439	0	26.0146	104	74	42	no	11	1	10	0	1	28	HFrEF	10	1	7	yes	40	yes	23.5	no	30.7063	no	10.7778	no	36	no	0	no	9.23333	yes	0	1	no	no
Training	0	1	2320	78	male	1	1	1	33	1	0	1	1	33	2	29.0533	95	60	52	no	6	0	6	0	0	43	HFmrEF	16	0	11.5	no	31	no	18.7	no	58.3622	yes	15.6364	yes	57	yes	1	no	8.26667	yes	0	3	yes	no
Training	0	1	2326	75	female	0	0	12	391	0	0	0	12	391	0	33.0579	186	77	47	no	11	1	11	1	1	43	HFmrEF	23	0	10.5	no	20	no	9.6	no	24.8657	no	15	yes	41	yes	0	no	10.9333	no	0	1	no	yes
Training	0	1	2327	75	female	0	0	7	239	0	0	0	7	239	0	29.6875	118	94	56	no	9	0	8	0	0	25	HFrEF	15	0	2.5	yes	19	no	12.4	no	14.4969	no	20	yes	17	no	1	no	6.36667	yes	0	1	no	no
Training	0	1	2329	54	male	0	0	10	315	0	0	0	10	315	0	25.6402	101	65	60	yes	12	1	13	1	1	39	HFrEF	18.5	0	5	yes	35	no	18.5	no	52.2856	yes	22.5	yes	46	yes	0	no	7.66667	yes	0	3	yes	no
Training	0	1	2330	70	male	0	0	9	302	0	0	0	9	302	0	25.9259	125	73	54	no	8	0	14	2	1	35	HFrEF	19.5	0	8.5	no	29	no	20.7	no	29.9276	no	11.3846	no	22	no	0	no	10.5333	no	1	1	no	no
Training	1	1	2331	51	male	0	0	8	270	0	1	1	12	388	0	31.7739	89	67	81	yes	7	0	8	0	0	17	HFrEF	12	1	5.5	yes	38	no	36.2	yes	59.4568	yes	51.5	yes	31	no	1	yes	2.40667	yes	1	3	yes	yes
Training	1	1	2334	82	male	0	0	12	375	0	0	0	12	375	0	24.8591	122	76	62	yes	7	0	7	0	0	30	HFrEF	12.9	0	7.5	yes	26	no	18	no	24.8224	no	16.9231	yes	65	yes	0	no	7.36667	yes	0	1	no	no
Training	0	1	2335	80	female	0	0	18	546	0	1	1	20	620	0	26.5731	150	60	54	no	11	1	7	0	1	42	HFmrEF	21	0	6.5	yes	27	no	17	no	47.6284	yes	9.375	no	43	yes	0	no	13.8	no	0	1	no	no
Training	0	1	2337	81	male	0	0	36	1099	0	1	1	0	8	0	25.1024	126	55	54	no	10	0	9	0	0	36	HFrEF	12	1	10	no	34	no	20	no	15.2156	no	21.3333	yes	54	yes	1	no	12.0667	no	0	3	yes	no
Training	0	1	2338	65	male	0	0	13	405	0	0	0	13	405	0	29.8877	114	76	41	no	12	1	12	1	1	39	HFrEF	21.7	0	11	no	34	no	14	no	26.7787	no	10.7692	no	32	no	0	no	10.8	no	0	2	no	yes
Training	0	1	2340	74	male	0	0	11	348	0	0	0	11	348	0	29.7143	118	78	52	no	12	1	10	0	1	35	HFrEF	11	1	7	yes	45	yes	36	yes	71.1469	yes	9	no	40	yes	1	yes	9	yes	1	3	yes	yes
Training	0	1	2343	48	male	0	0	11	362	0	0	0	11	362	0	31.1705	113	62	56	no	12	1	12	1	1	45	HFmrEF	29	0	13	no	25	no	18	no	39.7306	no	7.77778	no	39	yes	0	no	13.5667	no	1	1	no	yes
Training	0	1	2344	78	male	0	0	16	495	0	0	0	16	495	0	23.9869	170	80	50	no	12	1	10	0	1	47	HFmrEF	25	0	9	no	28	no	11.5	no	24.7728	no	4.54545	no	21	no	0	no	14.9333	no	0	1	no	no
Training	0	1	2347	81	male	0	0	16	504	0	0	0	16	504	0	24.7409	150	50	55	no	12	1	11	1	1	46	HFmrEF	26	0	8.5	no	37	no	22	no	46.1814	yes	20	yes	24	no	0	no	11.4333	no	0	3	yes	no
Training	0	1	2350	83	female	1	1	0	28	0	0	0	0	28	1	28.959	134	99	48	no	10	0	9	0	0	38	HFrEF	15	0	6.5	yes	16	no	10	no	38.1275	no	22.5	yes	79	yes	0	yes	12.9333	no	0	3	yes	yes
Training	0	1	2351	76	male	0	0	12	386	0	0	0	12	386	0	25.1486	106	56	54	no	10	0	9	0	0	48	HFmrEF	15	0	7	yes	29	no	18	no	50.4577	yes	18.1818	yes	56	yes	1	no	13	no	1	2	no	no
Training	0	1	2352	70	male	0	0	18	571	0	0	0	18	571	0	20.0883	120	80	55	no	11	1	8	0	1	47	HFmrEF	27	0	12	no	21	no	23.6	yes	57.6983	yes	9.33333	no	43	yes	0	no	14.9667	no	1	2	no	no
Training	0	1	2353	70	female	0	0	16	490	0	0	0	16	490	0	21.1927	166	98	44	no	9	0	8	0	0	49	HFmrEF	20	0	8	no	21	no	10.1	no	24.1374	no	13.3333	no	41	yes	0	no	15.4333	no	1	1	no	yes
Training	0	1	2356	83	male	0	0	9	301	0	0	0	9	301	0	26.6436	111	80	58	no	9	0	8	0	0	17	HFrEF	14	0	5.5	yes	77	yes	33	yes	100.291	yes	8.57143	no	39	yes	0	yes	5.3	yes	0	4	yes	no
Training	0	1	2358	56	female	0	0	7	231	0	0	0	7	231	0	24.0238	98	74	65	yes	7	0	7	0	0	23	HFrEF	13	0	4.5	yes	45	yes	31	yes	63.3002	yes	37.5556	yes	59	yes	1	yes	4.46667	yes	0	3	yes	no
Training	0	1	2360	80	male	1	1	10	333	0	1	1	1	60	1	28.257	140	75	50	no	10	0	10	0	0	35	HFrEF	11	1	6.5	yes	25	no	16	no	26.2886	no	16.3636	yes	43	yes	0	no	9.43333	yes	0	3	yes	no
Training	0	1	2363	54	male	0	0	16	514	0	0	0	16	514	0	23.8754	109	70	53	no	11	1	10	0	1	33	HFrEF	23	0	6.5	yes	22	no	17	no	23.3505	no	15.3846	yes	34	no	0	no	8.7	yes	0	1	no	no
Training	0	1	2366	67	male	0	0	9	300	0	1	1	21	655	0	33.6327	187	92	43	no	11	1	9	0	1	46	HFmrEF	19	0	11	no	32	no	19	no	25.7136	no	10	no	41	yes	0	no	15.3	no	1	3	yes	yes
Training	1	1	2368	73	male	0	0	9	292	0	0	0	9	292	0	27.1731	110	66	67	yes	6	0	7	0	0	33	HFrEF	21	0	7.5	yes	19	no	7.6	no	36.079	no	20	yes	18	no	0	no	8.2	yes	0	3	yes	no
Training	0	1	2370	57	male	0	0	13	406	0	0	0	13	406	0	26.6436	156	90	51	no	13	1	11	1	1	41	HFmrEF	16	0	8	no	26	no	13	no	25.4707	no	15	yes	41	yes	0	no	11.2667	no	1	1	no	no
Training	0	1	2371	57	female	0	0	10	304	0	0	0	10	304	0	18.424	115	75	41	no	8	0	8	0	0	35	HFrEF	13	0	8	no	33	no	12.5	no	37.3108	no	17.7778	yes	30	no	0	no	11.2333	no	1	2	no	no
Training	0	1	2374	57	male	0	0	6	209	0	0	0	6	209	0	22.8571	89	50	55	no	7	0	6	0	0	32	HFrEF	13	0	8	no	55	yes	26.8	yes	56.8138	yes	8	no	30	no	1	no	11.6	no	1	1	no	no
Training	0	1	2376	88	male	0	0	15	485	0	1	1	14	430	0	20.4152	190	70	50	no	10	0	10	0	0	28	HFrEF	17.6	0	7	yes	33	no	25	yes	81.4079	yes	7	no	49	yes	1	no	8.36667	yes	0	2	no	no
Training	0	1	2381	63	male	0	0	8	272	0	0	0	8	272	0	32.112	144	76	57	no	11	1	8	0	1	48	HFmrEF	25.7	0	7	yes	23	no	15	no	55.8214	yes	7.69231	no	32	no	0	no	10.7	no	0	1	no	yes
Training	0	1	2383	88	female	0	0	8	258	0	0	0	8	258	0	24.974	150	78	45	no	7	0	5	0	0	37	HFrEF	13	0	6.5	yes	13	no	12	no	45.4215	yes	20	yes	57	yes	1	no	8.76667	yes	0	3	yes	yes
Training	0	1	2385	81	male	1	1	7	227	0	1	1	0	17	1	23.3234	126	67	54	no	10	0	10	0	0	38	HFrEF	17	0	7.5	yes	21	no	24	yes	34.1788	no	11.7647	no	36	no	0	no	11.4	no	0	2	no	no
Training	0	1	2389	41	female	0	0	10	314	0	0	0	10	314	0	41.1429	142	81	55	no	11	1	11	1	1	43	HFmrEF	18	0	5.5	yes	15	no	16	no	53.5275	yes	28	yes	72	yes	1	no	10.2333	no	0	3	yes	yes
Training	0	1	2392	70	male	0	0	15	461	0	0	0	15	461	0	39.4521	130	77	59	no	11	1	10	0	1	49	HFmrEF	16	0	13	no	35	no	23	no	41.355	no	15.6	yes	26	no	0	no	14.6333	no	0	2	no	yes
Training	0	1	2393	78	male	1	1	1	54	1	0	1	1	54	2	27.6817	161	61	39	no	13	1	11	1	1	46	HFmrEF	12	1	7	yes	32	no	19	no	54.8194	yes	18.3333	yes	54	yes	0	no	13.6333	no	0	2	no	no
Training	0	1	2394	76	male	0	0	15	460	0	0	0	15	460	0	28.4005	120	70	70	yes	13	1	13	1	1	25	HFrEF	16	0	3.5	yes	26	no	22	no	106.508	yes	16.1667	yes	39	yes	1	no	4.83333	yes	1	3	yes	yes
Training	0	1	2396	70	male	0	0	18	563	0	0	0	18	563	0	25.6971	135	75	60	yes	9	0	7	0	0	19	HFrEF	11	1	5	yes	38	no	30.4	yes	45.1927	yes	25.7143	yes	43	yes	0	yes	5.13333	yes	0	3	yes	no
Training	0	1	2398	91	male	1	1	3	110	1	0	1	3	110	2	20.5966	117	74	46	no	12	1	12	1	1	37	HFrEF	15	0	9.5	no	35	no	19.5	no	17.9365	no	10.6667	no	51	yes	0	no	11.4667	no	1	1	no	no
Training	0	1	2399	74	male	0	0	8	266	0	0	0	8	266	0	29.2633	169	78	39	no	10	0	10	0	0	46	HFmrEF	14.8	0	12	no	28	no	11.6	no	20.8854	no	8	no	19	no	0	no	13.5	no	0	1	no	no
Training	0	1	2401	78	male	0	0	14	438	0	0	0	14	438	0	24.3375	146	71	43	no	11	1	11	1	1	45	HFmrEF	19	0	7	yes	29	no	14.7	no	31.9419	no	8	no	28	no	0	no	16.8667	no	0	1	no	no
Training	0	1	2402	60	male	0	0	10	328	0	0	0	10	328	0	36.0021	140	100	58	no	11	1	11	1	1	41	HFmrEF	26	0	13	no	23	no	14	no	47.7128	yes	5	no	43	yes	0	no	12.7333	no	1	4	yes	yes
Training	0	1	2404	81	male	0	0	9	276	0	0	0	9	276	0	29.0657	161	87	52	no	8	0	8	0	0	45	HFmrEF	19	0	10	no	23	no	12.4	no	13.8071	no	11.4286	no	17	no	0	no	14.9	no	0	1	no	yes
Training	0	1	2405	76	male	0	0	14	454	0	0	0	14	454	0	33.6901	120	65	49	no	13	1	12	1	1	36	HFrEF	21	0	7.5	yes	34	no	18	no	27.78	no	17.7778	yes	39	yes	0	no	10.9667	no	0	3	yes	yes
Training	0	1	2408	80	male	0	0	18	574	0	1	1	7	225	0	22.5896	112	44	57	no	8	0	6	0	0	42	HFmrEF	17	0	10.5	no	28	no	14	no	57.9535	yes	15.3846	yes	30	no	1	no	16.2333	no	1	2	no	no
Training	0	1	2409	58	male	0	0	14	444	0	0	0	14	444	0	29.668	108	68	50	no	9	0	8	0	0	47	HFmrEF	24	0	10.5	no	19	no	15.6	no	26.8766	no	9.33333	no	34	no	0	no	14.7	no	1	3	yes	yes
Training	0	1	2412	73	male	0	0	16	496	0	1	1	15	471	0	27.6817	170	110	58	no	7	0	11	1	1	23	HFrEF	12	1	4.5	yes	37	no	30.2	yes	65.7833	yes	17.8	yes	50	yes	1	no	5.93333	yes	0	2	no	no
Training	0	1	2414	57	male	0	0	14	426	0	0	0	14	426	0	30.8642	119	89	72	yes	8	0	8	0	0	35	HFrEF	7	1	6.5	yes	50	yes	25.9	yes	46.0132	yes	7.69231	no	28	no	0	no	5.96667	yes	1	3	yes	yes
Training	0	1	2415	76	male	0	0	10	333	0	0	0	10	333	0	21.1327	160	80	54	no	11	1	11	1	1	22	HFrEF	14	0	4.5	yes	25	no	29	yes	53.1174	yes	33.3333	yes	66	yes	1	no	7.93333	yes	1	4	yes	no
Training	0	1	2417	74	male	0	0	16	494	0	0	0	16	494	0	32.548	145	70	56	no	15	2	13	1	1	47	HFmrEF	27	0	12.5	no	22	no	19	no	43.3961	no	15	yes	36	no	0	no	12.4667	no	0	1	no	yes
Training	0	1	2418	69	female	0	0	14	444	0	0	0	14	444	0	32.872	154	90	52	no	7	0	8	0	0	47	HFmrEF	17	0	10.5	no	27	no	7.2	no	41.7373	no	11.4286	no	39	yes	0	no	12.6667	no	0	3	yes	yes
Training	0	1	2422	63	female	0	0	15	459	0	0	0	15	459	0	25.2595	150	80	60	yes	8	0	8	0	0	42	HFmrEF	26	0	8.5	no	23	no	13	no	24.4263	no	9.23077	no	30	no	0	no	9.86667	no	0	1	no	no
Training	0	1	2423	77	female	0	0	15	468	0	0	0	15	468	0	24.0569	150	90	46	no	10	0	9	0	0	49	HFmrEF	13	0	8.5	no	30	no	22	no	51.7553	yes	7.77778	no	46	yes	0	no	15.2333	no	0	1	no	no
Training	0	1	2424	52	male	0	0	15	470	0	0	0	15	470	0	28.5968	140	71	54	no	8	0	9	0	0	47	HFmrEF	24	0	10.5	no	25	no	20	no	27.032	no	7.77778	no	39	yes	0	no	15.6	no	1	1	no	no
Training	0	1	2426	31	male	0	0	10	314	0	0	0	10	314	0	26.449	124	73	57	no	8	0	8	0	0	33	HFrEF	14	0	11	no	26	no	10	no	16.7818	no	8.42105	no	32	no	0	no	7.53333	yes	1	3	yes	no
Training	0	1	2429	78	female	0	0	11	363	0	0	0	11	363	0	20.3244	121	53	45	no	8	0	9	0	0	42	HFmrEF	24	0	12.5	no	32	no	15.3	no	94.78	yes	35.5556	yes	41	yes	0	no	16.0333	no	0	1	no	no
Training	1	1	2430	47	male	0	0	15	470	0	0	0	15	470	0	29.0657	117	80	58	no	7	0	11	1	1	45	HFmrEF	17	0	8	no	27	no	12.9	no	16.8754	no	8.10526	no	21	no	0	no	10.9333	no	0	2	no	no
Training	0	1	2431	75	male	0	0	9	287	0	0	0	9	287	0	31.4879	130	80	49	no	10	0	13	1	1	35	HFrEF	13	0	5	yes	28	no	14.9	no	45.9673	yes	13.75	no	30	no	0	no	7.26667	yes	1	4	yes	yes
Training	0	1	2432	56	male	0	0	16	515	0	0	0	16	515	0	27.3356	132	80	53	no	11	1	8	0	1	47	HFmrEF	20	0	10	no	18	no	10.9	no	23.0951	no	9.23077	no	15	no	0	no	11.8	no	0	1	no	yes
Training	0	1	2434	44	male	0	0	13	422	0	0	0	13	422	0	25.1429	110	70	46	no	10	0	9	0	0	45	HFmrEF	21.7	0	10	no	26	no	12.3	no	15.0685	no	6.08696	no	20	no	0	no	13.5	no	1	1	no	no
Training	0	1	2435	78	male	0	0	10	315	0	0	0	10	315	0	24.8792	147	83	50	no	9	0	9	0	0	44	HFmrEF	12	1	6	yes	38	no	43.4	yes	53.129	yes	8.57143	no	49	yes	0	yes	13.4	no	1	2	no	no
Training	0	1	2437	82	female	0	0	16	497	0	0	0	16	497	0	26.8977	138	66	54	no	11	1	12	1	1	42	HFmrEF	14	0	6.5	yes	14	no	19	no	49.3269	yes	9.22222	no	32	no	0	no	8.1	yes	1	3	yes	yes
Training	0	1	2439	53	male	0	0	12	365	0	0	0	12	365	0	32.1402	120	75	71	yes	11	1	10	0	1	38	HFrEF	24	0	9.5	no	24	no	21	no	37.3131	no	6.66667	no	30	no	0	no	10.7	no	0	2	no	yes
Training	0	1	2441	79	male	0	0	9	303	0	1	1	3	102	0	34.8161	108	76	54	no	8	0	9	0	0	33	HFrEF	15	0	5	yes	34	no	31	yes	36.7322	no	16.9231	yes	40	yes	0	no	9.5	yes	0	3	yes	yes
Training	0	1	2443	65	male	0	0	11	364	0	0	0	11	364	0	27.4648	120	80	45	no	10	0	10	0	0	43	HFmrEF	23.4	0	11.5	no	30	no	16.6	no	31.3923	no	11.4286	no	21	no	0	no	17.7333	no	0	1	no	yes
Training	0	1	2444	62	male	0	0	17	522	0	0	0	17	522	0	25.5102	140	80	62	yes	9	0	9	0	0	28	HFrEF	12	1	6.5	yes	31	no	12	no	64.4324	yes	26.6667	yes	15	no	0	no	5.7	yes	0	1	no	no
Training	0	1	2446	68	male	0	0	9	299	0	0	0	9	299	0	26.2976	121	74	52	no	10	0	10	0	0	46	HFmrEF	21	0	11.5	no	21	no	15	no	28.8142	no	7.05882	no	18	no	0	no	14.7667	no	0	3	yes	no
Training	0	1	2448	64	male	0	0	13	405	0	0	0	13	405	0	26.8274	167	87	49	no	9	0	9	0	0	47	HFmrEF	21.5	0	8.5	no	19	no	12	no	25.0984	no	10.7692	no	21	no	0	no	12.6333	no	1	1	no	no
Training	0	1	2449	81	female	0	0	13	425	0	0	0	13	425	0	28.3447	126	70	42	no	11	1	9	0	1	35	HFrEF	25.2	0	7.5	yes	12	no	6.3	no	34.2282	no	20	yes	23	no	0	no	8.26667	yes	1	3	yes	yes
Training	0	1	2450	83	male	0	0	15	466	0	0	0	15	466	0	29.0659	90	70	63	yes	10	0	10	0	0	26	HFrEF	8	1	2.5	yes	36	no	29	yes	40.4245	no	14.6	yes	49	yes	1	no	4.36667	yes	0	4	yes	yes
Training	0	1	2451	79	male	0	0	6	200	0	0	0	6	200	0	26.0276	130	80	54	no	10	0	10	0	0	26	HFrEF	8	1	7.5	yes	26	no	11	no	37.3573	no	12	no	15	no	0	no	6.06667	yes	0	3	yes	no
Training	0	1	2452	77	male	0	0	13	414	0	1	1	15	472	0	27.7743	125	70	47	no	11	1	11	1	1	49	HFmrEF	13	0	9.5	no	33	no	14	no	19.397	no	12.3077	no	24	no	0	no	7.2	yes	0	1	no	no
Training	0	1	2453	62	male	0	0	12	378	0	1	1	7	238	0	25.6896	128	90	64	yes	13	1	8	0	1	35	HFrEF	11	1	4.5	yes	25	no	19	no	48.1472	yes	11.25	no	36	no	0	no	6.46667	yes	0	3	yes	no
Training	0	1	2454	77	male	0	0	15	463	0	0	0	15	463	0	18.9292	125	60	36	no	11	1	9	0	1	46	HFmrEF	21	0	13	no	33	no	16	no	19.8797	no	15	yes	34	no	0	no	14.25	no	0	1	no	yes
Training	1	1	2457	69	male	0	0	11	364	0	0	0	11	364	0	27.7551	120	73	70	yes	6	0	7	0	0	30	HFrEF	20.7	0	4.5	yes	17	no	13	no	54.3068	yes	19.5	yes	17	no	0	no	7.96667	yes	0	3	yes	no
Training	1	1	2458	72	male	0	0	15	459	0	1	1	0	10	0	27.6361	130	80	53	no	8	0	8	0	0	36	HFrEF	13	0	5.5	yes	32	no	12	no	31.4048	no	20	yes	39	yes	0	no	9.1	yes	1	2	no	no
Training	0	1	2459	81	male	1	1	5	172	1	0	1	5	172	2	29.4118	150	90	53	no	11	1	11	1	1	47	HFmrEF	20	0	9.5	no	28	no	21.8	no	32.5638	no	26.6667	yes	46	yes	0	no	16.3	no	0	3	yes	yes
Training	0	1	2460	46	male	0	0	12	387	0	0	0	12	387	0	26.8745	98	53	72	yes	10	0	9	0	0	36	HFrEF	22.7	0	13	no	36	no	24	yes	37.1904	no	6.15385	no	28	no	0	no	16.6333	no	1	1	no	no
Training	0	1	2461	82	male	0	0	17	519	0	1	1	6	200	0	25.6055	170	85	59	no	11	1	6	0	1	40	HFrEF	20	0	11.5	no	26	no	9	no	53.4281	yes	11.4286	no	39	yes	0	no	14.9667	no	0	1	no	no
Training	0	1	2466	57	male	0	0	16	508	0	0	0	16	508	0	36.2275	120	70	64	yes	11	1	11	1	1	33	HFrEF	13	0	10	no	29	no	15	no	11.7108	no	15.3846	yes	26	no	0	no	7.93333	yes	1	1	no	yes
Training	0	1	2467	49	female	0	0	8	261	0	0	0	8	261	0	25.3906	109	76	55	no	8	0	8	0	0	48	HFmrEF	20	0	9.5	no	25	no	11	no	29.794	no	12.8571	no	41	yes	0	no	12.4667	no	1	3	yes	no
Training	0	1	2469	67	male	1	1	4	128	1	0	1	4	128	2	24.2188	120	80	35	no	11	1	10	0	1	33	HFrEF	7	1	4.5	yes	34	no	23.7	yes	44.9896	yes	10.8235	no	32	no	0	no	8.63333	yes	0	2	no	no
Training	0	1	2470	63	male	0	0	16	494	0	1	1	5	169	0	24.7555	141	83	54	no	11	1	10	0	1	40	HFrEF	25	0	11	no	26	no	13	no	37.8618	no	15.3846	yes	43	yes	1	no	9.7	yes	0	3	yes	no
Training	0	1	2471	59	male	0	0	14	428	0	0	0	14	428	0	32.9507	114	72	49	no	9	0	9	0	0	22	HFrEF	13	0	7	yes	28	no	10	no	21.2397	no	7.14286	no	30	no	0	no	4.43333	yes	1	1	no	yes
Training	0	1	2475	69	male	0	0	8	246	0	0	0	8	246	0	29.3878	150	90	47	no	11	1	10	0	1	45	HFmrEF	24	0	11.5	no	37	no	14.7	no	15.5607	no	7.69231	no	37	no	0	no	12.3	no	0	2	no	no
Training	1	1	2476	83	male	0	0	15	457	0	1	1	23	709	0	29.7143	174	65	60	yes	11	1	12	1	1	37	HFrEF	12.4	0	9	no	30	no	18.6	no	80.8267	yes	5.33333	no	34	no	0	no	13.0333	no	0	1	no	no
Training	0	1	2478	84	male	0	0	18	561	0	0	0	18	561	0	24.1115	120	78	58	no	9	0	9	0	0	46	HFmrEF	10	1	7	yes	28	no	30	yes	45.901	yes	8.9	no	30	no	1	yes	13.5	no	1	1	no	no
Training	0	1	2479	81	male	0	0	10	330	0	0	0	10	330	0	24.3827	140	90	44	no	7	0	8	0	0	36	HFrEF	14	0	6.5	yes	21	no	10.6	no	79.0623	yes	8	no	41	yes	0	no	14.7	no	0	3	yes	no
Training	0	1	2482	78	male	0	0	15	473	0	0	0	15	473	0	28.3737	159	63	65	yes	8	0	7	0	0	26	HFrEF	17	0	8	no	23	no	22	no	57.3469	yes	20	yes	49	yes	0	no	9.66667	yes	0	2	no	yes
Training	0	1	2483	47	male	0	0	16	499	0	0	0	16	499	0	34.3506	110	70	58	no	9	0	9	0	0	49	HFmrEF	18	0	10.5	no	33	no	17	no	25.2557	no	7.5	no	32	no	0	no	16.1333	no	0	1	no	yes
Training	0	1	2484	44	male	0	0	9	300	0	0	0	9	300	0	26.2773	112	70	58	no	10	0	10	0	0	49	HFmrEF	23.5	0	10.5	no	19	no	12.6	no	26.1405	no	13.75	no	26	no	0	no	13.1	no	1	1	no	no
Training	0	1	2491	81	male	0	0	11	340	0	0	0	11	340	0	30.1194	126	70	36	no	10	0	10	0	0	46	HFmrEF	21	0	10.5	no	13	no	11.4	no	22.7928	no	8.88889	no	24	no	0	no	11.0667	no	0	1	no	yes
Training	0	1	2493	58	male	0	0	17	539	0	0	0	17	539	0	25.5102	120	79	58	no	8	0	6	0	0	48	HFmrEF	17.6	0	9	no	24	no	7.5	no	33.0422	no	12	no	15	no	0	no	10	no	0	3	yes	no
Training	0	1	2494	41	male	0	0	15	483	0	0	0	15	483	0	25.4017	109	88	50	no	10	0	11	1	1	46	HFmrEF	18.4	0	11	no	16	no	13	no	26.2931	no	10	no	15	no	0	no	7.66667	yes	0	2	no	no
Training	0	1	2495	55	female	0	0	9	277	0	0	0	9	277	0	27.0416	82	58	63	yes	6	0	8	0	0	32	HFrEF	7	1	2.5	yes	30	no	11.2	no	15.5304	no	6.66667	no	15	no	0	no	6.2	yes	1	2	no	yes
Training	0	1	2496	91	male	0	0	16	510	0	0	0	16	510	0	25.8166	130	80	61	yes	9	0	10	0	0	19	HFrEF	7	1	4.5	yes	27	no	14.6	no	61.3933	yes	22.5	yes	28	no	0	no	3.34667	yes	1	2	no	no
Training	0	1	2499	64	female	1	1	1	36	1	0	1	1	36	2	27.5391	125	60	62	yes	12	1	9	0	1	26	HFrEF	10	1	5.5	yes	26	no	12	no	24.1777	no	5.88235	no	43	yes	0	no	7.7	yes	0	2	no	no
Training	0	1	2500	80	male	0	0	16	487	0	0	0	16	487	0	33.0783	140	90	50	no	11	1	9	0	1	40	HFrEF	11	1	7.5	yes	42	yes	22	no	38.1408	no	14.4286	no	51	yes	0	no	9.16667	yes	0	2	no	yes
Training	0	1	2501	68	male	1	1	3	101	1	0	1	3	101	2	28.9647	182	82	50	no	10	0	8	0	0	47	HFmrEF	26.4	0	12.5	no	26	no	18.5	no	34.2011	no	24.6154	yes	17	no	0	no	15.5667	no	0	1	no	no
Training	0	1	2502	74	female	0	0	6	182	0	0	0	6	182	0	16.7657	115	34	42	no	12	1	10	0	1	48	HFmrEF	15	0	10.5	no	32	no	21	no	45.3087	yes	8.57143	no	41	yes	0	yes	18.4333	no	1	3	yes	no
Training	0	1	2504	64	male	0	0	14	438	0	0	0	14	438	0	26.3656	135	80	61	yes	10	0	9	0	0	47	HFmrEF	27	0	10.5	no	34	no	11.7	no	45.5255	yes	10	no	15	no	0	no	11.9	no	0	2	no	no
Training	0	1	2507	77	male	0	0	16	488	0	0	0	16	488	0	24.0213	100	60	59	no	7	0	7	0	0	49	HFmrEF	14	0	10.5	no	28	no	21	no	30.5429	no	25	yes	39	yes	0	no	17.9	no	0	3	yes	yes
Training	0	1	2508	82	male	0	0	8	271	0	0	0	8	271	0	25.8645	130	80	46	no	8	0	8	0	0	38	HFrEF	19	0	9.5	no	23	no	20	no	76.1004	yes	15	yes	54	yes	0	no	9.26667	yes	0	2	no	no
Training	0	1	2511	79	male	0	0	15	471	0	0	0	15	471	0	23.6244	120	80	60	yes	9	0	7	0	0	25	HFrEF	14	0	5.5	yes	26	no	18	no	54.829	yes	21.8182	yes	62	yes	1	no	7.9	yes	1	3	yes	no
Training	0	1	2512	52	female	0	0	16	512	0	0	0	16	512	0	19.5556	100	60	40	no	6	0	6	0	0	41	HFmrEF	18	0	8.5	no	18	no	7.9	no	20.6376	no	13.3333	no	24	no	0	no	15.0667	no	0	1	no	no
Training	1	1	2513	68	male	0	0	10	312	0	0	0	10	312	0	34.7975	150	94	60	yes	12	1	11	1	1	36	HFrEF	28	0	6.5	yes	29	no	19	no	34.763	no	10.9091	no	51	yes	1	no	10.1333	no	0	2	no	yes
Training	0	1	2516	69	female	0	0	19	581	0	0	0	19	581	0	31.6456	159	91	45	no	7	0	8	0	0	46	HFmrEF	10.7	1	7	yes	13	no	9.4	no	23.8004	no	15	yes	36	no	0	no	16.0333	no	0	3	yes	yes
Training	0	1	2521	73	female	1	1	12	382	1	1	1	10	333	2	25.4327	130	90	60	yes	10	0	10	0	0	28	HFrEF	14	0	6.5	yes	31	no	22	no	30.2625	no	10	no	28	no	0	no	7.96667	yes	1	4	yes	no
Training	0	1	2522	46	male	0	0	9	287	0	0	0	9	287	0	26.2649	112	60	63	yes	7	0	7	0	0	36	HFrEF	20.5	0	6.5	yes	15	no	9.4	no	46.0317	yes	12.8571	no	28	no	0	no	7.63333	yes	0	1	no	yes
Training	0	1	2523	84	female	0	0	14	427	0	0	0	14	427	0	25	120	75	43	no	10	0	10	0	0	48	HFmrEF	21.9	0	7.5	yes	18	no	7.5	no	20.3938	no	10	no	32	no	0	no	11.7333	no	1	2	no	no
Training	1	1	2524	81	male	0	0	11	339	0	1	1	19	599	0	23.7954	114	71	56	no	10	0	10	0	0	25	HFrEF	14	0	6.5	yes	32	no	32.6	yes	72.4687	yes	21.5714	yes	56	yes	1	yes	10.7	no	0	4	yes	yes
Training	0	1	2526	84	female	1	1	2	87	1	0	1	2	87	2	20.9184	88	64	36	no	8	0	6	0	0	24	HFrEF	9	1	5.5	yes	21	no	14	no	23.1556	no	17.7778	yes	36	no	0	no	7.96667	yes	0	3	yes	no
Training	0	1	2527	61	male	0	0	18	564	0	0	0	18	564	0	28.4571	138	66	62	yes	11	1	11	1	1	42	HFmrEF	24	0	12	no	33	no	17	no	41.4072	no	10	no	35.55	no	0	no	16.0333	no	1	2	no	no
Training	0	1	2531	61	male	0	0	18	547	0	0	0	18	547	0	22.2041	123	74	46	no	9	0	9	0	0	34	HFrEF	14	0	6.5	yes	27	no	7.5	no	16.4337	no	8.88889	no	18	no	0	no	9.86667	no	1	2	no	yes
Training	0	1	2532	69	male	0	0	16	489	0	0	0	16	489	0	28.7347	100	75	47	no	9	0	9	0	0	43	HFmrEF	21	0	8	no	17	no	11	no	33.8747	no	22	yes	36	no	0	no	11.5333	no	1	2	no	yes
Training	0	1	2536	80	male	0	0	16	491	0	0	0	16	491	0	30.1194	135	75	55	no	13	1	11	1	1	42	HFmrEF	17	0	7.5	yes	28	no	14	no	30.0927	no	8.94737	no	23	no	0	no	9.93333	no	0	3	yes	yes
Training	1	1	2540	60	male	0	0	8	266	0	0	0	8	266	0	26.5927	120	63	80	yes	6	0	6	0	0	34	HFrEF	25.6	0	10	no	21	no	18	no	27.1944	no	8.57143	no	15	no	0	no	10.3467	no	1	1	no	no
Training	0	1	2541	82	male	0	0	19	582	0	0	0	19	582	0	32.2708	133	75	61	yes	7	0	7	0	0	21	HFrEF	14.8	0	8.5	no	31	no	12.2	no	18.6129	no	13.3333	no	43	yes	0	no	4.53333	yes	0	1	no	yes
Training	0	1	2542	67	male	0	0	14	448	0	0	0	14	448	0	23.1837	118	71	77	yes	7	0	8	0	0	22	HFrEF	14	0	9	no	20	no	20	no	34.9591	no	11.4286	no	30	no	0	no	6.3	yes	1	2	no	no
Training	0	1	2547	83	male	0	0	17	520	0	0	0	17	520	0	21.4619	145	70	53	no	8	0	7	0	0	46	HFmrEF	11	1	6.5	yes	32	no	23.8	yes	67.0941	yes	14.6667	yes	41	yes	1	no	9.26667	yes	0	1	no	no
Training	0	1	2548	74	male	1	1	5	172	0	0	0	5	172	1	24.9337	125	70	60	yes	11	1	12	1	1	40	HFrEF	22	0	7	yes	35	no	35	yes	49.2447	yes	30	yes	49	yes	1	yes	13.6	no	0	3	yes	no
Training	1	1	2553	76	male	0	0	12	390	0	1	1	12	390	0	28.0899	120	70	71	yes	9	0	6	0	0	19	HFrEF	14	0	7	yes	36	no	28	yes	72.8728	yes	28.5714	yes	57	yes	0	yes	7.73333	yes	0	3	yes	yes
Training	0	1	2554	79	male	0	0	8	257	0	0	0	8	257	0	21.7079	139	89	59	no	9	0	10	0	0	37	HFrEF	15	0	6	yes	22	no	26	yes	89.985	yes	13.3333	no	69	yes	1	no	7.6	yes	1	1	no	no
Training	0	1	2555	82	male	0	0	19	580	0	0	0	19	580	0	28.3604	130	80	46	no	9	0	11	1	1	37	HFrEF	18	0	5.5	yes	16	no	13.7	no	41.2038	no	9	no	21	no	0	no	7.66667	yes	1	1	no	yes
Training	0	1	2558	87	male	0	0	9	289	0	1	1	5	171	0	29.0688	125	56	48	no	10	0	10	0	0	42	HFmrEF	21	0	8.5	no	41	yes	21	no	41.5453	no	8.57143	no	49	yes	0	no	15.3	no	1	3	yes	yes
Training	0	1	2560	82	male	0	0	15	484	0	0	0	15	484	0	24.9135	164	70	61	yes	12	1	11	1	1	43	HFmrEF	12	1	8.5	no	24	no	34	yes	85.1759	yes	15.7143	yes	69	yes	1	yes	15.8	no	0	2	no	no
Training	0	1	2561	62	male	0	0	12	366	0	0	0	12	366	0	30.4915	116	68	58	no	12	1	11	1	1	46	HFmrEF	19	0	8.5	no	29	no	18	no	54.4541	yes	5.71429	no	36	no	0	no	15.4333	no	1	1	no	yes
Training	0	1	2564	92	male	1	1	4	129	1	1	1	2	63	2	26.0146	135	65	50	no	11	1	10	0	1	48	HFmrEF	11.7	1	6.5	yes	22	no	30	yes	65.1346	yes	22.2222	yes	69	yes	1	yes	14.7333	no	1	3	yes	no
Training	0	1	2566	86	male	1	1	3	111	1	1	1	1	32	2	24.5089	122	55	41	no	11	1	10	0	1	37	HFrEF	20	0	10.5	no	15	no	13	no	41.6208	no	15.5556	yes	49	yes	0	no	14.2667	no	1	1	no	no
Training	0	1	2567	52	male	0	0	9	279	0	0	0	9	279	0	25.4327	122	81	46	no	7	0	7	0	0	45	HFmrEF	21	0	13.5	no	17	no	8.7	no	15.653	no	7.36842	no	24	no	0	no	16.1	no	0	1	no	no
Training	1	1	2568	73	male	0	0	18	552	0	0	0	18	552	0	28.3937	150	101	57	no	8	0	7	0	0	32	HFrEF	26	0	6.5	yes	27	no	25	yes	67.9456	yes	11.2308	no	32	no	0	no	12.1333	no	1	3	yes	yes
Training	0	1	2570	67	male	1	1	2	70	1	1	1	0	28	2	22.5306	141	80	65	yes	10	0	7	0	0	32	HFrEF	9	1	7.5	yes	33	no	31	yes	33.753	no	17.1429	yes	49	yes	1	no	6.36667	yes	0	4	yes	no
Training	1	1	2573	83	female	0	0	16	492	0	0	0	16	492	0	18.591	130	89	55	no	6	0	8	0	0	30	HFrEF	14	0	7	yes	40	yes	26.7	yes	75.5739	yes	18	yes	66	yes	0	no	8.96667	yes	0	3	yes	no
Training	0	1	2574	66	female	0	0	12	387	0	1	1	1	58	0	26.7094	110	58	56	no	8	0	8	0	0	22	HFrEF	12	1	5	yes	28	no	18	no	37.6289	no	10	no	49	yes	0	no	9.93333	no	1	1	no	yes
Training	1	1	2575	57	male	0	0	13	418	0	0	0	13	418	0	25.9095	154	80	67	yes	8	0	8	0	0	23	HFrEF	14	0	7.5	yes	30	no	18	no	37.3974	no	13.3333	no	28	no	0	no	7.46667	yes	0	3	yes	yes
Training	1	1	2576	48	male	0	0	9	277	0	0	0	9	277	0	27.4691	96	60	60	yes	8	0	8	0	0	35	HFrEF	19.2	0	6	yes	16	no	10	no	12.4464	no	12	no	22	no	0	no	6.76667	yes	1	3	yes	no
Training	0	1	2580	75	female	0	0	17	524	0	0	0	17	524	0	34.6268	135	50	46	no	14	2	10	0	1	42	HFmrEF	14	0	5	yes	20	no	18	no	36.0119	no	11.25	no	57	yes	1	no	9.23333	yes	1	3	yes	yes
Training	0	1	2581	85	male	0	0	14	441	0	1	1	15	462	0	27.7778	117	68	57	no	11	1	11	1	1	43	HFmrEF	14	0	6	yes	27	no	29	yes	76.2304	yes	13.3333	no	43	yes	0	no	8.66667	yes	1	3	yes	no
Training	0	1	2586	81	male	1	1	7	241	0	0	0	7	241	1	36.5062	107	78	64	yes	10	0	9	0	0	46	HFmrEF	18	0	8.5	no	31	no	22	no	33.7211	no	10.6667	no	36	no	0	no	7.76667	yes	0	1	no	yes
Training	0	1	2589	83	male	0	0	13	398	0	0	0	13	398	0	29.6875	91	54	42	no	9	0	9	0	0	31	HFrEF	16	0	5.5	yes	23	no	8.5	no	15.0544	no	15	yes	30	no	0	no	11.3	no	1	1	no	yes
Training	0	1	2591	75	male	0	0	11	352	0	1	1	1	39	0	29.3848	173	74	49	no	10	0	10	0	0	47	HFmrEF	14	0	10.5	no	28	no	16	no	44.2815	yes	14.2857	no	30	no	0	no	7.76667	yes	0	3	yes	yes
Training	0	1	2593	61	male	0	0	17	518	0	0	0	17	518	0	24.3375	130	77	48	no	12	1	10	0	1	45	HFmrEF	21	0	11	no	24	no	13	no	23.8211	no	6.66667	no	28	no	0	no	18.1	no	0	1	no	no
Training	1	1	2596	77	male	1	1	2	65	0	0	0	2	65	1	22.3954	130	80	67	yes	11	1	11	1	1	22	HFrEF	10	1	3	yes	22	no	17	no	47.3084	yes	20	yes	41	yes	1	no	6.16667	yes	1	1	no	yes
Training	0	1	2598	56	male	1	1	0	12	1	0	1	0	12	2	24.4473	122	76	59	no	10	0	8	0	0	31	HFrEF	20	0	8	no	22	no	8	no	22.991	no	12.7273	no	34	no	0	no	9.63333	yes	0	1	no	no
Training	0	1	2599	79	male	1	1	4	123	1	0	1	4	123	2	23.3844	120	60	51	no	10	0	10	0	0	49	HFmrEF	26.5	0	11	no	36	no	15.9	no	35.4299	no	20	yes	46	yes	1	yes	16.3667	no	1	4	yes	no
Training	0	1	2604	70	male	1	1	0	25	1	0	1	0	25	2	31.2457	110	70	54	no	10	0	10	0	0	32	HFrEF	19.8	0	8	no	21	no	15	no	48.1019	yes	17.3333	yes	46	yes	1	no	8.93333	yes	0	2	no	yes
Training	1	1	2606	67	male	0	0	11	356	0	1	1	0	19	0	24.7245	142	75	64	yes	10	0	10	0	0	49	HFmrEF	26	0	10.5	no	40	yes	22	no	59.5514	yes	13.3333	no	49	yes	0	no	14.1333	no	1	3	yes	yes
Training	0	1	2607	60	male	0	0	10	330	0	0	0	10	330	0	28.7317	133	85	60	yes	7	0	8	0	0	41	HFmrEF	28	0	13.5	no	22	no	10.4	no	20.685	no	9.41176	no	24	no	0	no	15.5667	no	0	1	no	no
Training	0	1	2608	61	male	0	0	7	234	0	1	1	20	611	0	33.8972	147	79	66	yes	7	0	9	0	0	49	HFmrEF	25	0	7.5	yes	27	no	16	no	38.5523	no	12.8571	no	39	yes	0	no	11.5333	no	1	3	yes	yes
Training	0	1	2610	71	male	0	0	10	306	0	0	0	10	306	0	28.3447	122	70	56	no	11	1	11	1	1	16	HFrEF	15	0	8.5	no	15	no	15.2	no	51.6057	yes	16.9231	yes	57	yes	0	no	8.63333	yes	0	3	yes	no
Training	0	1	2611	72	male	0	0	13	412	0	0	0	13	412	0	27.4286	130	80	64	yes	10	0	5	0	0	33	HFrEF	21	0	8	no	25	no	18	no	42.5629	no	15	yes	16	no	0	no	9.56667	yes	1	2	no	no
Training	1	1	2613	75	male	1	1	5	167	1	0	1	5	167	2	24.2803	126	88	60	yes	7	0	8	0	0	26	HFrEF	14.6	0	5	yes	35	no	24.4	yes	42.6391	no	15	yes	51	yes	0	no	5.5	yes	0	3	yes	no
Training	0	1	2614	82	male	0	0	12	366	0	1	1	1	43	0	21.6041	131	74	46	no	10	0	9	0	0	48	HFmrEF	12.4	0	9.5	no	21	no	15.5	no	20.2234	no	10	no	30	no	0	no	10.2333	no	0	1	no	yes
Training	0	1	2615	57	male	0	0	13	402	0	0	0	13	402	0	23.6614	120	80	61	yes	18	2	10	0	1	44	HFmrEF	22	0	9	no	30	no	21	no	44.9286	yes	15	yes	40	yes	0	no	7.53333	yes	1	4	yes	no
Training	0	1	2618	66	female	0	0	12	386	0	0	0	12	386	0	35.2508	150	90	53	no	11	1	9	0	1	41	HFmrEF	13	0	7.5	yes	15	no	13	no	29.078	no	6.15385	no	34	no	0	no	9.5	yes	0	1	no	yes
Training	0	1	2619	73	male	0	0	15	469	0	0	0	15	469	0	22.571	131	70	43	no	6	0	8	0	0	40	HFrEF	12	1	6.5	yes	21	no	7.2	no	22.0024	no	17.5	yes	15	no	0	no	11.6333	no	0	1	no	no
Training	0	1	2621	61	male	0	0	17	523	0	0	0	17	523	0	25.4694	135	90	63	yes	8	0	9	0	0	25	HFrEF	12	1	7	yes	53	yes	30.9	yes	60.978	yes	25.7143	yes	44	yes	0	no	11.8333	no	1	2	no	no
Training	0	1	2631	74	male	0	0	13	414	0	0	0	13	414	0	33.3659	140	90	61	yes	11	1	11	1	1	43	HFmrEF	14	0	8.5	no	34	no	21	no	34.6378	no	16	yes	24	no	0	no	9.56667	yes	0	3	yes	yes
Training	0	1	2632	83	male	0	0	8	260	0	0	0	8	260	0	25.5354	131	47	50	no	12	1	11	1	1	47	HFmrEF	17	0	7	yes	37	no	24	yes	65.4078	yes	17.7778	yes	68	yes	1	no	10.2	no	0	3	yes	no
Training	0	1	2633	38	male	0	0	13	411	0	0	0	13	411	0	20.5986	110	70	48	no	7	0	7	0	0	48	HFmrEF	26.4	0	8.5	no	22	no	11.9	no	20.1935	no	8.75	no	18	no	0	no	12.1667	no	0	1	no	no
Training	0	1	2634	68	male	0	0	17	544	0	0	0	17	544	0	29.0123	132	80	51	no	7	0	7	0	0	47	HFmrEF	11	1	4.5	yes	33	no	10.9	no	37.4172	no	12.8571	no	32	no	0	no	9.06667	yes	0	1	no	no
Training	0	1	2638	81	female	0	0	18	559	0	0	0	18	559	0	35.9862	152	74	57	no	9	0	9	0	0	47	HFmrEF	18	0	11	no	17	no	18	no	34.5582	no	10.6667	no	30	no	0	no	14.4333	no	0	3	yes	yes
Training	0	1	2640	77	male	0	0	17	524	0	0	0	17	524	0	27.4587	102	57	53	no	8	0	8	0	0	30	HFrEF	15	0	8	no	23	no	38.5	yes	67.7327	yes	13.0588	no	36	no	0	no	6.8	yes	0	3	yes	no
Training	0	1	2641	94	male	1	1	0	26	0	0	0	0	26	1	29.7211	100	60	36	no	10	0	10	0	0	26	HFrEF	11	1	6	yes	14	no	16	no	43.7205	yes	16.3636	yes	41	yes	0	no	6.03333	yes	1	3	yes	no
Training	0	1	2642	77	male	1	1	0	22	1	0	1	0	22	2	26.2966	106	62	47	no	9	0	9	0	0	47	HFmrEF	17	0	6.5	yes	33	no	28	yes	69.1262	yes	8.125	no	26	no	0	no	9.83333	yes	1	1	no	no
Training	0	1	2643	68	male	0	0	6	191	0	0	0	6	191	0	30.9304	130	80	49	no	8	0	8	0	0	38	HFrEF	17	0	10.5	no	17	no	12.3	no	36.1329	no	9.18182	no	28	no	0	no	10.9	no	0	1	no	yes
Training	0	1	2645	74	female	0	0	16	504	0	1	1	3	119	0	23.0518	155	75	40	no	8	0	9	0	0	48	HFmrEF	18	0	6.5	yes	30	no	16	no	40.6083	no	14	no	32	no	0	no	12.3667	no	1	2	no	no
Training	0	1	2646	81	male	1	1	3	115	0	0	0	3	115	1	18.3058	128	80	53	no	9	0	10	0	0	37	HFrEF	20	0	5.5	yes	18	no	15	no	35.8933	no	21.3333	yes	26	no	0	no	4.86667	yes	0	3	yes	no
Training	0	1	2647	81	male	0	0	10	327	0	1	1	2	79	0	24.3865	159	93	59	no	11	1	10	0	1	39	HFrEF	12	1	6.5	yes	26	no	12	no	124.238	yes	54.2857	yes	57	yes	0	yes	11.9	no	0	3	yes	no
Training	0	1	2649	71	female	0	0	11	356	0	0	0	11	356	0	28.5483	120	67	49	no	9	0	8	0	0	46	HFmrEF	14	0	6	yes	25	no	9	no	20.2099	no	15	yes	30	no	0	no	8.13333	yes	1	1	no	no
Training	1	1	2652	62	male	0	0	10	313	0	0	0	10	313	0	34.7222	129	81	66	yes	9	0	9	0	0	32	HFrEF	17	0	11.5	no	26	no	22	no	53.6212	yes	11.1111	no	30	no	0	no	10.1667	no	0	2	no	yes
Training	0	1	2653	80	female	0	0	16	489	0	0	0	16	489	0	24.4352	140	80	43	no	12	1	11	1	1	37	HFrEF	22	0	10.5	no	24	no	15	no	54.3657	yes	9.33333	no	54	yes	0	yes	8.86667	yes	0	2	no	no
Training	0	1	2655	83	male	0	0	12	393	0	0	0	12	393	0	24.6914	162	78	58	no	11	1	10	0	1	49	HFmrEF	19	0	11.5	no	30	no	17	no	38.0681	no	7.5	no	20	no	1	no	12.3667	no	0	3	yes	no
Training	0	1	2658	77	male	0	0	16	503	0	0	0	16	503	0	26.6749	180	65	54	no	14	2	12	1	1	47	HFmrEF	18	0	8.5	no	28	no	38	yes	56.7538	yes	11.5	no	51	yes	0	no	11.5333	no	1	1	no	no
Training	0	1	2659	88	male	0	0	17	538	0	1	1	8	263	0	28.089	120	80	57	no	12	1	12	1	1	26	HFrEF	18	0	4.5	yes	32	no	14	no	39.2262	no	17.7778	yes	43	yes	0	no	5.33333	yes	0	3	yes	no
Training	0	1	2661	90	male	0	0	10	313	0	0	0	10	313	0	22.4913	154	82	50	no	10	0	9	0	0	38	HFrEF	13	0	5	yes	22	no	20	no	35.9261	no	13.4286	no	32	no	0	no	4.53333	yes	1	3	yes	no
Training	1	1	2662	87	male	0	0	13	419	0	0	0	13	419	0	24.3911	119	70	67	yes	7	0	9	0	0	34	HFrEF	6	1	9.5	no	46	yes	34	yes	308.717	yes	28.4615	yes	63	yes	1	no	9.36667	yes	1	3	yes	no
Training	0	1	2663	49	male	0	0	11	357	0	0	0	11	357	0	28.3419	144	91	68	yes	8	0	8	0	0	33	HFrEF	13	0	6.5	yes	32	no	20	no	64.2458	yes	25	yes	15	no	0	no	9.9	no	0	3	yes	yes
Training	0	1	2670	66	female	0	0	12	371	0	0	0	12	371	0	38.9468	101	59	53	no	10	0	7	0	0	41	HFmrEF	13	0	7	yes	21	no	8.1	no	17.4028	no	15	yes	23	no	0	no	8.6	yes	1	3	yes	yes
[truncated: 58 more columns]
