# Supplementary material for: Clinical value of a comprehensive clinical- and echocardiography-based risk score on predicting cardiovascular outcomes in ischemic heart failure patients with reduced ejection fraction
Source: Clin Res Cardiol. 2024 Mar 6;114(5):541–56. doi: 10.1007/s00392-024-02399-1 (PMC12058811; doi:10.1007/s00392-024-02399-1)
Supplement: Supplementary file 8 — Supplementary file8 (XLSX 101 KB) [file 392_2024_2399_MOESM8_ESM.xlsx]

## Sheet: 09_IHF_Validate_data_IHF_187_Fi
Group_data	Group_ARNI	Group_IschemicHF	ID	Age	Sex	All_cause_death_HTx	All_cause_deathorHTx	Duration_BL_death_months	Duration_BL_death_days	CV_death	CV_Hospitalization	Combined_CV_event	Duration_BL_CV_events_months	Duration_BL_Combined_event_days	BMI	SBP	DBP	LVEDD	Grouping_LVEDD_59	IVSd	LVPWd	EF	Grouping_EF_40	TAPSE	Grouping_TAPSE_12	MAPSE	Grouping_MAPSE_8	RVD	Grouping_RVD_39	RAA	Grouping_RAA_24	LAVi	Grouping_LAVi_44	EE	Grouping_EE_14.5	sPAP	Grouping_sPAP_38	MR	TR	GLS	Grouping_GLS_9.8	NYHA	Grouping_NYHA_III_IV	Obesity	AF	Hypertension	Diabetes	Dyslipimedia	Hyperuricamie
Validate data	0	1	2674	78	male	0	0	67	2040	0	0	0	67	2040	22.3863	100	70	56	NA	9	9	45	NA	16	NA	8	NA	25	NA	25	NA	51.1395	NA	8	no	28	no	0	no	NA	NA	2	no	no	yes	yes	no	yes	no
Validate data	0	1	2677	63	male	0	0	36	1126	0	1	1	36	1123	25.7255	113	61	89	NA	4	9	28	NA	17	NA	7.5	NA	28	NA	26	NA	82.7407	NA	3.5	no	37	no	0	no	NA	NA	1	no	no	yes	yes	no	no	no
Validate data	0	1	2682	79	female	1	1	13	397	0	0	0	13	397	18.75	110	79	60	NA	7	6	18	NA	11	NA	4	NA	33	NA	21	NA	42.7031	NA	2	no	44.4	yes	0	no	NA	NA	4	yes	no	no	yes	no	yes	no
Validate data	0	1	2689	78	male	0	0	9	288	0	0	0	9	288	25.5036	137	70	62	NA	10	10	49	NA	18	NA	8.5	NA	28	NA	15	NA	46.0668	NA	6.5	no	29.6	no	0	no	NA	NA	3	yes	no	yes	yes	no	yes	yes
Validate data	0	1	2690	84	female	0	0	3	100	0	0	0	3	100	20.3244	111	55	53	NA	9	9	20	NA	8	NA	5.5	NA	34	NA	19.7	NA	48.9803	NA	5	no	53.2	yes	0	yes	NA	NA	3	yes	no	no	no	yes	yes	no
Validate data	0	1	2693	68	male	0	0	16	508	0	0	0	16	508	32.6059	168	83	47	NA	15	9	44	NA	29	NA	12.5	NA	24	NA	16	NA	23.9775	NA	6.5	no	36	no	0	no	NA	NA	1	no	yes	no	yes	no	no	yes
Validate data	0	1	2697	77	female	0	0	66	2024	0	1	1	54	1668	30.863	111	65	66	NA	8	9	42	NA	10	NA	7.5	NA	27	NA	15	NA	44.741	NA	6	no	56.4	yes	1	yes	NA	NA	3	yes	yes	no	yes	no	yes	yes
Validate data	1	1	2698	84	female	0	0	59	1825	0	0	0	59	1825	24.2188	123	75	58	NA	10	8	23	NA	15	NA	8	NA	24	NA	12	NA	53.5011	NA	4	no	31.7	no	0	no	NA	NA	3	yes	no	no	yes	no	yes	yes
Validate data	1	1	2700	74	male	0	0	59	1824	0	0	0	59	1824	25.8264	194	104	69	NA	7	6	42	NA	19	NA	9.5	NA	22	NA	13	NA	37.6752	NA	3.5	no	19.4	no	0	no	NA	NA	2	no	no	no	yes	yes	yes	no
Validate data	0	1	2701	71	male	0	0	60	1841	0	1	1	0	13	27.4145	178	102	50	NA	10	10	35	NA	24	NA	10	NA	37	NA	20	NA	28.8073	NA	3	no	28.3	no	0	no	NA	NA	2	no	no	no	yes	no	yes	no
Validate data	0	1	2702	67	male	0	0	69	2120	0	1	1	56	1728	25.1808	113	67	59	NA	12	8	41	NA	11	NA	8	NA	30	NA	19	NA	68.9607	NA	4.5	no	29.3	no	0	no	NA	NA	3	yes	no	no	yes	no	yes	no
Validate data	0	1	2707	81	male	0	0	63	1945	0	0	0	63	1945	24.7252	130	70	58	NA	13	14	39	NA	11	NA	7.5	NA	24	NA	20	NA	64.4781	NA	7	no	44.3	yes	1	no	NA	NA	3	yes	no	yes	yes	no	yes	no
Validate data	1	1	2708	90	female	0	0	12	378	0	1	1	1	33	20.5457	152	62	47	NA	8	8	29	NA	15	NA	6.5	NA	30	NA	21	NA	92.2773	NA	4	no	59.1	yes	0	yes	NA	NA	4	yes	no	no	yes	yes	yes	no
Validate data	0	1	2714	80	male	0	0	65	1995	0	1	1	5	171	26.4236	132	82	58	NA	9	8	20	NA	12	NA	4.5	NA	36	NA	25	NA	42.6089	NA	3	no	50.3	yes	0	no	NA	NA	2.5	yes	no	yes	yes	yes	yes	no
Validate data	0	1	2718	81	female	0	0	37	1138	0	0	0	37	1138	31.5556	115	65	43	NA	10	10	47	NA	18	NA	10.5	NA	28	NA	14	NA	34.8827	NA	6.5	no	24.5	no	0	no	NA	NA	3	yes	yes	no	yes	no	yes	yes
Validate data	0	1	2720	88	male	1	1	4	131	0	1	1	3	94	26.3656	143	70	52	NA	11	12	35	NA	12	NA	6.5	NA	44	NA	38	NA	52.3281	NA	8.5	no	43.4	yes	0	yes	NA	NA	2	no	no	yes	yes	yes	no	yes
Validate data	0	1	2721	82	male	0	0	9	300	0	0	0	9	300	24.3865	NA	NA	56	NA	10	9	47	NA	12	NA	7.5	NA	35	NA	18	NA	89.1662	NA	7	no	44.5	yes	0	no	NA	NA	2	no	no	no	yes	no	yes	yes
Validate data	0	1	2722	84	female	0	0	41	1275	0	1	1	4	132	23.4375	NA	NA	45	NA	9	8	47	NA	18	NA	6	NA	22	NA	14	NA	38.2229	NA	#NULL!	NA	45	yes	1	no	NA	NA	2	no	no	no	yes	no	yes	yes
Validate data	0	1	2724	73	male	0	0	65	1985	0	1	1	65	1979	25.3515	126	75	45	NA	12	9	50	NA	15.9	NA	7	NA	34	NA	31	NA	28.7322	NA	10	no	34.5	no	0	no	NA	NA	2	no	no	yes	yes	yes	no	no
Validate data	1	1	2725	67	male	0	0	66	2034	0	1	1	22	674	20.4152	99	56	59	NA	10	9	21	NA	18	NA	7.5	NA	21	NA	11	NA	29.7109	NA	4	no	30.96	no	0	no	NA	NA	2	no	no	yes	yes	no	no	yes
Validate data	0	1	2727	73	male	0	0	63	1946	0	1	1	33	1023	32.1929	160	72	52	NA	12	11	35	NA	14	NA	8	NA	29	NA	23	NA	43.7215	NA	8	no	29.6	no	0	no	NA	NA	3	yes	yes	yes	yes	no	yes	yes
Validate data	1	1	2728	74	male	0	0	28	872	0	0	0	28	872	20.8611	110	54	70	NA	9	9	21	NA	10	NA	4.5	NA	36	NA	25	NA	67.6713	NA	3.5	no	59.7	yes	0	yes	NA	NA	3	yes	no	no	yes	yes	yes	no
Validate data	0	1	2734	79	male	0	0	27	833	0	0	0	27	833	31.1419	170	102	43	NA	14	11	34	NA	12	NA	4	NA	18	NA	25	NA	50.1564	NA	6	no	21.64	no	0	no	NA	NA	3	yes	yes	yes	yes	no	yes	yes
Validate data	0	1	2737	55	male	0	0	42	1289	0	0	0	42	1289	32.6531	98	76	68	NA	11	11	37	NA	13	NA	9	NA	33	NA	21	NA	87.8806	NA	#NULL!	NA	39.2	yes	0	no	NA	NA	2	no	yes	yes	yes	yes	yes	yes
Validate data	1	1	2738	68	female	0	0	69	2124	0	1	1	35	1067	37.0878	124	74	61	NA	8	8	31	NA	11	NA	11	NA	41	NA	22	NA	57.8599	NA	8	no	59.1	yes	1	yes	NA	NA	3	yes	yes	yes	yes	yes	yes	yes
Validate data	0	1	2740	78	male	1	1	11	337	1	0	1	11	337	23.7654	146	82	48	NA	10	10	31	NA	8	NA	4.5	NA	44	NA	30	NA	30.0369	NA	9	no	61.1	yes	1	yes	NA	NA	4	yes	no	yes	yes	yes	yes	yes
Validate data	0	1	2743	80	male	0	0	32	1002	0	0	0	32	1002	26.4721	106	66	47	NA	13	12	38	NA	14	NA	7	NA	29	NA	26	NA	62.4723	NA	5	no	29.1	no	0	no	NA	NA	3	yes	no	yes	yes	no	yes	no
Validate data	0	1	2745	72	male	1	1	64	1952	0	0	0	64	1952	31.5334	126	82	65	NA	9	10	27	NA	12	NA	6.5	NA	32	NA	23	NA	58.3783	NA	12	no	34.3	no	0	no	NA	NA	4	yes	yes	yes	yes	yes	yes	no
Validate data	0	1	2746	79	male	0	0	5	173	0	1	1	5	172	17.6177	165	62	61	NA	11	9	41	NA	19	NA	6	NA	19	NA	16	NA	42.248	NA	6.5	no	56.6	yes	0	no	NA	NA	3	yes	no	no	no	no	yes	no
Validate data	0	1	2747	86	male	0	0	5	159	0	1	1	3	90	23.8281	120	80	51	NA	12	10	33	NA	14	NA	7.5	NA	35	NA	19	NA	31.2214	NA	8	no	44	yes	0	yes	NA	NA	3	yes	no	yes	yes	yes	yes	yes
Validate data	0	1	2751	56	male	0	0	48	1474	0	0	0	48	1474	27.0258	107	74	43	NA	11	11	44	NA	16	NA	8	NA	28	NA	13	NA	59.0746	NA	5.5	no	24.5	no	0	no	NA	NA	3	yes	no	no	yes	no	yes	no
Validate data	0	1	2754	84	male	0	0	58	1780	0	0	0	58	1780	22.5981	NA	NA	48	NA	15	12	40	NA	11	NA	7	NA	23	NA	16	NA	23.1707	NA	5.5	no	22	no	0	no	NA	NA	2	no	no	no	yes	no	yes	no
Validate data	0	1	2755	78	female	0	0	57	1755	0	0	0	57	1755	28.2284	123	62	62	NA	8	10	24	NA	11	NA	5	NA	20	NA	13	NA	48.13	NA	6	no	47.8	yes	0	no	NA	NA	3	yes	no	no	yes	no	no	yes
Validate data	0	1	2758	75	male	0	0	65	1988	0	0	0	65	1988	29.1363	116	81	43	NA	9	10	40	NA	18	NA	8	NA	49	NA	37	NA	85.6731	NA	5.5	no	54.7	yes	0	no	NA	NA	4	yes	no	yes	yes	no	no	yes
Validate data	0	1	2759	83	male	0	0	41	1247	0	0	0	41	1247	29.7609	76	38	58	NA	8	8	42	NA	19	NA	10	NA	32	NA	21	NA	62.8518	NA	11	no	47.9	yes	0	no	NA	NA	3	yes	yes	yes	yes	no	no	yes
Validate data	0	1	2765	78	male	0	0	4	146	0	0	0	4	146	22.3094	90	58	60	NA	8	8	33	NA	19	NA	8.5	NA	32	NA	19	NA	37.0777	NA	5.5	no	41.2	yes	1	no	NA	NA	2	no	no	no	yes	no	yes	yes
Validate data	0	1	2767	69	male	0	0	34	1051	0	0	0	34	1051	24.5089	120	70	49	NA	11	10	39	NA	17	NA	10	NA	28	NA	18	NA	46.6153	NA	6	no	18.1	no	0	no	NA	NA	3	yes	no	yes	no	no	no	no
Validate data	0	1	2769	74	male	0	0	13	406	0	0	0	13	406	24.8792	178	110	54	NA	8	9	41	NA	15	NA	7.5	NA	29	NA	29	NA	106.258	NA	4	no	46.9	yes	0	no	NA	NA	2	no	no	no	yes	no	yes	no
Validate data	1	1	2770	57	male	0	0	61	1868	0	0	0	61	1868	24.5351	140	70	53	NA	11	10	40	NA	22	NA	7.5	NA	28	NA	15	NA	26.0172	NA	6.5	no	30.4	no	0	no	NA	NA	1	no	no	no	no	no	no	yes
Validate data	1	1	2772	69	female	0	0	65	1977	0	1	1	24	736	26.9274	120	60	60	NA	12	12	33	NA	17	NA	7	NA	19	NA	11	NA	19.375	NA	5	no	29	no	0	no	NA	NA	3	yes	no	no	yes	no	yes	yes
Validate data	1	1	2773	79	male	0	0	65	1978	0	1	1	22	675	26.2773	140	70	58	NA	8	8	32	NA	18	NA	8	NA	24	NA	25	NA	63.6878	NA	5	no	30.3	no	0	no	NA	NA	3	yes	no	yes	yes	yes	yes	no
Validate data	0	1	2774	63	male	0	0	12	392	0	0	0	12	392	25.2279	142	106	55	NA	7	7	30	NA	18	NA	6	NA	23	NA	15	NA	29.5923	NA	5	no	36.8	no	0	no	NA	NA	2	no	no	yes	yes	yes	yes	no
Validate data	0	1	2776	82	female	0	0	8	242	0	0	0	8	242	20.0288	114	76	37	NA	8	8	32	NA	16	NA	7.5	NA	26	NA	14	NA	28.2354	NA	4.5	no	66.5	yes	0	yes	NA	NA	3	yes	no	no	yes	no	yes	no
Validate data	0	1	2781	77	male	0	0	52	1593	0	0	0	52	1593	23.8754	135	70	50	NA	11	12	33	NA	10	NA	10	NA	26	NA	25.8	NA	52.2607	NA	6.5	no	45	yes	1	no	NA	NA	1	no	no	no	yes	no	yes	yes
Validate data	1	1	2782	47	male	0	0	4	124	0	0	0	4	124	35.0621	130	80	64	NA	8	9	28	NA	12	NA	6.5	NA	41	NA	25	NA	29.7587	NA	6	no	38	no	0	no	NA	NA	3	yes	yes	yes	no	no	no	yes
Validate data	1	1	2785	63	male	0	0	62	1900	0	0	0	62	1900	21.2963	136	72	55	NA	8	9	47	NA	13	NA	9.5	NA	27	NA	21	NA	34.6708	NA	5.5	no	24	no	0	no	NA	NA	1	no	no	no	no	yes	no	no
Validate data	0	1	2786	72	male	0	0	63	1937	0	0	0	63	1937	29.0253	138	75	50	NA	10	9	47	NA	14	NA	9	NA	27	NA	18	NA	32.0789	NA	5.5	no	32	no	0	no	NA	NA	3	yes	no	no	yes	yes	no	no
Validate data	1	1	2787	77	male	0	0	12	385	0	0	0	12	385	25.9516	120	80	56	NA	7	8	43	NA	11	NA	7	NA	31	NA	19	NA	54.734	NA	7.5	no	30	no	0	no	NA	NA	3	yes	no	yes	yes	yes	no	yes
Validate data	0	1	2790	68	male	0	0	59	1818	0	1	1	1	46	26.3656	127	76	61	NA	7	8	41	NA	18	NA	10	NA	19	NA	15	NA	49.7117	NA	7	no	56	yes	1	no	NA	NA	3	yes	no	no	yes	yes	yes	yes
Validate data	0	1	2798	57	male	1	1	33	1024	1	1	1	32	987	26.8245	110	75	45	NA	10	12	46	NA	29	NA	7	NA	34	NA	18	NA	23.4459	NA	#NULL!	NA	32	no	0	no	NA	NA	1	no	no	no	yes	no	no	yes
Validate data	1	1	2799	66	male	0	0	66	2016	0	1	1	58	1783	26.4355	130	80	66	NA	9	9	37	NA	14	NA	11	NA	30	NA	12	NA	15.9807	NA	#NULL!	NA	26	no	0	no	NA	NA	2	no	no	yes	yes	yes	yes	yes
Validate data	0	1	2801	70	male	0	0	5	172	0	0	0	5	172	28.0428	131	84	44	NA	8	7	48	NA	10	NA	8	NA	33	NA	26	NA	89.5138	NA	8	no	42	yes	0	no	NA	NA	1	no	no	yes	yes	no	yes	yes
Validate data	0	1	2803	66	female	0	0	4	149	0	1	1	4	147	39.4266	75	53	71	NA	12	10	49	NA	20	NA	8.5	NA	25	NA	17	NA	37.1466	NA	4.5	no	34	no	0	no	NA	NA	3	yes	yes	yes	yes	yes	no	no
Validate data	0	1	2804	86	female	1	1	41	1265	1	1	1	1	47	24.6094	95	50	48	NA	13	8	32	NA	11	NA	8.5	NA	26	NA	18	NA	45.2885	NA	3.5	no	49	yes	1	no	NA	NA	3	yes	no	yes	no	yes	no	yes
Validate data	0	1	2805	64	female	0	0	6	192	0	0	0	6	192	25	110	70	44	NA	7	7	35	NA	19	NA	9.5	NA	22	NA	10	NA	25.7922	NA	6	no	21	no	0	no	NA	NA	3	yes	no	no	yes	no	no	no
Validate data	0	1	2808	81	male	0	0	17	517	0	1	1	1	54	23.4375	134	85	47	NA	29	12	39	NA	19	NA	9.5	NA	19	NA	12	NA	39.4559	NA	6	no	36	no	0	no	NA	NA	1	no	no	no	yes	no	no	yes
Validate data	0	1	2810	76	female	0	0	15	460	0	0	0	15	460	27.0416	110	55	59	NA	11	10	39	NA	24	NA	10	NA	30	NA	18	NA	27.4371	NA	7.5	no	31	no	0	no	NA	NA	3	yes	no	no	yes	no	yes	no
Validate data	0	1	2813	72	female	1	1	16	513	1	1	1	3	117	27.0051	108	65	53	NA	12	10	42	NA	21	NA	9	NA	31	NA	12	NA	43.1101	NA	5.5	no	34	no	1	no	NA	NA	4	yes	no	no	yes	no	no	yes
Validate data	1	1	2816	80	male	0	0	26	797	0	1	1	0	18	32.9067	121	65	57	NA	8	8	49	NA	16	NA	10	NA	44	NA	39	NA	35.2907	NA	7.5	no	38	no	0	no	NA	NA	2	no	yes	yes	yes	no	yes	yes
Validate data	0	1	2820	62	female	0	0	61	1877	0	0	0	61	1877	20.0692	105	60	60	NA	9	9	45	NA	26	NA	8.5	NA	29	NA	18	NA	50.2783	NA	5.5	no	40	yes	1	no	NA	NA	1	no	no	yes	yes	no	yes	no
Validate data	0	1	2822	79	male	0	0	12	391	0	0	0	12	391	25.8876	180	80	51	NA	11	10	41	NA	22	NA	8.5	NA	32	NA	20	NA	60.8883	NA	8	no	59	yes	0	yes	NA	NA	3	yes	no	no	yes	yes	yes	yes
Validate data	1	1	2826	77	male	0	0	61	1886	0	0	0	61	1886	34.7178	105	54	63	NA	7	10	28	NA	15	NA	7	NA	22	NA	17	NA	31.7556	NA	5	no	44	yes	0	no	NA	NA	2	no	yes	yes	yes	no	yes	yes
Validate data	0	1	2828	68	female	0	0	4	147	0	0	0	4	147	30.111	98	58	60	NA	10	9	39	NA	11	NA	8	NA	31	NA	12	NA	32.5412	NA	3.5	no	46	yes	0	yes	NA	NA	3	yes	yes	yes	yes	yes	yes	no
Validate data	0	1	2830	72	male	0	0	13	399	0	1	1	0	18	36.7537	140	90	58	NA	11	10	31	NA	17	NA	8	NA	26	NA	15	NA	15.3087	NA	4.5	no	23	no	0	no	NA	NA	4	yes	yes	no	yes	yes	yes	yes
Validate data	0	1	2834	52	male	0	0	3	100	0	0	0	3	100	25.9259	130	80	49	NA	8	8	35	NA	19	NA	12	NA	28	NA	17	NA	40.2306	NA	7	no	32	no	0	no	NA	NA	4	yes	no	no	yes	no	yes	no
Validate data	1	1	2838	83	male	0	0	36	1096	0	0	0	36	1096	23.0546	161	93	47	NA	12	12	35	NA	12	NA	8	NA	26	NA	31	NA	52.151	NA	6.5	no	52	yes	0	no	NA	NA	4	yes	no	yes	yes	yes	no	yes
Validate data	0	1	2840	72	male	1	1	37	1144	1	1	1	14	455	21.4533	180	80	51	NA	11	10	48	NA	14	NA	9.5	NA	22	NA	14	NA	22.6911	NA	3	no	20	no	0	no	NA	NA	1	no	no	no	no	no	yes	yes
Validate data	0	1	2841	60	male	0	0	20	624	0	1	1	19	605	22.2753	107	58	58	NA	20	9	26	NA	17	NA	7	NA	28	NA	24.6	NA	62.8904	NA	6.5	no	27	no	0	no	NA	NA	2	no	no	yes	no	no	no	no
Validate data	0	1	2842	88	male	0	0	45	1394	0	0	0	45	1394	27.4587	89	46	58	NA	12	10	44	NA	13	NA	8.5	NA	24	NA	25	NA	47.2667	NA	6	no	46	yes	1	no	NA	NA	3	yes	no	yes	yes	yes	yes	yes
Validate data	0	1	2844	89	male	0	0	37	1149	0	1	1	37	1137	31.8339	60	40	60	NA	13	9	33	NA	12	NA	5.5	NA	28	NA	17	NA	39.3585	NA	4	no	59	yes	0	no	NA	NA	1	no	yes	yes	yes	no	no	no
Validate data	0	1	2846	84	female	0	0	38	1165	0	0	0	38	1165	30.8185	120	74	62	NA	9	8	31	NA	18	NA	8.5	NA	30	NA	23	NA	43.4041	NA	6.5	no	65	yes	1	yes	NA	NA	3	yes	yes	yes	no	no	no	yes
Validate data	1	1	2847	64	male	0	0	15	473	0	1	1	7	217	25.5354	114	61	66	NA	7	7	32	NA	11	NA	8	NA	30	NA	18	NA	44.6193	NA	7	no	27	no	1	no	NA	NA	2	no	no	no	yes	no	yes	yes
Validate data	0	1	2849	92	male	0	0	49	1511	0	0	0	49	1511	25	155	84	43	NA	9	9	37	NA	15	NA	10	NA	23	NA	30	NA	40.8572	NA	7.5	no	27	no	0	yes	NA	NA	1	no	no	yes	yes	no	yes	no
Validate data	0	1	2854	65	male	0	0	71	2175	0	1	1	12	371	31.5115	136	61	59	NA	10	11	42	NA	14	NA	10	NA	40	NA	27	NA	49.8727	NA	7.5	no	55	yes	0	yes	NA	NA	3	yes	yes	yes	yes	yes	yes	yes
Validate data	1	1	2856	72	male	0	0	62	1893	0	1	1	20	631	28.0557	127	75	63	NA	9	9	26	NA	15	NA	7	NA	29	NA	15	NA	61.667	NA	5.5	no	51	yes	1	yes	NA	NA	3	yes	no	no	yes	no	yes	no
Validate data	0	1	2861	65	male	0	0	67	2050	0	1	1	1	60	32.4905	91	58	54	NA	11	10	30	NA	12	NA	7	NA	33	NA	20	NA	27.5568	NA	6.5	no	44	yes	0	no	NA	NA	3	yes	yes	yes	yes	no	no	yes
Validate data	0	1	2863	60	male	0	0	5	167	0	0	0	5	167	25.1486	132	86	62	NA	7	8	19	NA	13	NA	5.5	NA	26	NA	14	NA	66.2991	NA	5	no	54	yes	0	no	NA	NA	4	yes	no	yes	yes	no	no	yes
Validate data	0	1	2865	70	male	1	1	3	98	1	0	1	3	98	41.66	120	70	70	NA	11	11	35	NA	20	NA	7	NA	33	NA	21	NA	76.8233	NA	8.5	no	31	no	1	no	NA	NA	3	yes	yes	yes	yes	yes	no	yes
Validate data	0	1	2868	87	male	0	0	55	1681	0	1	1	2	63	26.1752	104	59	47	NA	10	11	24	NA	17	NA	6.5	NA	19	NA	13	NA	18.1454	NA	3	no	28	no	0	no	NA	NA	4	yes	no	no	yes	yes	yes	yes
Validate data	0	1	2869	87	male	0	0	31	956	0	0	0	31	956	25.9107	142	70	50	NA	8	8	28	NA	18	NA	7.5	NA	26	NA	18	NA	42.2904	NA	7	no	49	yes	0	no	NA	NA	1	no	no	no	yes	yes	yes	yes
Validate data	0	1	2870	58	female	0	0	5	160	0	0	0	5	160	32.2708	141	80	54	NA	13	14	45	NA	21	NA	9.5	NA	23	NA	10	NA	32.1952	NA	5	no	36	no	0	no	NA	NA	3	yes	yes	no	yes	yes	yes	no
Validate data	1	1	2873	58	male	1	1	9	293	1	0	1	9	293	25.6173	130	65	65	NA	9	9	35	NA	22	NA	7.5	NA	27	NA	14	NA	54.2432	NA	6	no	48	yes	1	no	NA	NA	2	no	no	yes	yes	no	yes	yes
Validate data	0	1	2874	67	female	0	0	69	2121	0	1	1	69	2121	27.5482	90	55	47	NA	16	12	42	NA	18	NA	10	NA	27	NA	10	NA	25.7724	NA	6.5	no	32	no	0	no	NA	NA	2	no	no	no	yes	no	yes	no
Validate data	0	1	2876	74	male	1	1	48	1468	1	1	1	5	183	29.7609	122	57	54	NA	12	12	44	NA	27	NA	6.5	NA	33	NA	15	NA	48.5441	NA	6.5	no	47	yes	1	no	NA	NA	4	yes	yes	no	no	no	yes	yes
Validate data	0	1	2877	81	male	0	0	47	1443	0	0	0	47	1443	27.7008	110	75	61	NA	9	9	48	NA	26	NA	9.5	NA	34	NA	24	NA	73.4334	NA	7.5	no	38	no	1	no	NA	NA	3	yes	no	yes	yes	no	yes	no
Validate data	1	1	2878	61	male	0	0	60	1838	0	0	0	60	1838	28.4055	121	70	57	NA	12	8	36	NA	34	NA	8	NA	24	NA	12	NA	35.5433	NA	5	no	21	no	0	no	NA	NA	2	no	no	no	yes	no	yes	yes
Validate data	0	1	2879	71	female	0	0	45	1396	0	0	0	45	1396	30.7306	119	75	49	NA	9	8	47	NA	11	NA	9	NA	20	NA	11	NA	27.9969	NA	5.5	no	26	no	0	no	NA	NA	1	no	yes	no	yes	no	no	no
Validate data	0	1	2880	90	female	1	1	35	1093	1	0	1	35	1093	23.2335	163	70	58	NA	10	10	25	NA	19	NA	9	NA	25	NA	12	NA	32.8211	NA	2	no	29	no	1	no	NA	NA	3	yes	no	yes	yes	no	no	yes
Validate data	1	1	2883	68	male	0	0	121	3688	0	1	1	28	859	21.7993	118	60	71	NA	9	7	38	NA	17	NA	7	NA	26	NA	14	NA	49.6978	NA	6.5	no	39	yes	0	no	NA	NA	4	yes	no	no	yes	yes	yes	no
Validate data	0	1	2886	76	male	1	1	54	1673	1	1	1	26	798	26.8923	174	82	45	NA	11	11	50	NA	14	NA	6	NA	35	NA	10	NA	26.087	NA	5	no	41	yes	1	no	NA	NA	1	no	no	no	yes	yes	yes	no
Validate data	0	1	2888	65	male	1	1	0	4	0	0	0	0	4	24.5779	119	62	46	NA	14	14	42	NA	12	NA	8.5	NA	33	NA	12	NA	28.866	NA	5.5	no	17.88	no	0	no	NA	NA	4	yes	no	no	yes	no	yes	no
Validate data	1	1	2889	64	female	0	0	49	1514	0	0	0	49	1514	23.2434	127	89	42	NA	11	10	42	NA	14	NA	7.5	NA	17	NA	8	NA	10.9091	NA	3	no	25.68	no	0	no	NA	NA	1	no	no	no	yes	no	yes	yes
Validate data	0	1	2890	87	male	0	0	6	195	0	0	0	6	195	30.8596	135	70	67	NA	11	11	37	NA	16	NA	10	NA	30	NA	29	NA	75.2632	NA	7.5	no	52	yes	0	no	NA	NA	2.5	yes	yes	yes	yes	yes	yes	no
Validate data	0	1	2892	52	female	0	0	59	1824	0	0	0	59	1824	19.6752	127	98	48	NA	10	10	33	NA	10	NA	5	NA	19	NA	21	NA	46.0526	NA	4	no	35.98	no	0	no	NA	NA	3.5	yes	no	no	yes	yes	yes	yes
Validate data	0	1	2893	73	male	1	1	45	1384	1	1	1	0	28	29.0657	120	70	70	NA	9	7	44	NA	10	NA	6.5	NA	42	NA	33	NA	52.551	NA	8	no	60.4	yes	1	yes	NA	NA	1	no	no	yes	yes	yes	yes	yes
Validate data	0	1	2894	78	male	1	1	0	3	1	0	1	0	3	30.7787	115	54	55	NA	10	9	40	NA	15	NA	6	NA	30	NA	26	NA	44.0594	NA	7	no	41	yes	1	no	NA	NA	4	yes	yes	yes	yes	yes	yes	yes
Validate data	0	1	2895	68	male	0	0	40	1224	0	0	0	40	1224	26.1962	124	80	56	NA	11	10	34	NA	16	NA	7.5	NA	26	NA	19	NA	22.8856	NA	3	no	34.5	no	0	no	NA	NA	2.5	yes	no	no	yes	no	yes	yes
Validate data	1	1	2896	85	male	0	0	38	1160	0	0	0	38	1160	23.8751	102	65	54	NA	13	9	47	NA	13	NA	8	NA	51	NA	24	NA	30.8849	NA	4.5	no	45	yes	0	yes	NA	NA	3	yes	no	yes	yes	no	yes	yes
Validate data	0	1	2897	92	male	1	1	1	35	1	0	1	1	35	28.7317	140	60	48	NA	9	10	49	NA	16	NA	7	NA	26	NA	9	NA	9.58575	NA	5.5	no	26.3	no	1	no	NA	NA	2	no	no	no	yes	yes	yes	no
Validate data	1	1	2898	76	male	0	0	48	1483	0	0	0	48	1483	29.2184	125	80	64	NA	10	8	23	NA	26	NA	9	NA	34	NA	20	NA	22.7774	NA	4.5	no	17.88	no	0	no	NA	NA	2	no	no	no	yes	no	no	yes
Validate data	0	1	2899	76	male	0	0	58	1780	0	0	0	58	1780	23.5078	135	80	56	NA	9	10	41	NA	9	NA	8	NA	29	NA	31	NA	43.4073	NA	7	no	29	no	0	no	NA	NA	3	yes	no	yes	yes	yes	yes	no
Validate data	0	1	2901	71	male	0	0	62	1892	0	1	1	52	1587	30.3211	133	73	53	NA	10	10	35	NA	17	NA	6.5	NA	30	NA	18.7	NA	20.7852	NA	8	no	53.2	yes	0	no	NA	NA	1	no	yes	yes	yes	yes	yes	yes
Validate data	0	1	2902	73	female	0	0	6	202	0	0	0	6	202	34.049	180	96	46	NA	9	8	49	NA	21	NA	10	NA	21	NA	8	NA	42.3869	NA	4	no	27.31	no	0	no	NA	NA	1	no	yes	no	yes	yes	yes	yes
Validate data	0	1	2903	88	female	0	0	12	380	0	0	0	12	380	24.977	160	100	41	NA	9	9	44	NA	20	NA	7.5	NA	22	NA	#NULL!	NA	18.6869	NA	5	no	49.4	yes	0	no	NA	NA	1	no	no	yes	yes	yes	yes	no
Validate data	0	1	2904	68	female	0	0	12	370	0	0	0	12	370	18.8092	200	130	45	NA	10	11	38	NA	13	NA	3.5	NA	24	NA	16	NA	47.5502	NA	7	no	58.74	yes	0	no	NA	NA	2.5	yes	no	yes	yes	no	no	no
Validate data	0	1	2905	82	male	0	0	68	2089	0	1	1	66	2036	23.151	100	50	44	NA	13	11	45	NA	12	NA	7	NA	16	NA	27	NA	108.169	NA	9	no	40	yes	0	yes	NA	NA	3.5	yes	no	yes	yes	no	yes	yes
Validate data	0	1	2907	80	female	0	0	46	1416	0	1	1	24	735	28.959	184	99	58	NA	9	7	45	NA	15	NA	8	NA	30	NA	63	NA	155.249	NA	10	no	51	yes	0	yes	NA	NA	2	no	no	yes	yes	yes	yes	no
Validate data	0	1	2909	66	male	0	0	54	1657	0	0	0	54	1657	23.9395	90	58	46	NA	7	9	48	NA	17	NA	10.5	NA	22	NA	14	NA	18.7609	NA	7	no	28	no	0	no	NA	NA	2	no	no	no	yes	no	yes	no
Validate data	0	1	2911	71	male	0	0	14	449	0	0	0	14	449	24.4898	135	61	48	NA	13	13	47	NA	20	NA	10	NA	23	NA	19	NA	34.1541	NA	6	no	18.7	no	0	no	NA	NA	1	no	no	no	yes	yes	yes	yes
Validate data	0	1	2913	60	female	0	0	65	1991	0	0	0	65	1991	18.3391	120	70	37	NA	11	10	33	NA	13	NA	8	NA	19	NA	19	NA	27.3649	NA	6	no	25.81	no	0	yes	NA	NA	1	no	no	no	no	no	no	yes
Validate data	0	1	2914	70	female	0	0	12	382	0	1	1	12	375	28.6048	146	78	53	NA	10	8	46	NA	25	NA	12.5	NA	25	NA	14	NA	37.4077	NA	5	no	27.4	no	0	no	NA	NA	2	no	no	no	yes	yes	yes	no
Validate data	1	1	2917	59	male	0	0	67	2069	0	1	1	8	264	26.5432	114	79	51	NA	12	10	40	NA	20	NA	12.5	NA	19	NA	9	NA	11.1719	NA	4	no	28.3	no	0	no	NA	NA	1	no	no	no	yes	no	yes	yes
Validate data	0	1	2918	61	male	0	0	55	1697	0	1	1	52	1586	28.0899	140	85	45	NA	11	12	46	NA	9	NA	14.5	NA	38	NA	11	NA	17.3736	NA	6	no	31.7	no	0	no	NA	NA	2	no	no	no	yes	yes	yes	yes
Validate data	1	1	2919	49	male	0	0	32	974	0	0	0	32	974	26.2346	122	97	55	NA	10	10	17	NA	13	NA	11.5	NA	28	NA	30.5	NA	80.5456	NA	11	no	23	no	0	no	NA	NA	1	no	no	yes	no	no	no	yes
Validate data	0	1	2923	69	male	0	0	63	1942	0	0	0	63	1942	30.8248	150	80	47	NA	11	11	43	NA	18	NA	6	NA	18	NA	17	NA	26.4236	NA	10	no	28.2	no	0	no	NA	NA	3	yes	yes	no	yes	no	yes	yes
Validate data	0	1	2925	80	male	1	1	7	238	0	0	0	7	238	29.2969	140	80	49	NA	8	8	35	NA	14	NA	9	NA	19	NA	9.8	NA	27.4753	NA	5	no	51.3	yes	0	no	NA	NA	4	yes	no	no	yes	no	yes	yes
Validate data	1	1	2926	53	female	0	0	69	2121	0	0	0	69	2121	36.738	87	41	59	NA	7	8	19	NA	11	NA	5.5	NA	28	NA	15	NA	26.7773	NA	6	no	47.2	yes	0	no	NA	NA	3	yes	yes	yes	yes	yes	yes	yes
Validate data	1	1	2928	79	female	0	0	51	1568	0	0	0	51	1568	22.4913	130	59	52	NA	9	9	38	NA	19	NA	4	NA	32	NA	17.2	NA	46.1908	NA	#NULL!	NA	21	no	0	no	NA	NA	4	yes	no	yes	yes	no	no	no
Validate data	1	1	2929	59	female	0	0	6	193	0	1	1	4	124	36.1988	155	85	55	NA	10	6	39	NA	19	NA	9	NA	30	NA	12	NA	22.1134	NA	3	no	24.9	no	0	no	NA	NA	4	yes	yes	yes	yes	yes	yes	no
Validate data	0	1	2931	79	male	0	0	47	1448	0	0	0	47	1448	24.8016	125	80	51	NA	9	8	47	NA	16	NA	13.5	NA	24	NA	14	NA	52.947	NA	6	no	35	no	0	no	NA	NA	3	yes	no	no	yes	no	yes	no
Validate data	0	1	2932	66	male	0	0	5	171	0	0	0	5	171	28.616	110	62	79	NA	4	9	24	NA	27	NA	8	NA	22	NA	13	NA	47.3585	NA	5	no	40	yes	0	no	NA	NA	2	no	no	no	yes	no	yes	no
Validate data	1	1	2933	77	male	1	1	30	925	1	1	1	8	254	27.3797	107	66	71	NA	10	8	36	NA	16	NA	6.5	NA	40	NA	19	NA	48.9207	NA	5	no	44	yes	1	yes	NA	NA	2	no	no	yes	yes	no	yes	yes
Validate data	0	1	2935	74	male	0	0	65	1982	0	1	1	57	1752	27.4406	NA	NA	67	NA	10	8	23	NA	14	NA	4.5	NA	33	NA	23.2	NA	39.6939	NA	4	no	50	yes	0	no	NA	NA	1	no	no	no	yes	yes	yes	no
Validate data	1	1	2939	78	male	1	1	58	1789	1	1	1	14	449	23.4221	120	60	57	NA	10	10	26	NA	17	NA	7.5	NA	25	NA	26	NA	47.4394	NA	5	no	43	yes	1	no	NA	NA	3	yes	no	no	yes	yes	yes	yes
Validate data	1	1	2940	71	female	1	1	32	989	1	0	1	32	989	29.6665	NA	NA	59	NA	10	9	18	NA	14	NA	6.5	NA	29	NA	19	NA	49.0048	NA	7	no	59	yes	1	yes	NA	NA	2	no	yes	no	yes	yes	yes	no
Validate data	0	1	2941	51	male	0	0	55	1701	0	0	0	55	1701	27.7323	130	70	52	NA	9	9	47	NA	19	NA	10	NA	30	NA	15	NA	17.7627	NA	7	no	25	no	0	no	NA	NA	1	no	no	no	no	no	yes	no
Validate data	0	1	2947	71	male	0	0	25	763	0	0	0	25	763	17.8359	114	79	57	NA	8	6	12	NA	14	NA	6	NA	28	NA	15.2	NA	30.9413	NA	5	no	21.4	no	0	no	NA	NA	3	yes	no	no	yes	no	yes	no
Validate data	0	1	2948	57	male	1	1	31	960	1	1	1	3	105	28.4055	130	90	67	NA	10	10	20	NA	15	NA	5	NA	25	NA	19.4	NA	63.8819	NA	6	no	39.8	yes	1	no	NA	NA	1	no	no	yes	yes	no	no	no
Validate data	0	1	2950	81	male	0	0	55	1677	0	0	0	55	1677	28.06	118	71	74	NA	14	12	22	NA	10	NA	5.5	NA	37	NA	30	NA	68.2802	NA	7	no	36.09	no	0	no	NA	NA	4	yes	no	yes	yes	no	no	no
Validate data	0	1	2951	81	male	1	1	27	845	1	1	1	5	176	25.8264	114	61	65	NA	7	6	34	NA	11	NA	2.5	NA	32	NA	20	NA	37.1661	NA	5	no	46.2	yes	1	no	NA	NA	4	yes	no	no	yes	yes	no	no
Validate data	0	1	2952	75	male	1	1	0	27	1	0	1	0	27	25.5937	120	80	47	NA	6	7	46	NA	10	NA	6	NA	34	NA	17	NA	57.6742	NA	7	no	47.2	yes	1	no	NA	NA	2	no	no	yes	yes	yes	yes	yes
Validate data	1	1	2953	48	male	0	0	66	2012	0	1	1	8	250	24.8356	79	53	59	NA	7	8	33	NA	10	NA	7.5	NA	31	NA	21	NA	36.8487	NA	6	no	46	yes	0	no	NA	NA	4	yes	no	no	yes	no	no	yes
Validate data	0	1	2956	75	male	0	0	61	1886	0	1	1	41	1259	22.2331	94	70	54	NA	5	6	20	NA	20	NA	8.5	NA	14	NA	36	NA	32.9695	NA	8	no	18.8	no	0	no	NA	NA	2	no	no	no	yes	no	no	yes
Validate data	0	1	2959	62	male	0	0	45	1369	0	0	0	45	1369	22.5306	NA	NA	54	NA	13	14	39	NA	14	NA	8.75	NA	17	NA	17	NA	61.5175	NA	6	no	20	no	0	no	NA	NA	4	yes	no	no	yes	yes	no	no
Validate data	0	1	2964	77	female	0	0	4	139	0	0	0	4	139	23.03	122	62	46	NA	7	7	35	NA	11	NA	5.5	NA	31	NA	18	NA	35.6605	NA	10	no	36.3	no	0	yes	NA	NA	3	yes	no	yes	yes	no	no	yes
Validate data	0	1	2968	66	female	0	0	67	2039	0	0	0	67	2039	56.4954	NA	NA	54	NA	11	12	41	NA	15	NA	7	NA	28	NA	16	NA	19.3474	NA	7	no	35	no	0	no	NA	NA	2	no	yes	no	yes	yes	no	yes
Validate data	0	1	2976	57	male	0	0	7	217	0	0	0	7	217	25.3593	145	85	52	NA	12	9	43	NA	17	NA	8.5	NA	25	NA	11	NA	17.5213	NA	4	no	37.1	no	0	no	NA	NA	1	no	no	no	yes	no	no	no
Validate data	0	1	2979	49	male	0	0	8	244	0	0	0	8	244	32.2708	116	73	49	NA	11	11	44	NA	26	NA	12.5	NA	28	NA	16	NA	31.1891	NA	9	no	15	no	0	no	NA	NA	1	no	yes	no	no	no	no	no
Validate data	0	1	2980	82	female	0	0	46	1411	0	1	1	32	986	27.1111	170	70	47	NA	10	9	40	NA	13	NA	8	NA	22	NA	18	NA	48.1131	NA	5	no	43.1	yes	0	no	NA	NA	3	yes	no	no	yes	no	yes	yes
Validate data	0	1	2981	73	male	1	1	42	1284	1	1	1	33	1015	22.206	90	42	61	NA	8	9	21	NA	13	NA	3.5	NA	29	NA	17	NA	58.2165	NA	4	no	44	yes	1	no	NA	NA	2	no	no	no	yes	yes	yes	yes
Validate data	0	1	2982	74	female	0	0	6	190	0	0	0	6	190	27.2817	153	89	37	NA	8	8	49	NA	16	NA	9.5	NA	18	NA	#NULL!	NA	18.1972	NA	2	no	29	no	0	no	NA	NA	1	no	no	no	yes	no	no	no
Validate data	0	1	2990	66	male	0	0	68	2098	0	0	0	68	2098	29.0659	113	78	62	NA	10	10	36	NA	38	NA	12.5	NA	35	NA	21	NA	45.3543	NA	5.5	no	36	no	0	no	NA	NA	2	no	no	no	NA	NA	no	yes
Validate data	0	1	2993	60	male	1	1	53	1626	1	1	1	47	1447	27.7323	120	80	54	NA	10	9	50	NA	12	NA	7	NA	26	NA	16	NA	26.3959	NA	6	no	46	yes	1	no	NA	NA	2	no	no	no	yes	yes	yes	no
Validate data	0	1	2995	76	female	0	0	62	1887	0	0	0	62	1887	30.4688	70	40	48	NA	8	7	32	NA	20	NA	7	NA	27	NA	58	NA	7.72031	NA	4.5	no	18	no	0	no	NA	NA	1	no	yes	no	no	no	NA	yes
Validate data	1	1	2996	60	male	0	0	37	1152	0	1	1	2	75	27.7634	NA	NA	54	NA	11	10	38	NA	20	NA	9	NA	27	NA	18	NA	27.648	NA	3.5	no	32	no	0	no	NA	NA	3	yes	no	NA	NA	NA	NA	no
Validate data	1	1	2997	70	male	0	0	63	1936	0	0	0	63	1936	23.3341	119	70	68	NA	8	6	29	NA	9	NA	7.5	NA	37	NA	18	NA	49.0664	NA	5.5	no	72	yes	0	no	NA	NA	3	yes	no	yes	yes	yes	no	no
Validate data	0	1	2999	60	male	0	0	42	1302	0	0	0	42	1302	23.04	NA	NA	49	NA	9	10	45	NA	20	NA	10	NA	38	NA	#NULL!	NA	13.1252	NA	4	no	24.7	no	0	no	NA	NA	1	no	no	NA	no	no	yes	no
Validate data	0	1	3000	89	female	0	0	14	445	0	1	1	7	238	22.8928	130	65	50	NA	14	11	45	NA	10	NA	5.5	NA	24	NA	18	NA	62.8435	NA	4.5	no	49	yes	0	no	NA	NA	2	no	no	yes	yes	yes	no	no
Validate data	0	1	3003	77	male	1	1	1	37	1	0	1	1	37	31.1419	137	93	60	NA	12	12	25	NA	19	NA	7.5	NA	33	NA	9.2	NA	10.4286	NA	4	no	47	yes	0	no	NA	NA	3	yes	yes	no	yes	yes	no	yes
Validate data	0	1	3004	84	female	1	1	3	97	0	1	1	3	92	30.8463	118	71	50	NA	8	8	40	NA	15	NA	8	NA	35	NA	20	NA	34.9944	NA	24.3	yes	57	yes	0	yes	NA	NA	4	yes	yes	yes	yes	yes	NA	yes
Validate data	1	1	3005	82	male	0	0	19	583	0	0	0	19	583	22.0932	140	90	64	NA	13	12	21	NA	16.5	NA	6	NA	30	NA	15	NA	28.8607	NA	3	no	46	yes	0	no	NA	NA	4	yes	no	no	yes	no	NA	yes
Validate data	0	1	3007	73	female	0	0	47	1456	0	0	0	47	1456	28.125	170	80	42	NA	12	12	45	NA	18	NA	8.5	NA	26	NA	7	NA	10.8401	NA	4	no	34	no	0	no	NA	NA	2	no	no	no	yes	yes	no	yes
Validate data	0	1	3008	73	female	0	0	5	179	0	0	0	5	179	25.5588	110	NA	33	NA	9	9	43	NA	22	NA	9	NA	22	NA	9	NA	20.2023	NA	6	no	32	no	0	no	NA	NA	3	yes	no	no	no	no	no	no
Validate data	0	1	3012	95	female	0	0	8	254	0	0	0	8	254	28.6048	105	57	48	NA	11	11	39	NA	6	NA	8	NA	39	NA	33	NA	43.4589	NA	#NULL!	NA	52.2	yes	0	no	NA	NA	3	yes	no	yes	yes	no	NA	yes
Validate data	0	1	3020	83	male	0	0	42	1306	0	1	1	2	76	27.7634	136	86	55	NA	11	10	31	NA	17	NA	7.5	NA	34	NA	27	NA	64.1828	NA	5	no	60	yes	0	yes	NA	NA	3	yes	no	no	yes	yes	yes	yes
Validate data	0	1	3024	74	male	0	0	11	364	0	0	0	11	364	26.1286	130	54	58	NA	8	8	42	NA	17	NA	13	NA	58	NA	10	NA	28.3308	NA	7	no	30	no	0	no	NA	NA	1	no	no	no	NA	no	NA	no
Validate data	1	1	3027	70	male	0	0	62	1913	0	1	1	57	1763	30.9617	140	70	53	NA	12	10	47	NA	21	NA	8.5	NA	18	NA	16	NA	34.5706	NA	5	no	26	no	0	no	NA	NA	1	no	yes	no	yes	no	yes	no
Validate data	0	1	3028	85	female	0	0	54	1651	0	0	0	54	1651	30.4076	172	130	43	NA	11	11	31	NA	19	NA	7.5	NA	24	NA	#NULL!	NA	52.8424	NA	6	no	41	yes	0	no	NA	NA	4	yes	yes	yes	NA	no	yes	yes
Validate data	0	1	3030	81	male	0	0	35	1089	0	1	1	18	570	24.6914	117	57	59	NA	10	8	30	NA	12	NA	7	NA	35	NA	28	NA	47.0843	NA	4.5	no	34	no	0	yes	NA	NA	2	no	no	no	yes	no	yes	yes
Validate data	1	1	3033	71	male	1	1	29	894	0	1	1	13	413	26.897	110	60	52	NA	8	10	24	NA	9	NA	7.5	NA	46	NA	10	NA	19.5376	NA	6	no	28	no	0	no	NA	NA	2	no	no	yes	yes	no	yes	yes
Validate data	0	1	3036	73	male	0	0	63	1929	0	1	1	63	1927	23.1481	150	99	60	NA	9	9	31	NA	13	NA	8.5	NA	34	NA	26	NA	25.2265	NA	3.5	no	41	yes	0	no	NA	NA	2	no	no	yes	yes	no	yes	yes
Validate data	0	1	3037	81	male	1	1	21	666	1	0	1	21	666	31.6032	160	70	53	NA	5	8	44	NA	19	NA	7.5	NA	40	NA	21	NA	28.7231	NA	7	no	87	yes	1	no	NA	NA	2	no	yes	yes	yes	no	yes	yes
Validate data	0	1	3038	81	male	0	0	6	185	0	1	1	3	117	25.1607	126	63	48	NA	11	10	40	NA	28	NA	12.5	NA	38	NA	9	NA	13.6773	NA	4.3	no	30	no	0	no	NA	NA	1	no	no	no	yes	no	no	no
Validate data	0	1	3041	81	male	0	0	16	492	0	1	1	15	474	23.1834	125	60	58	NA	9	8	35	NA	25	NA	12.5	NA	36	NA	21	NA	32.6516	NA	6.5	no	69	yes	1	no	NA	NA	3	yes	no	no	yes	no	yes	no
Validate data	0	1	3047	82	male	1	1	19	603	1	0	1	19	603	23.03	174	82	47	NA	12	8	49	NA	23	NA	6.5	NA	38	NA	18	NA	39.1116	NA	3.5	no	57	yes	1	no	NA	NA	3	yes	no	NA	yes	NA	NA	yes
Validate data	0	1	3048	74	male	0	0	54	1660	0	0	0	54	1660	23.5457	130	80	54	NA	10	7	50	NA	26	NA	11.5	NA	44	NA	17	NA	11.7348	NA	7.1	no	21	no	0	no	NA	NA	1	no	no	yes	yes	no	yes	yes
Validate data	0	1	3049	67	male	0	0	26	793	0	0	0	26	793	23.3747	118	69	67	NA	11	13	26	NA	13	NA	7.5	NA	58	NA	25	NA	23.0791	NA	3.5	no	34	no	0	yes	NA	NA	4	yes	no	no	NA	yes	yes	yes
Validate data	1	1	3051	65	male	0	0	49	1504	0	1	1	5	164	28.0863	136	80	62	NA	7	6	40	NA	14	NA	6.5	NA	56	NA	10	NA	17.1953	NA	7.5	no	25	no	0	no	NA	NA	2	no	no	no	yes	no	yes	yes
Validate data	1	1	3057	56	male	0	0	30	926	0	0	0	30	926	24.0882	98	70	70	NA	9	9	25	NA	17	NA	9	NA	26	NA	12	NA	60.9549	NA	3.5	no	39	yes	0	no	NA	NA	2	no	no	yes	yes	no	yes	yes
Validate data	0	1	3058	78	male	0	0	60	1847	0	1	1	60	1828	31.9602	133	76	56	NA	8	8	49	NA	19	NA	10	NA	29	NA	17	NA	23.7171	NA	4	no	28	no	0	no	NA	NA	1	no	yes	no	yes	no	yes	yes
Validate data	0	1	3060	80	female	0	0	14	436	0	0	0	14	436	27.9904	123	76	32	NA	14	15	49	NA	20	NA	9.5	NA	44	NA	11	NA	25.9411	NA	5.5	no	21	no	0	no	NA	NA	2	no	no	yes	yes	yes	yes	yes
Validate data	1	1	3066	72	male	0	0	65	1996	0	1	1	45	1383	24.2215	135	70	65	NA	16	8	42	NA	25	NA	9.5	NA	27	NA	15	NA	39.2329	NA	3.5	no	34	no	0	no	NA	NA	3	yes	no	yes	yes	yes	no	yes
Validate data	1	1	3070	75	male	1	1	28	862	1	1	1	6	208	27.7778	151	87	56	NA	8	8	16	NA	9	NA	5	NA	56	NA	39	NA	65.2723	NA	9.2	no	55	yes	1	no	NA	NA	3	yes	no	yes	yes	no	yes	yes
Validate data	0	1	3071	82	male	0	0	43	1320	0	0	0	43	1320	25.5036	465	70	58	NA	8	11	46	NA	26	NA	11.5	NA	28	NA	22	NA	9.72521	NA	6.5	no	18	no	0	no	NA	NA	2	no	no	no	yes	no	yes	no
Validate data	0	1	3072	88	male	0	0	10	314	0	0	0	10	314	22.1519	NA	NA	58	NA	6	5	29	NA	16	NA	8	NA	31	NA	25	NA	34.137	NA	8	no	39	yes	0	no	NA	NA	4	yes	no	yes	no	no	yes	yes
Validate data	0	1	3074	69	female	0	0	52	1599	0	1	1	8	263	26.9531	118	66	35	NA	7	8	42	NA	12	NA	8	NA	33	NA	8	NA	19.1712	NA	#NULL!	NA	32	no	0	no	NA	NA	1	no	no	no	yes	no	no	yes
Validate data	0	1	3075	75	male	0	0	61	1886	0	0	0	61	1886	22.3403	150	80	48	NA	9	11	43	NA	17	NA	8	NA	32	NA	14	NA	26.7093	NA	6.5	no	43	yes	0	no	NA	NA	2	no	no	no	no	yes	yes	no
Validate data	0	1	3076	82	male	1	1	26	817	0	1	1	20	628	22.3863	102	61	74	NA	12	11	20	NA	10	NA	6.5	NA	31	NA	17	NA	76.7092	NA	#NULL!	NA	46	yes	0	no	NA	NA	1	no	no	yes	yes	yes	yes	yes
Validate data	0	1	3077	82	male	0	0	24	743	0	0	0	24	743	31.6158	132	81	40	NA	13	13	45	NA	20	NA	8.5	NA	51	NA	16	NA	54.302	NA	8.5	no	46	yes	0	no	NA	NA	3	yes	yes	yes	no	no	no	yes
Validate data	0	1	3082	56	male	0	0	63	1931	0	1	1	1	56	33.2408	120	62	62	NA	12	10	34	NA	23	NA	10	NA	30	NA	24	NA	36.0528	NA	7.5	no	26	no	0	no	NA	NA	4	yes	yes	yes	yes	no	yes	yes
Validate data	0	1	3084	85	female	0	0	67	2067	0	1	1	44	1366	24.4898	171	88	49	NA	12	11	48	NA	12	NA	9.5	NA	20	NA	#NULL!	NA	40.4595	NA	5	no	34	no	0	no	NA	NA	2	no	no	no	yes	yes	yes	no
Validate data	0	1	3086	77	male	0	0	58	1770	0	1	1	41	1262	28.075	126	76	55	NA	9	10	18	NA	15	NA	5.5	NA	62	NA	20	NA	32.0193	NA	7	no	49	yes	0	no	NA	NA	3	yes	no	no	yes	yes	yes	yes
Validate data	0	1	3088	57	male	0	0	66	2026	0	0	0	66	2026	52.1579	145	82	70	NA	12	11	43	NA	25	NA	10	NA	27	NA	25	NA	21.739	NA	6.5	no	13	no	0	no	NA	NA	4	yes	yes	no	yes	yes	yes	yes
Validate data	0	1	3095	79	male	0	0	13	411	0	0	0	13	411	31.8616	114	57	71	NA	10	10	42	NA	17	NA	9	NA	26	NA	15	NA	34.2509	NA	6	no	20	no	0	no	NA	NA	3	yes	yes	no	yes	yes	yes	yes
Validate data	0	1	3098	69	male	0	0	53	1643	0	1	1	38	1169	28.5156	NA	NA	64	NA	5	6	36	NA	14	NA	10	NA	25	NA	11	NA	31.1959	NA	4	no	34	no	0	no	NA	NA	2	no	no	no	yes	no	yes	yes
Validate data	1	1	3099	75	male	0	0	53	1621	0	1	1	1	53	22.4712	139	69	67	NA	8	9	31	NA	18	NA	11	NA	24	NA	15	NA	32.0833	NA	4.8	no	26	no	0	no	NA	NA	3	yes	no	no	yes	no	yes	yes
Validate data	0	1	3101	67	male	0	0	55	1688	0	1	1	55	1688	20.9107	130	75	56	NA	5	6	32	NA	26	NA	12	NA	30	NA	16	NA	45.0103	NA	6.8	no	41	yes	1	no	NA	NA	1	no	no	no	yes	no	yes	no
[truncated: 50 more columns]
