# Supplementary material for: Clinical value of a comprehensive clinical- and echocardiography-based risk score on predicting cardiovascular outcomes in ischemic heart failure patients with reduced ejection fraction
Source: Clin Res Cardiol. 2024 Mar 6;114(5):541–56. doi: 10.1007/s00392-024-02399-1 (PMC12058811; doi:10.1007/s00392-024-02399-1)
Supplement: Supplementary file 9 — Supplementary file9 (XLSX 169 KB) [file 392_2024_2399_MOESM9_ESM.xlsx]

## Sheet: 10_IHF_Validate_data_nonIHF_IHF
Group_data	Group_ARNI	Group_IschemicHF	ID	Age	Sex	All_cause_death_HTx	All_cause_deathorHTx	Duration_BL_death_months	Duration_BL_death_days	CV_death	CV_Hospitalization	Combined_CV_event	Duration_BL_CV_events_months	Duration_BL_Combined_event_days	BMI	SBP	DBP	LVEDD	Grouping_LVEDD_59	IVSd	LVPWd	EF	Grouping_EF_40	TAPSE	Grouping_TAPSE_12	MAPSE	Grouping_MAPSE_8	RVD	Grouping_RVD_39	RAA	Grouping_RAA_24	LAVi	Grouping_LAVi_44	EE	Grouping_EE_14.5	sPAP	Grouping_sPAP_38	MR	TR	GLS	Grouping_GLS_9.8	NYHA	Grouping_NYHA_III_IV	Obesity	AF	Hypertension	Diabetes	Dyslipimedia	Hyperuricamie
Validate data	0	1	2674	78	male	0	0	67	2040	0	0	0	67	2040	22.3863	100	70	56	NA	9	9	45	NA	16	NA	8	NA	25	NA	25	NA	51.1395	NA	8	no	28	no	0	no	NA	NA	2	no	no	yes	yes	no	yes	no
Validate data	0	0	2675	64	female	1	1	4	139	0	1	1	1	54	17.9089	130	80	47	NA	9	7	49	NA	18	NA	11.5	NA	28	NA	12	NA	18.3003	NA	5.5	no	18.7	no	0	no	NA	NA	4	yes	no	NA	NA	NA	NA	no
Validate data	0	0	2676	71	male	0	0	14	435	0	0	0	14	435	30.7174	120	50	62	NA	12	12	44	NA	18	NA	9	NA	26	NA	24	NA	55.8584	NA	6	no	64.8	yes	0	no	NA	NA	3	yes	yes	yes	yes	yes	yes	yes
Validate data	0	1	2677	63	male	0	0	36	1126	0	1	1	36	1123	25.7255	113	61	89	NA	4	9	28	NA	17	NA	7.5	NA	28	NA	26	NA	82.7407	NA	3.5	no	37	no	0	no	NA	NA	1	no	no	yes	yes	no	no	no
Validate data	1	0	2678	62	male	1	1	38	1175	1	1	1	15	459	30.3461	113	66	67	NA	9	9	17	NA	9	NA	5	NA	34	NA	29	NA	61.8018	NA	6	no	28.6	no	1	yes	NA	NA	3	yes	yes	yes	yes	no	no	no
Validate data	0	0	2680	76	male	0	0	35	1087	0	0	0	35	1087	30.3871	126	68	58	NA	11	11	45	NA	18	NA	10.5	NA	28	NA	26	NA	52.7293	NA	4.5	no	49	yes	0	no	NA	NA	3	yes	yes	yes	yes	no	no	yes
Validate data	0	1	2682	79	female	1	1	13	397	0	0	0	13	397	18.75	110	79	60	NA	7	6	18	NA	11	NA	4	NA	33	NA	21	NA	42.7031	NA	2	no	44.4	yes	0	no	NA	NA	4	yes	no	no	yes	no	yes	no
Validate data	0	0	2683	71	male	0	0	59	1814	0	0	0	59	1814	22.8395	117	67	45	NA	12	12	38	NA	12	NA	5.5	NA	29	NA	29	NA	39.8684	NA	5.5	no	22.2	no	0	no	NA	NA	2	no	no	yes	yes	no	no	no
Validate data	0	0	2684	64	female	0	0	3	92	0	0	0	3	92	20.5151	123	75	50	NA	9	8	33	NA	21	NA	10.5	NA	24	NA	16	NA	62.8776	NA	4	no	27.9	no	0	no	NA	NA	4	yes	no	no	no	no	no	no
Validate data	0	0	2685	65	male	0	0	9	302	0	0	0	9	302	29.9383	131	79	59	NA	10	11	50	NA	30	NA	13.5	NA	30	NA	18	NA	44.3052	NA	6.5	no	42	yes	0	no	NA	NA	4	yes	yes	no	yes	no	yes	yes
Validate data	0	0	2686	39	male	0	0	61	1882	0	0	0	61	1882	23.5102	120	80	59	NA	12	11	44	NA	16	NA	10.5	NA	29	NA	27	NA	43.8408	NA	5.5	no	49.8	yes	0	no	NA	NA	2	no	no	no	yes	yes	yes	no
Validate data	0	0	2687	50	male	0	0	61	1859	0	0	0	61	1859	25.8264	95	60	56	NA	7	11	43	NA	18	NA	6.5	NA	25	NA	19	NA	37.1661	NA	6	no	25	no	0	no	NA	NA	4	yes	no	no	no	no	no	no
Validate data	0	0	2688	44	male	0	0	64	1970	0	1	1	12	374	31.8844	176	124	50	NA	12	12	41	NA	24	NA	10	NA	28	NA	21	NA	21.5635	NA	3	no	24.7	no	0	no	NA	NA	2	no	yes	no	yes	yes	no	no
Validate data	0	1	2689	78	male	0	0	9	288	0	0	0	9	288	25.5036	137	70	62	NA	10	10	49	NA	18	NA	8.5	NA	28	NA	15	NA	46.0668	NA	6.5	no	29.6	no	0	no	NA	NA	3	yes	no	yes	yes	no	yes	yes
Validate data	0	1	2690	84	female	0	0	3	100	0	0	0	3	100	20.3244	111	55	53	NA	9	9	20	NA	8	NA	5.5	NA	34	NA	19.7	NA	48.9803	NA	5	no	53.2	yes	0	yes	NA	NA	3	yes	no	no	no	yes	yes	no
Validate data	0	0	2692	77	female	0	0	66	2038	0	1	1	44	1353	21.0938	130	88	48	NA	8	8	28	NA	13	NA	7	NA	22	NA	25	NA	54.8022	NA	6.5	no	41.9	yes	1	yes	NA	NA	3	yes	no	yes	no	no	no	no
Validate data	0	1	2693	68	male	0	0	16	508	0	0	0	16	508	32.6059	168	83	47	NA	15	9	44	NA	29	NA	12.5	NA	24	NA	16	NA	23.9775	NA	6.5	no	36	no	0	no	NA	NA	1	no	yes	no	yes	no	no	yes
Validate data	0	1	2697	77	female	0	0	66	2024	0	1	1	54	1668	30.863	111	65	66	NA	8	9	42	NA	10	NA	7.5	NA	27	NA	15	NA	44.741	NA	6	no	56.4	yes	1	yes	NA	NA	3	yes	yes	no	yes	no	yes	yes
Validate data	1	1	2698	84	female	0	0	59	1825	0	0	0	59	1825	24.2188	123	75	58	NA	10	8	23	NA	15	NA	8	NA	24	NA	12	NA	53.5011	NA	4	no	31.7	no	0	no	NA	NA	3	yes	no	no	yes	no	yes	yes
Validate data	0	0	2699	78	female	0	0	5	159	0	0	0	5	159	26.9531	183	94	55	NA	10	10	38	NA	13	NA	10.5	NA	24	NA	16	NA	48.7995	NA	NA	NA	53.9	yes	0	yes	NA	NA	2	no	no	no	yes	no	no	yes
Validate data	1	1	2700	74	male	0	0	59	1824	0	0	0	59	1824	25.8264	194	104	69	NA	7	6	42	NA	19	NA	9.5	NA	22	NA	13	NA	37.6752	NA	3.5	no	19.4	no	0	no	NA	NA	2	no	no	no	yes	yes	yes	no
Validate data	0	1	2701	71	male	0	0	60	1841	0	1	1	0	13	27.4145	178	102	50	NA	10	10	35	NA	24	NA	10	NA	37	NA	20	NA	28.8073	NA	3	no	28.3	no	0	no	NA	NA	2	no	no	no	yes	no	yes	no
Validate data	0	1	2702	67	male	0	0	69	2120	0	1	1	56	1728	25.1808	113	67	59	NA	12	8	41	NA	11	NA	8	NA	30	NA	19	NA	68.9607	NA	4.5	no	29.3	no	0	no	NA	NA	3	yes	no	no	yes	no	yes	no
Validate data	0	0	2704	80	female	0	0	4	145	0	0	0	4	145	23.2434	158	78	45	NA	10	9	38	NA	22	NA	7.5	NA	35	NA	22	NA	94.6444	NA	6.5	no	49.2	yes	0	yes	NA	NA	3	yes	no	yes	yes	no	no	yes
Validate data	0	1	2707	81	male	0	0	63	1945	0	0	0	63	1945	24.7252	130	70	58	NA	13	14	39	NA	11	NA	7.5	NA	24	NA	20	NA	64.4781	NA	7	no	44.3	yes	1	no	NA	NA	3	yes	no	yes	yes	no	yes	no
Validate data	1	1	2708	90	female	0	0	12	378	0	1	1	1	33	20.5457	152	62	47	NA	8	8	29	NA	15	NA	6.5	NA	30	NA	21	NA	92.2773	NA	4	no	59.1	yes	0	yes	NA	NA	4	yes	no	no	yes	yes	yes	no
Validate data	0	0	2709	76	female	0	0	59	1803	0	1	1	51	1563	32.8889	113	78	64	NA	11	8	36	NA	19	NA	5	NA	37	NA	27	NA	83.9136	NA	8	no	42.2	yes	0	no	NA	NA	3	yes	yes	yes	yes	no	no	yes
Validate data	0	0	2710	60	male	0	0	19	604	0	0	0	19	604	21.6296	110	62	67	NA	10	8	33	NA	17	NA	8	NA	23	NA	12	NA	23.6061	NA	4	no	25	no	0	no	NA	NA	1	no	no	yes	yes	no	no	no
Validate data	0	0	2712	59	male	1	1	7	240	1	0	1	7	240	24.8163	146	91	58	NA	9	12	45	NA	10	NA	8	NA	31	NA	14	NA	33.4399	NA	3	no	27.9	no	0	no	NA	NA	2	no	no	no	yes	no	no	no
Validate data	0	0	2713	67	male	0	0	12	365	0	0	0	12	365	29.321	157	92	50	NA	9	10	42	NA	23	NA	7	NA	24	NA	19	NA	22.3496	NA	7.5	no	33.5	no	0	no	NA	NA	1	no	no	yes	no	no	no	no
Validate data	0	1	2714	80	male	0	0	65	1995	0	1	1	5	171	26.4236	132	82	58	NA	9	8	20	NA	12	NA	4.5	NA	36	NA	25	NA	42.6089	NA	3	no	50.3	yes	0	no	NA	NA	2.5	yes	no	yes	yes	yes	yes	no
Validate data	0	0	2715	77	female	0	0	5	158	0	1	1	1	43	27.0993	105	65	55	NA	11	10	48	NA	14	NA	5	NA	28	NA	22	NA	46.7207	NA	NA	NA	46.6	yes	0	no	NA	NA	3	yes	no	yes	yes	no	yes	yes
Validate data	0	0	2716	78	male	0	0	37	1133	0	0	0	37	1133	22.1591	120	70	60	NA	12	6	29	NA	20	NA	4.5	NA	29	NA	29	NA	38.0946	NA	4.5	no	55.1	yes	0	yes	NA	NA	3	yes	no	yes	yes	no	no	no
Validate data	0	0	2717	80	male	0	0	22	682	0	1	1	18	563	24.2215	134	64	48	NA	10	10	35	NA	22	NA	8	NA	19	NA	24	NA	30.9442	NA	5.5	no	25.5	no	0	no	NA	NA	1	no	no	no	yes	yes	no	no
Validate data	0	1	2718	81	female	0	0	37	1138	0	0	0	37	1138	31.5556	115	65	43	NA	10	10	47	NA	18	NA	10.5	NA	28	NA	14	NA	34.8827	NA	6.5	no	24.5	no	0	no	NA	NA	3	yes	yes	no	yes	no	yes	yes
Validate data	0	0	2719	78	male	0	0	61	1865	0	1	1	61	1865	24.6181	100	60	48	NA	15	14	33	NA	21	NA	4.5	NA	21	NA	25	NA	41.3451	NA	2.5	no	39.3	yes	0	no	NA	NA	2	no	no	yes	no	no	no	no
Validate data	0	1	2720	88	male	1	1	4	131	0	1	1	3	94	26.3656	143	70	52	NA	11	12	35	NA	12	NA	6.5	NA	44	NA	38	NA	52.3281	NA	8.5	no	43.4	yes	0	yes	NA	NA	2	no	no	yes	yes	yes	no	yes
Validate data	0	1	2721	82	male	0	0	9	300	0	0	0	9	300	24.3865	NA	NA	56	NA	10	9	47	NA	12	NA	7.5	NA	35	NA	18	NA	89.1662	NA	7	no	44.5	yes	0	no	NA	NA	2	no	no	no	yes	no	yes	yes
Validate data	0	1	2722	84	female	0	0	41	1275	0	1	1	4	132	23.4375	NA	NA	45	NA	9	8	47	NA	18	NA	6	NA	22	NA	14	NA	38.2229	NA	NA	NA	45	yes	1	no	NA	NA	2	no	no	no	yes	no	yes	yes
Validate data	0	0	2723	92	male	0	0	10	331	0	1	1	10	326	27.7634	174	75	56	NA	8	9	35	NA	18	NA	10.5	NA	20	NA	11	NA	30.1165	NA	6	no	22	no	0	no	NA	NA	3	yes	no	no	yes	yes	no	no
Validate data	0	1	2724	73	male	0	0	65	1985	0	1	1	65	1979	25.3515	126	75	45	NA	12	9	50	NA	15.9	NA	7	NA	34	NA	31	NA	28.7322	NA	10	no	34.5	no	0	no	NA	NA	2	no	no	yes	yes	yes	no	no
Validate data	1	1	2725	67	male	0	0	66	2034	0	1	1	22	674	20.4152	99	56	59	NA	10	9	21	NA	18	NA	7.5	NA	21	NA	11	NA	29.7109	NA	4	no	30.96	no	0	no	NA	NA	2	no	no	yes	yes	no	no	yes
Validate data	0	1	2727	73	male	0	0	63	1946	0	1	1	33	1023	32.1929	160	72	52	NA	12	11	35	NA	14	NA	8	NA	29	NA	23	NA	43.7215	NA	8	no	29.6	no	0	no	NA	NA	3	yes	yes	yes	yes	no	yes	yes
Validate data	1	1	2728	74	male	0	0	28	872	0	0	0	28	872	20.8611	110	54	70	NA	9	9	21	NA	10	NA	4.5	NA	36	NA	25	NA	67.6713	NA	3.5	no	59.7	yes	0	yes	NA	NA	3	yes	no	no	yes	yes	yes	no
Validate data	0	0	2729	57	male	0	0	65	2008	0	1	1	4	148	27.143	130	81	62	NA	10	10	31	NA	18	NA	8	NA	19	NA	27	NA	118.504	NA	NA	NA	48.1	yes	1	yes	NA	NA	3	yes	no	no	yes	no	yes	no
Validate data	1	0	2730	57	female	0	0	3	92	0	0	0	3	92	21.0962	110	70	62	NA	6	9	20	NA	15	NA	5	NA	28	NA	18	NA	44.502	NA	2.5	no	41.7	yes	0	no	NA	NA	3	yes	no	no	yes	no	no	yes
Validate data	0	0	2731	69	female	0	0	3	117	0	0	0	3	117	22.5827	125	70	36	NA	8	9	49	NA	21	NA	9	NA	28	NA	11	NA	18.8558	NA	7.5	no	33.9	no	0	no	NA	NA	3	yes	no	no	yes	no	no	no
Validate data	0	0	2732	76	female	0	0	13	407	0	0	0	13	407	22.3081	157	85	50	NA	9	10	38	NA	22	NA	6.5	NA	20	NA	18	NA	49.0504	NA	4.5	no	30.8	no	0	no	NA	NA	3	yes	no	no	yes	no	no	no
Validate data	0	1	2734	79	male	0	0	27	833	0	0	0	27	833	31.1419	170	102	43	NA	14	11	34	NA	12	NA	4	NA	18	NA	25	NA	50.1564	NA	6	no	21.64	no	0	no	NA	NA	3	yes	yes	yes	yes	no	yes	yes
Validate data	0	0	2735	55	male	0	0	38	1186	0	1	1	1	42	24.7843	169	110	62	NA	10	12	41	NA	24	NA	6.5	NA	23	NA	21	NA	36.0562	NA	NA	NA	27	no	0	no	NA	NA	2	no	no	yes	yes	no	yes	yes
Validate data	0	1	2737	55	male	0	0	42	1289	0	0	0	42	1289	32.6531	98	76	68	NA	11	11	37	NA	13	NA	9	NA	33	NA	21	NA	87.8806	NA	NA	NA	39.2	yes	0	no	NA	NA	2	no	yes	yes	yes	yes	yes	yes
Validate data	1	1	2738	68	female	0	0	69	2124	0	1	1	35	1067	37.0878	124	74	61	NA	8	8	31	NA	11	NA	11	NA	41	NA	22	NA	57.8599	NA	8	no	59.1	yes	1	yes	NA	NA	3	yes	yes	yes	yes	yes	yes	yes
Validate data	0	0	2739	66	female	0	0	36	1097	0	0	0	36	1097	32.05	130	80	58	NA	10	10	24	NA	13	NA	6.5	NA	29	NA	16	NA	57.2733	NA	4.5	no	41.5	yes	0	no	NA	NA	2	no	yes	no	yes	yes	yes	no
Validate data	0	1	2740	78	male	1	1	11	337	1	0	1	11	337	23.7654	146	82	48	NA	10	10	31	NA	8	NA	4.5	NA	44	NA	30	NA	30.0369	NA	9	no	61.1	yes	1	yes	NA	NA	4	yes	no	yes	yes	yes	yes	yes
Validate data	0	1	2743	80	male	0	0	32	1002	0	0	0	32	1002	26.4721	106	66	47	NA	13	12	38	NA	14	NA	7	NA	29	NA	26	NA	62.4723	NA	5	no	29.1	no	0	no	NA	NA	3	yes	no	yes	yes	no	yes	no
Validate data	0	0	2744	79	female	0	0	59	1795	0	0	0	59	1795	20.6905	158	91	47	NA	10	8	34	NA	9	NA	5.5	NA	23	NA	15	NA	32.816	NA	8.5	no	28.9	no	0	no	NA	NA	3	yes	no	yes	yes	yes	no	yes
Validate data	0	1	2745	72	male	1	1	64	1952	0	0	0	64	1952	31.5334	126	82	65	NA	9	10	27	NA	12	NA	6.5	NA	32	NA	23	NA	58.3783	NA	12	no	34.3	no	0	no	NA	NA	4	yes	yes	yes	yes	yes	yes	no
Validate data	0	1	2746	79	male	0	0	5	173	0	1	1	5	172	17.6177	165	62	61	NA	11	9	41	NA	19	NA	6	NA	19	NA	16	NA	42.248	NA	6.5	no	56.6	yes	0	no	NA	NA	3	yes	no	no	no	no	yes	no
Validate data	0	1	2747	86	male	0	0	5	159	0	1	1	3	90	23.8281	120	80	51	NA	12	10	33	NA	14	NA	7.5	NA	35	NA	19	NA	31.2214	NA	8	no	44	yes	0	yes	NA	NA	3	yes	no	yes	yes	yes	yes	yes
Validate data	0	0	2748	49	female	0	0	57	1735	0	1	1	6	206	20.5761	137	90	46	NA	4	8	38	NA	26	NA	6	NA	26	NA	16	NA	45.3656	NA	7	no	31.3	no	0	no	NA	NA	3	yes	no	no	yes	no	no	no
Validate data	1	0	2750	79	female	0	0	25	762	0	0	0	25	762	22.2137	75	54	57	NA	8	9	33	NA	14	NA	7	NA	32	NA	24	NA	46.696	NA	6	no	36.3	no	1	no	NA	NA	3	yes	no	yes	no	no	no	yes
Validate data	0	1	2751	56	male	0	0	48	1474	0	0	0	48	1474	27.0258	107	74	43	NA	11	11	44	NA	16	NA	8	NA	28	NA	13	NA	59.0746	NA	5.5	no	24.5	no	0	no	NA	NA	3	yes	no	no	yes	no	yes	no
Validate data	0	0	2752	53	male	1	1	28	857	1	1	1	16	506	25.5494	90	44	61	NA	7	8	19	NA	8	NA	7.5	NA	38	NA	23	NA	48.1649	NA	6	no	45.1	yes	1	no	NA	NA	3	yes	no	no	yes	no	yes	yes
Validate data	0	1	2754	84	male	0	0	58	1780	0	0	0	58	1780	22.5981	NA	NA	48	NA	15	12	40	NA	11	NA	7	NA	23	NA	16	NA	23.1707	NA	5.5	no	22	no	0	no	NA	NA	2	no	no	no	yes	no	yes	no
Validate data	0	1	2755	78	female	0	0	57	1755	0	0	0	57	1755	28.2284	123	62	62	NA	8	10	24	NA	11	NA	5	NA	20	NA	13	NA	48.13	NA	6	no	47.8	yes	0	no	NA	NA	3	yes	no	no	yes	no	no	yes
Validate data	0	0	2756	82	male	0	0	13	409	0	0	0	13	409	25.4694	150	60	62	NA	11	11	42	NA	23	NA	7.5	NA	26	NA	24	NA	60.978	NA	6	no	44.8	yes	1	no	NA	NA	2	no	no	yes	yes	no	no	no
Validate data	0	1	2758	75	male	0	0	65	1988	0	0	0	65	1988	29.1363	116	81	43	NA	9	10	40	NA	18	NA	8	NA	49	NA	37	NA	85.6731	NA	5.5	no	54.7	yes	0	no	NA	NA	4	yes	no	yes	yes	no	no	yes
Validate data	0	1	2759	83	male	0	0	41	1247	0	0	0	41	1247	29.7609	76	38	58	NA	8	8	42	NA	19	NA	10	NA	32	NA	21	NA	62.8518	NA	11	no	47.9	yes	0	no	NA	NA	3	yes	yes	yes	yes	no	no	yes
Validate data	0	0	2761	65	male	0	0	66	2027	0	1	1	1	33	25.1811	131	52	52	NA	15	13	40	NA	23	NA	14	NA	25	NA	20	NA	26.9034	NA	5	no	40.8	yes	0	no	NA	NA	2	no	no	no	yes	no	no	yes
Validate data	0	0	2762	81	male	0	0	15	484	0	0	0	15	484	34.9481	140	58	56	NA	11	11	44	NA	12	NA	12	NA	31	NA	25	NA	56.2689	NA	4.5	no	25.8	no	0	no	NA	NA	2	no	yes	yes	yes	yes	no	yes
Validate data	0	0	2763	61	male	0	0	51	1576	0	1	1	27	823	24.8971	129	69	54	NA	10	9	49	NA	19	NA	8.5	NA	29	NA	17	NA	25.6261	NA	9	no	31.3	no	0	no	NA	NA	1	no	no	no	yes	no	yes	no
Validate data	0	1	2765	78	male	0	0	4	146	0	0	0	4	146	22.3094	90	58	60	NA	8	8	33	NA	19	NA	8.5	NA	32	NA	19	NA	37.0777	NA	5.5	no	41.2	yes	1	no	NA	NA	2	no	no	no	yes	no	yes	yes
Validate data	0	1	2767	69	male	0	0	34	1051	0	0	0	34	1051	24.5089	120	70	49	NA	11	10	39	NA	17	NA	10	NA	28	NA	18	NA	46.6153	NA	6	no	18.1	no	0	no	NA	NA	3	yes	no	yes	no	no	no	no
Validate data	0	1	2769	74	male	0	0	13	406	0	0	0	13	406	24.8792	178	110	54	NA	8	9	41	NA	15	NA	7.5	NA	29	NA	29	NA	106.258	NA	4	no	46.9	yes	0	no	NA	NA	2	no	no	no	yes	no	yes	no
Validate data	1	1	2770	57	male	0	0	61	1868	0	0	0	61	1868	24.5351	140	70	53	NA	11	10	40	NA	22	NA	7.5	NA	28	NA	15	NA	26.0172	NA	6.5	no	30.4	no	0	no	NA	NA	1	no	no	no	no	no	no	yes
Validate data	0	0	2771	86	female	0	0	15	456	0	0	0	15	456	22.6562	92	60	48	NA	12	12	48	NA	13	NA	5.5	NA	22	NA	36	NA	78.1807	NA	8	no	55	yes	0	no	NA	NA	3	yes	no	yes	yes	no	no	yes
Validate data	1	1	2772	69	female	0	0	65	1977	0	1	1	24	736	26.9274	120	60	60	NA	12	12	33	NA	17	NA	7	NA	19	NA	11	NA	19.375	NA	5	no	29	no	0	no	NA	NA	3	yes	no	no	yes	no	yes	yes
Validate data	1	1	2773	79	male	0	0	65	1978	0	1	1	22	675	26.2773	140	70	58	NA	8	8	32	NA	18	NA	8	NA	24	NA	25	NA	63.6878	NA	5	no	30.3	no	0	no	NA	NA	3	yes	no	yes	yes	yes	yes	no
Validate data	0	1	2774	63	male	0	0	12	392	0	0	0	12	392	25.2279	142	106	55	NA	7	7	30	NA	18	NA	6	NA	23	NA	15	NA	29.5923	NA	5	no	36.8	no	0	no	NA	NA	2	no	no	yes	yes	yes	yes	no
Validate data	0	0	2775	79	male	0	0	59	1813	0	0	0	59	1813	26.5888	110	75	52	NA	10	10	47	NA	12	NA	11	NA	31	NA	21	NA	28.8226	NA	7	no	31	no	0	no	NA	NA	3	yes	no	yes	yes	no	yes	yes
Validate data	0	1	2776	82	female	0	0	8	242	0	0	0	8	242	20.0288	114	76	37	NA	8	8	32	NA	16	NA	7.5	NA	26	NA	14	NA	28.2354	NA	4.5	no	66.5	yes	0	yes	NA	NA	3	yes	no	no	yes	no	yes	no
Validate data	1	0	2778	42	male	0	0	59	1825	0	0	0	59	1825	22.9926	121	102	77	NA	7	8	12	NA	11	NA	6	NA	32	NA	17	NA	50.8065	NA	4	no	39	yes	0	no	NA	NA	2	no	no	no	no	no	no	yes
Validate data	0	1	2781	77	male	0	0	52	1593	0	0	0	52	1593	23.8754	135	70	50	NA	11	12	33	NA	10	NA	10	NA	26	NA	25.8	NA	52.2607	NA	6.5	no	45	yes	1	no	NA	NA	1	no	no	no	yes	no	yes	yes
Validate data	1	1	2782	47	male	0	0	4	124	0	0	0	4	124	35.0621	130	80	64	NA	8	9	28	NA	12	NA	6.5	NA	41	NA	25	NA	29.7587	NA	6	no	38	no	0	no	NA	NA	3	yes	yes	yes	no	no	no	yes
Validate data	0	0	2783	71	female	0	0	12	365	0	0	0	12	365	48.0688	95	140	44	NA	8	9	48	NA	14	NA	7.5	NA	26	NA	25	NA	53.0749	NA	10.5	no	45	yes	0	no	NA	NA	4	yes	yes	yes	yes	yes	no	yes
Validate data	1	0	2784	58	male	0	0	53	1632	0	1	1	45	1388	30.8642	135	80	72	NA	7	7	33	NA	9	NA	10	NA	30	NA	12	NA	46.0132	NA	6.5	no	31	no	0	no	NA	NA	1	no	yes	no	yes	no	no	yes
Validate data	1	1	2785	63	male	0	0	62	1900	0	0	0	62	1900	21.2963	136	72	55	NA	8	9	47	NA	13	NA	9.5	NA	27	NA	21	NA	34.6708	NA	5.5	no	24	no	0	no	NA	NA	1	no	no	no	no	yes	no	no
Validate data	0	1	2786	72	male	0	0	63	1937	0	0	0	63	1937	29.0253	138	75	50	NA	10	9	47	NA	14	NA	9	NA	27	NA	18	NA	32.0789	NA	5.5	no	32	no	0	no	NA	NA	3	yes	no	no	yes	yes	no	no
Validate data	1	1	2787	77	male	0	0	12	385	0	0	0	12	385	25.9516	120	80	56	NA	7	8	43	NA	11	NA	7	NA	31	NA	19	NA	54.734	NA	7.5	no	30	no	0	no	NA	NA	3	yes	no	yes	yes	yes	no	yes
Validate data	0	1	2790	68	male	0	0	59	1818	0	1	1	1	46	26.3656	127	76	61	NA	7	8	41	NA	18	NA	10	NA	19	NA	15	NA	49.7117	NA	7	no	56	yes	1	no	NA	NA	3	yes	no	no	yes	yes	yes	yes
Validate data	0	0	2791	41	male	0	0	62	1903	0	0	0	62	1903	27.1267	100	80	67	NA	9	8	20	NA	18	NA	9	NA	30	NA	31	NA	47.8226	NA	7	no	22	no	0	no	NA	NA	1	no	no	yes	no	no	yes	no
Validate data	0	0	2792	75	male	0	0	59	1803	0	1	1	34	1050	27.102	150	85	58	NA	8	10	49	NA	19	NA	9.5	NA	30	NA	17	NA	61.9053	NA	4	no	49	yes	0	no	NA	NA	3	yes	no	yes	yes	no	no	yes
Validate data	1	0	2793	63	male	0	0	27	834	0	0	0	27	834	26.8745	99	58	58	NA	8	8	27	NA	16	NA	10.5	NA	34	NA	17	NA	37.6611	NA	7	no	27	no	1	no	NA	NA	4	yes	no	yes	no	yes	no	no
Validate data	0	0	2795	78	male	0	0	62	1917	0	0	0	62	1917	24.9135	105	56	58	NA	9	11	25	NA	15	NA	8	NA	34	NA	22	NA	43.1339	NA	6	no	43	yes	0	no	NA	NA	2	no	no	no	yes	yes	no	no
Validate data	0	0	2796	59	male	0	0	9	277	0	0	0	9	277	25.7716	122	81	64	NA	8	7	22	NA	12	NA	6	NA	35	NA	26	NA	52.6294	NA	4.5	no	37	no	0	no	NA	NA	1	no	no	no	yes	no	no	yes
Validate data	0	1	2798	57	male	1	1	33	1024	1	1	1	32	987	26.8245	110	75	45	NA	10	12	46	NA	29	NA	7	NA	34	NA	18	NA	23.4459	NA	NA	NA	32	no	0	no	NA	NA	1	no	no	no	yes	no	no	yes
Validate data	1	1	2799	66	male	0	0	66	2016	0	1	1	58	1783	26.4355	130	80	66	NA	9	9	37	NA	14	NA	11	NA	30	NA	12	NA	15.9807	NA	NA	NA	26	no	0	no	NA	NA	2	no	no	yes	yes	yes	yes	yes
Validate data	1	0	2800	48	male	0	0	26	799	0	0	0	26	799	26.0351	118	80	79	NA	4	6	24	NA	25	NA	9	NA	31	NA	15	NA	39.456	NA	4.5	no	27	no	0	no	NA	NA	1	no	no	no	no	no	no	yes
Validate data	0	1	2801	70	male	0	0	5	172	0	0	0	5	172	28.0428	131	84	44	NA	8	7	48	NA	10	NA	8	NA	33	NA	26	NA	89.5138	NA	8	no	42	yes	0	no	NA	NA	1	no	no	yes	yes	no	yes	yes
Validate data	0	1	2803	66	female	0	0	4	149	0	1	1	4	147	39.4266	75	53	71	NA	12	10	49	NA	20	NA	8.5	NA	25	NA	17	NA	37.1466	NA	4.5	no	34	no	0	no	NA	NA	3	yes	yes	yes	yes	yes	no	no
Validate data	0	1	2804	86	female	1	1	41	1265	1	1	1	1	47	24.6094	95	50	48	NA	13	8	32	NA	11	NA	8.5	NA	26	NA	18	NA	45.2885	NA	3.5	no	49	yes	1	no	NA	NA	3	yes	no	yes	no	yes	no	yes
Validate data	0	1	2805	64	female	0	0	6	192	0	0	0	6	192	25	110	70	44	NA	7	7	35	NA	19	NA	9.5	NA	22	NA	10	NA	25.7922	NA	6	no	21	no	0	no	NA	NA	3	yes	no	no	yes	no	no	no
Validate data	0	0	2807	52	female	0	0	29	893	0	1	1	9	288	19.3337	126	58	54	NA	7	9	36	NA	21	NA	10	NA	19	NA	12	NA	16.7318	NA	4	no	25	no	0	no	NA	NA	2	no	no	no	no	no	no	no
Validate data	0	1	2808	81	male	0	0	17	517	0	1	1	1	54	23.4375	134	85	47	NA	29	12	39	NA	19	NA	9.5	NA	19	NA	12	NA	39.4559	NA	6	no	36	no	0	no	NA	NA	1	no	no	no	yes	no	no	yes
Validate data	0	1	2810	76	female	0	0	15	460	0	0	0	15	460	27.0416	110	55	59	NA	11	10	39	NA	24	NA	10	NA	30	NA	18	NA	27.4371	NA	7.5	no	31	no	0	no	NA	NA	3	yes	no	no	yes	no	yes	no
Validate data	0	1	2813	72	female	1	1	16	513	1	1	1	3	117	27.0051	108	65	53	NA	12	10	42	NA	21	NA	9	NA	31	NA	12	NA	43.1101	NA	5.5	no	34	no	1	no	NA	NA	4	yes	no	no	yes	no	no	yes
Validate data	0	0	2815	64	female	0	0	63	1927	0	1	1	57	1747	24.093	150	90	57	NA	9	10	49	NA	24	NA	11.5	NA	28	NA	12	NA	49.0894	NA	5.5	no	31	no	1	no	NA	NA	2	no	no	yes	yes	no	yes	no
Validate data	1	1	2816	80	male	0	0	26	797	0	1	1	0	18	32.9067	121	65	57	NA	8	8	49	NA	16	NA	10	NA	44	NA	39	NA	35.2907	NA	7.5	no	38	no	0	no	NA	NA	2	no	yes	yes	yes	no	yes	yes
Validate data	0	0	2817	67	male	0	0	64	1956	0	1	1	3	116	26.0276	150	80	53	NA	11	9	39	NA	16	NA	9.5	NA	33	NA	19	NA	49.4589	NA	7.5	no	49	yes	0	no	NA	NA	1	no	no	no	yes	no	yes	no
Validate data	0	1	2820	62	female	0	0	61	1877	0	0	0	61	1877	20.0692	105	60	60	NA	9	9	45	NA	26	NA	8.5	NA	29	NA	18	NA	50.2783	NA	5.5	no	40	yes	1	no	NA	NA	1	no	no	yes	yes	no	yes	no
Validate data	1	0	2821	68	female	0	0	53	1618	0	1	1	18	551	25.9695	130	70	75	NA	8	8	25	NA	25	NA	6	NA	32	NA	25	NA	52.4683	NA	NA	NA	64	yes	0	no	NA	NA	1	no	no	no	yes	yes	yes	yes
Validate data	0	1	2822	79	male	0	0	12	391	0	0	0	12	391	25.8876	180	80	51	NA	11	10	41	NA	22	NA	8.5	NA	32	NA	20	NA	60.8883	NA	8	no	59	yes	0	yes	NA	NA	3	yes	no	no	yes	yes	yes	yes
Validate data	0	0	2823	80	female	1	1	8	273	0	0	0	8	273	21.4533	136	82	39	NA	10	11	44	NA	14	NA	8.5	NA	33	NA	27	NA	43.6368	NA	7.5	no	43	yes	0	yes	NA	NA	1	no	no	yes	yes	no	no	no
Validate data	0	0	2824	77	male	0	0	59	1798	0	1	1	8	265	24.8591	126	61	58	NA	9	9	38	NA	17	NA	5.5	NA	25	NA	21	NA	28.132	NA	3.5	no	35	no	0	no	NA	NA	2	no	no	yes	yes	no	no	yes
Validate data	0	0	2825	70	male	0	0	40	1245	0	0	0	40	1245	35.3218	125	65	47	NA	11	8	38	NA	16	NA	9.5	NA	28	NA	18	NA	24.0978	NA	9.5	no	34	no	0	no	NA	NA	3	yes	yes	yes	yes	no	no	yes
Validate data	1	1	2826	77	male	0	0	61	1886	0	0	0	61	1886	34.7178	105	54	63	NA	7	10	28	NA	15	NA	7	NA	22	NA	17	NA	31.7556	NA	5	no	44	yes	0	no	NA	NA	2	no	yes	yes	yes	no	yes	yes
Validate data	0	1	2828	68	female	0	0	4	147	0	0	0	4	147	30.111	98	58	60	NA	10	9	39	NA	11	NA	8	NA	31	NA	12	NA	32.5412	NA	3.5	no	46	yes	0	yes	NA	NA	3	yes	yes	yes	yes	yes	yes	no
Validate data	0	1	2830	72	male	0	0	13	399	0	1	1	0	18	36.7537	140	90	58	NA	11	10	31	NA	17	NA	8	NA	26	NA	15	NA	15.3087	NA	4.5	no	23	no	0	no	NA	NA	4	yes	yes	no	yes	yes	yes	yes
Validate data	0	0	2831	76	female	0	0	58	1784	0	0	0	58	1784	21.3382	96	65	50	NA	12	12	45	NA	23	NA	9	NA	23	NA	14	NA	22.6495	NA	5.5	no	52	yes	0	no	NA	NA	4	yes	no	no	yes	yes	yes	yes
Validate data	0	0	2833	61	male	0	0	61	1869	0	0	0	61	1869	25.7618	146	90	69	NA	10	9	49	NA	30	NA	9.5	NA	22	NA	21	NA	16.7161	NA	6	no	31	no	0	no	NA	NA	4	yes	no	no	no	no	no	no
Validate data	0	1	2834	52	male	0	0	3	100	0	0	0	3	100	25.9259	130	80	49	NA	8	8	35	NA	19	NA	12	NA	28	NA	17	NA	40.2306	NA	7	no	32	no	0	no	NA	NA	4	yes	no	no	yes	no	yes	no
Validate data	0	0	2835	73	male	1	1	15	483	0	0	0	15	483	23.3844	141	67	61	NA	10	10	20	NA	14	NA	5	NA	36	NA	18	NA	61.7166	NA	5.5	no	60	yes	1	yes	NA	NA	1	no	no	no	yes	yes	yes	yes
Validate data	1	0	2836	42	male	0	0	124	3795	0	1	1	54	1648	33.6327	NA	NA	61	NA	7	8	18	NA	20	NA	7	NA	24	NA	19	NA	49.1314	NA	7	no	28	no	1	no	NA	NA	2	no	yes	no	no	no	no	yes
Validate data	0	0	2837	80	female	0	0	56	1733	0	0	0	56	1733	29.7442	152	83	53	NA	9	9	47	NA	15	NA	9	NA	30	NA	36	NA	60.0173	NA	NA	NA	33	no	0	yes	NA	NA	2	no	yes	yes	yes	yes	no	no
Validate data	1	1	2838	83	male	0	0	36	1096	0	0	0	36	1096	23.0546	161	93	47	NA	12	12	35	NA	12	NA	8	NA	26	NA	31	NA	52.151	NA	6.5	no	52	yes	0	no	NA	NA	4	yes	no	yes	yes	yes	no	yes
Validate data	0	1	2840	72	male	1	1	37	1144	1	1	1	14	455	21.4533	180	80	51	NA	11	10	48	NA	14	NA	9.5	NA	22	NA	14	NA	22.6911	NA	3	no	20	no	0	no	NA	NA	1	no	no	no	no	no	yes	yes
Validate data	0	1	2841	60	male	0	0	20	624	0	1	1	19	605	22.2753	107	58	58	NA	20	9	26	NA	17	NA	7	NA	28	NA	24.6	NA	62.8904	NA	6.5	no	27	no	0	no	NA	NA	2	no	no	yes	no	no	no	no
Validate data	0	1	2842	88	male	0	0	45	1394	0	0	0	45	1394	27.4587	89	46	58	NA	12	10	44	NA	13	NA	8.5	NA	24	NA	25	NA	47.2667	NA	6	no	46	yes	1	no	NA	NA	3	yes	no	yes	yes	yes	yes	yes
Validate data	0	0	2843	39	male	0	0	18	548	1	1	1	18	548	36.5062	NA	NA	11	NA	6	5	10	NA	16	NA	6	NA	26	NA	19	NA	56.05	NA	2.5	no	41	yes	0	yes	NA	NA	3	yes	yes	yes	no	yes	no	yes
Validate data	0	1	2844	89	male	0	0	37	1149	0	1	1	37	1137	31.8339	60	40	60	NA	13	9	33	NA	12	NA	5.5	NA	28	NA	17	NA	39.3585	NA	4	no	59	yes	0	no	NA	NA	1	no	yes	yes	yes	no	no	no
Validate data	0	0	2845	60	male	0	0	64	1955	0	0	0	64	1955	28.4055	146	84	64	NA	9	9	38	NA	24	NA	13	NA	39	NA	15	NA	42.2677	NA	6	no	19	no	0	no	NA	NA	3	yes	no	no	yes	no	no	no
Validate data	0	1	2846	84	female	0	0	38	1165	0	0	0	38	1165	30.8185	120	74	62	NA	9	8	31	NA	18	NA	8.5	NA	30	NA	23	NA	43.4041	NA	6.5	no	65	yes	1	yes	NA	NA	3	yes	yes	yes	no	no	no	yes
Validate data	1	1	2847	64	male	0	0	15	473	0	1	1	7	217	25.5354	114	61	66	NA	7	7	32	NA	11	NA	8	NA	30	NA	18	NA	44.6193	NA	7	no	27	no	1	no	NA	NA	2	no	no	no	yes	no	yes	yes
Validate data	0	1	2849	92	male	0	0	49	1511	0	0	0	49	1511	25	155	84	43	NA	9	9	37	NA	15	NA	10	NA	23	NA	30	NA	40.8572	NA	7.5	no	27	no	0	yes	NA	NA	1	no	no	yes	yes	no	yes	no
Validate data	0	0	2850	24	male	0	0	49	1512	0	0	0	49	1512	20.1956	123	69	37	NA	7	7	43	NA	14	NA	9	NA	23	NA	8	NA	12.7719	NA	11.5	no	25	no	0	no	NA	NA	2	no	no	no	no	no	no	yes
Validate data	0	0	2851	69	female	0	0	47	1453	0	0	0	47	1453	26.5239	150	76	49	NA	11	7	49	NA	16	NA	11.5	NA	37	NA	14	NA	35.9063	NA	7	no	88	yes	0	yes	NA	NA	2	no	no	no	yes	yes	no	no
Validate data	0	0	2852	82	male	0	0	30	931	0	1	1	24	731	21.6066	NA	NA	42	NA	10	9	42	NA	14	NA	9.5	NA	35	NA	31	NA	47.2247	NA	7.5	no	40	yes	0	yes	NA	NA	1	no	no	yes	yes	yes	no	yes
Validate data	0	1	2854	65	male	0	0	71	2175	0	1	1	12	371	31.5115	136	61	59	NA	10	11	42	NA	14	NA	10	NA	40	NA	27	NA	49.8727	NA	7.5	no	55	yes	0	yes	NA	NA	3	yes	yes	yes	yes	yes	yes	yes
Validate data	1	0	2855	69	male	0	0	43	1318	0	1	1	23	702	39.6825	117	83	68	NA	9	9	35	NA	10	NA	5.5	NA	33	NA	26	NA	48.8372	NA	5	no	66	yes	1	no	NA	NA	3	yes	yes	yes	yes	yes	yes	yes
Validate data	1	1	2856	72	male	0	0	62	1893	0	1	1	20	631	28.0557	127	75	63	NA	9	9	26	NA	15	NA	7	NA	29	NA	15	NA	61.667	NA	5.5	no	51	yes	1	yes	NA	NA	3	yes	no	no	yes	no	yes	no
Validate data	1	0	2857	58	female	0	0	29	900	0	0	0	29	900	21.2585	98	56	75	NA	8	8	17	NA	12	NA	6	NA	24	NA	13	NA	69.6235	NA	4.5	no	28	no	0	no	NA	NA	1	no	no	no	no	no	no	yes
Validate data	1	0	2858	41	male	0	0	5	181	0	0	0	5	181	29.2839	99	63	76	NA	8	13	33	NA	16	NA	10	NA	26	NA	43	NA	141.012	NA	11.5	no	48	yes	0	no	NA	NA	1	no	no	no	yes	no	no	yes
Validate data	0	0	2860	87	male	0	0	81	2476	0	1	1	23	728	28.0864	NA	NA	54	NA	11	12	44	NA	16	NA	8	NA	25	NA	17	NA	18.9683	NA	2.5	no	24	no	0	no	NA	NA	3	yes	no	yes	yes	no	no	no
Validate data	0	1	2861	65	male	0	0	67	2050	0	1	1	1	60	32.4905	91	58	54	NA	11	10	30	NA	12	NA	7	NA	33	NA	20	NA	27.5568	NA	6.5	no	44	yes	0	no	NA	NA	3	yes	yes	yes	yes	no	no	yes
Validate data	0	1	2863	60	male	0	0	5	167	0	0	0	5	167	25.1486	132	86	62	NA	7	8	19	NA	13	NA	5.5	NA	26	NA	14	NA	66.2991	NA	5	no	54	yes	0	no	NA	NA	4	yes	no	yes	yes	no	no	yes
Validate data	0	0	2864	71	male	0	0	68	2078	0	1	1	1	47	35.3175	178	96	61	NA	9	11	36	NA	21	NA	9.5	NA	32	NA	34	NA	67.4291	NA	7	no	57	yes	0	no	NA	NA	4	yes	yes	yes	yes	no	yes	yes
Validate data	0	1	2865	70	male	1	1	3	98	1	0	1	3	98	41.66	120	70	70	NA	11	11	35	NA	20	NA	7	NA	33	NA	21	NA	76.8233	NA	8.5	no	31	no	1	no	NA	NA	3	yes	yes	yes	yes	yes	no	yes
Validate data	1	0	2866	53	female	0	0	58	1791	0	0	0	58	1791	20.227	100	65	58	NA	5	6	20	NA	11	NA	4.5	NA	36	NA	17	NA	31.612	NA	4.5	no	36	no	0	no	NA	NA	2	no	no	no	no	no	no	no
Validate data	0	1	2868	87	male	0	0	55	1681	0	1	1	2	63	26.1752	104	59	47	NA	10	11	24	NA	17	NA	6.5	NA	19	NA	13	NA	18.1454	NA	3	no	28	no	0	no	NA	NA	4	yes	no	no	yes	yes	yes	yes
Validate data	0	1	2869	87	male	0	0	31	956	0	0	0	31	956	25.9107	142	70	50	NA	8	8	28	NA	18	NA	7.5	NA	26	NA	18	NA	42.2904	NA	7	no	49	yes	0	no	NA	NA	1	no	no	no	yes	yes	yes	yes
Validate data	0	1	2870	58	female	0	0	5	160	0	0	0	5	160	32.2708	141	80	54	NA	13	14	45	NA	21	NA	9.5	NA	23	NA	10	NA	32.1952	NA	5	no	36	no	0	no	NA	NA	3	yes	yes	no	yes	yes	yes	no
Validate data	0	0	2872	66	female	0	0	57	1762	0	1	1	20	623	28.3447	106	81	45	NA	19	7	35	NA	23	NA	11	NA	31	NA	15	NA	25.8028	NA	9	no	21	no	0	no	NA	NA	4	yes	no	no	no	no	yes	no
Validate data	1	1	2873	58	male	1	1	9	293	1	0	1	9	293	25.6173	130	65	65	NA	9	9	35	NA	22	NA	7.5	NA	27	NA	14	NA	54.2432	NA	6	no	48	yes	1	no	NA	NA	2	no	no	yes	yes	no	yes	yes
Validate data	0	1	2874	67	female	0	0	69	2121	0	1	1	69	2121	27.5482	90	55	47	NA	16	12	42	NA	18	NA	10	NA	27	NA	10	NA	25.7724	NA	6.5	no	32	no	0	no	NA	NA	2	no	no	no	yes	no	yes	no
Validate data	0	0	2875	66	male	0	0	52	1601	0	0	0	52	1601	24.3072	145	80	45	NA	7	7	41	NA	18	NA	12	NA	19	NA	9	NA	18.9935	NA	6.5	no	32	no	0	no	NA	NA	4	yes	no	no	yes	yes	no	no
Validate data	0	1	2876	74	male	1	1	48	1468	1	1	1	5	183	29.7609	122	57	54	NA	12	12	44	NA	27	NA	6.5	NA	33	NA	15	NA	48.5441	NA	6.5	no	47	yes	1	no	NA	NA	4	yes	yes	no	no	no	yes	yes
Validate data	0	1	2877	81	male	0	0	47	1443	0	0	0	47	1443	27.7008	110	75	61	NA	9	9	48	NA	26	NA	9.5	NA	34	NA	24	NA	73.4334	NA	7.5	no	38	no	1	no	NA	NA	3	yes	no	yes	yes	no	yes	no
Validate data	1	1	2878	61	male	0	0	60	1838	0	0	0	60	1838	28.4055	121	70	57	NA	12	8	36	NA	34	NA	8	NA	24	NA	12	NA	35.5433	NA	5	no	21	no	0	no	NA	NA	2	no	no	no	yes	no	yes	yes
Validate data	0	1	2879	71	female	0	0	45	1396	0	0	0	45	1396	30.7306	119	75	49	NA	9	8	47	NA	11	NA	9	NA	20	NA	11	NA	27.9969	NA	5.5	no	26	no	0	no	NA	NA	1	no	yes	no	yes	no	no	no
Validate data	0	1	2880	90	female	1	1	35	1093	1	0	1	35	1093	23.2335	163	70	58	NA	10	10	25	NA	19	NA	9	NA	25	NA	12	NA	32.8211	NA	2	no	29	no	1	no	NA	NA	3	yes	no	yes	yes	no	no	yes
Validate data	0	0	2882	75	male	0	0	66	2011	0	0	0	66	2011	29.8765	130	70	48	NA	13	11	34	NA	11	NA	7	NA	30	NA	14	NA	32.3342	NA	8.5	no	27	no	0	no	NA	NA	1	no	yes	yes	yes	no	yes	yes
Validate data	1	1	2883	68	male	0	0	121	3688	0	1	1	28	859	21.7993	118	60	71	NA	9	7	38	NA	17	NA	7	NA	26	NA	14	NA	49.6978	NA	6.5	no	39	yes	0	no	NA	NA	4	yes	no	no	yes	yes	yes	no
Validate data	0	0	2884	79	female	0	0	25	764	0	0	0	25	764	27.6817	126	86	54	NA	10	10	36	NA	14	NA	5.5	NA	25	NA	24	NA	60.5624	NA	5	no	38	no	0	no	NA	NA	2	no	no	yes	yes	yes	yes	yes
Validate data	1	0	2885	64	male	0	0	31	943	0	0	0	31	943	29.98	157	75	56	NA	12	12	17	NA	10	NA	6	NA	41	NA	19	NA	#NULL!	NA	6.5	no	78.8	yes	0	no	NA	NA	2	no	yes	NA	yes	no	no	yes
Validate data	0	1	2886	76	male	1	1	54	1673	1	1	1	26	798	26.8923	174	82	45	NA	11	11	50	NA	14	NA	6	NA	35	NA	10	NA	26.087	NA	5	no	41	yes	1	no	NA	NA	1	no	no	no	yes	yes	yes	no
Validate data	0	1	2888	65	male	1	1	0	4	0	0	0	0	4	24.5779	119	62	46	NA	14	14	42	NA	12	NA	8.5	NA	33	NA	12	NA	28.866	NA	5.5	no	17.88	no	0	no	NA	NA	4	yes	no	no	yes	no	yes	no
Validate data	1	1	2889	64	female	0	0	49	1514	0	0	0	49	1514	23.2434	127	89	42	NA	11	10	42	NA	14	NA	7.5	NA	17	NA	8	NA	10.9091	NA	3	no	25.68	no	0	no	NA	NA	1	no	no	no	yes	no	yes	yes
Validate data	0	1	2890	87	male	0	0	6	195	0	0	0	6	195	30.8596	135	70	67	NA	11	11	37	NA	16	NA	10	NA	30	NA	29	NA	75.2632	NA	7.5	no	52	yes	0	no	NA	NA	2.5	yes	yes	yes	yes	yes	yes	no
Validate data	1	0	2891	78	female	0	0	53	1616	0	1	1	6	191	25.7117	130	80	40	NA	14	16	57	NA	13	NA	6.5	NA	27	NA	38	NA	72.3164	NA	7.5	no	55	yes	0	yes	NA	NA	4	yes	no	yes	yes	yes	no	yes
Validate data	0	1	2892	52	female	0	0	59	1824	0	0	0	59	1824	19.6752	127	98	48	NA	10	10	33	NA	10	NA	5	NA	19	NA	21	NA	46.0526	NA	4	no	35.98	no	0	no	NA	NA	3.5	yes	no	no	yes	yes	yes	yes
Validate data	0	1	2893	73	male	1	1	45	1384	1	1	1	0	28	29.0657	120	70	70	NA	9	7	44	NA	10	NA	6.5	NA	42	NA	33	NA	52.551	NA	8	no	60.4	yes	1	yes	NA	NA	1	no	no	yes	yes	yes	yes	yes
Validate data	0	1	2894	78	male	1	1	0	3	1	0	1	0	3	30.7787	115	54	55	NA	10	9	40	NA	15	NA	6	NA	30	NA	26	NA	44.0594	NA	7	no	41	yes	1	no	NA	NA	4	yes	yes	yes	yes	yes	yes	yes
Validate data	0	1	2895	68	male	0	0	40	1224	0	0	0	40	1224	26.1962	124	80	56	NA	11	10	34	NA	16	NA	7.5	NA	26	NA	19	NA	22.8856	NA	3	no	34.5	no	0	no	NA	NA	2.5	yes	no	no	yes	no	yes	yes
Validate data	1	1	2896	85	male	0	0	38	1160	0	0	0	38	1160	23.8751	102	65	54	NA	13	9	47	NA	13	NA	8	NA	51	NA	24	NA	30.8849	NA	4.5	no	45	yes	0	yes	NA	NA	3	yes	no	yes	yes	no	yes	yes
Validate data	0	1	2897	92	male	1	1	1	35	1	0	1	1	35	28.7317	140	60	48	NA	9	10	49	NA	16	NA	7	NA	26	NA	9	NA	9.58575	NA	5.5	no	26.3	no	1	no	NA	NA	2	no	no	no	yes	yes	yes	no
Validate data	1	1	2898	76	male	0	0	48	1483	0	0	0	48	1483	29.2184	125	80	64	NA	10	8	23	NA	26	NA	9	NA	34	NA	20	NA	22.7774	NA	4.5	no	17.88	no	0	no	NA	NA	2	no	no	no	yes	no	no	yes
Validate data	0	1	2899	76	male	0	0	58	1780	0	0	0	58	1780	23.5078	135	80	56	NA	9	10	41	NA	9	NA	8	NA	29	NA	31	NA	43.4073	NA	7	no	29	no	0	no	NA	NA	3	yes	no	yes	yes	yes	yes	no
Validate data	0	1	2901	71	male	0	0	62	1892	0	1	1	52	1587	30.3211	133	73	53	NA	10	10	35	NA	17	NA	6.5	NA	30	NA	18.7	NA	20.7852	NA	8	no	53.2	yes	0	no	NA	NA	1	no	yes	yes	yes	yes	yes	yes
Validate data	0	1	2902	73	female	0	0	6	202	0	0	0	6	202	34.049	180	96	46	NA	9	8	49	NA	21	NA	10	NA	21	NA	8	NA	42.3869	NA	4	no	27.31	no	0	no	NA	NA	1	no	yes	no	yes	yes	yes	yes
Validate data	0	1	2903	88	female	0	0	12	380	0	0	0	12	380	24.977	160	100	41	NA	9	9	44	NA	20	NA	7.5	NA	22	NA	#NULL!	NA	18.6869	NA	5	no	49.4	yes	0	no	NA	NA	1	no	no	yes	yes	yes	yes	no
Validate data	0	1	2904	68	female	0	0	12	370	0	0	0	12	370	18.8092	200	130	45	NA	10	11	38	NA	13	NA	3.5	NA	24	NA	16	NA	47.5502	NA	7	no	58.74	yes	0	no	NA	NA	2.5	yes	no	yes	yes	no	no	no
Validate data	0	1	2905	82	male	0	0	68	2089	0	1	1	66	2036	23.151	100	50	44	NA	13	11	45	NA	12	NA	7	NA	16	NA	27	NA	108.169	NA	9	no	40	yes	0	yes	NA	NA	3.5	yes	no	yes	yes	no	yes	yes
Validate data	0	1	2907	80	female	0	0	46	1416	0	1	1	24	735	28.959	184	99	58	NA	9	7	45	NA	15	NA	8	NA	30	NA	63	NA	155.249	NA	10	no	51	yes	0	yes	NA	NA	2	no	no	yes	yes	yes	yes	no
Validate data	1	0	2908	72	female	0	0	61	1873	0	1	1	2	88	24.9909	121	74	78	NA	7	9	11	NA	20	NA	3.5	NA	24	NA	24.2	NA	42.0285	NA	2	no	56	yes	0	no	NA	NA	1	no	no	no	yes	no	no	no
Validate data	0	1	2909	66	male	0	0	54	1657	0	0	0	54	1657	23.9395	90	58	46	NA	7	9	48	NA	17	NA	10.5	NA	22	NA	14	NA	18.7609	NA	7	no	28	no	0	no	NA	NA	2	no	no	no	yes	no	yes	no
Validate data	0	0	2910	83	female	0	0	43	1310	0	0	0	43	1310	32.4467	139	84	54	NA	9	8	39	NA	27	NA	7.5	NA	30	NA	19	NA	12.0482	NA	7	no	72	yes	0	no	NA	NA	3	yes	yes	no	yes	yes	yes	yes
Validate data	0	1	2911	71	male	0	0	14	449	0	0	0	14	449	24.4898	135	61	48	NA	13	13	47	NA	20	NA	10	NA	23	NA	19	NA	34.1541	NA	6	no	18.7	no	0	no	NA	NA	1	no	no	no	yes	yes	yes	yes
Validate data	0	0	2912	79	female	0	0	5	158	0	1	1	1	46	24.6097	140	70	56	NA	6	6	18	NA	11	NA	6.5	NA	23	NA	13	NA	24.7369	NA	4.5	no	27.2	no	0	no	NA	NA	1	no	no	yes	yes	no	no	yes
Validate data	0	1	2913	60	female	0	0	65	1991	0	0	0	65	1991	18.3391	120	70	37	NA	11	10	33	NA	13	NA	8	NA	19	NA	19	NA	27.3649	NA	6	no	25.81	no	0	yes	NA	NA	1	no	no	no	no	no	no	yes
Validate data	0	1	2914	70	female	0	0	12	382	0	1	1	12	375	28.6048	146	78	53	NA	10	8	46	NA	25	NA	12.5	NA	25	NA	14	NA	37.4077	NA	5	no	27.4	no	0	no	NA	NA	2	no	no	no	yes	yes	yes	no
Validate data	0	0	2915	81	male	0	0	10	323	0	0	0	10	323	30.4867	106	54	54	NA	11	9	30	NA	13	NA	7	NA	29	NA	20	NA	34.14	NA	5	no	47.2	yes	0	no	NA	NA	1	no	yes	yes	yes	yes	no	no
Validate data	0	0	2916	85	male	0	0	3	95	0	0	0	3	95	26.9896	150	111	48	NA	13	12	47	NA	15	NA	11.5	NA	19	NA	16.4	NA	99.2147	NA	6	no	36.1	no	0	no	NA	NA	2	no	no	yes	yes	yes	no	no
Validate data	1	1	2917	59	male	0	0	67	2069	0	1	1	8	264	26.5432	114	79	51	NA	12	10	40	NA	20	NA	12.5	NA	19	NA	9	NA	11.1719	NA	4	no	28.3	no	0	no	NA	NA	1	no	no	no	yes	no	yes	yes
Validate data	0	1	2918	61	male	0	0	55	1697	0	1	1	52	1586	28.0899	140	85	45	NA	11	12	46	NA	9	NA	14.5	NA	38	NA	11	NA	17.3736	NA	6	no	31.7	no	0	no	NA	NA	2	no	no	no	yes	yes	yes	yes
Validate data	1	1	2919	49	male	0	0	32	974	0	0	0	32	974	26.2346	122	97	55	NA	10	10	17	NA	13	NA	11.5	NA	28	NA	30.5	NA	80.5456	NA	11	no	23	no	0	no	NA	NA	1	no	no	yes	no	no	no	yes
Validate data	0	0	2921	68	female	0	0	67	2060	0	1	1	8	273	17.7778	85	60	63	NA	8	7	16	NA	12	NA	4	NA	28	NA	18	NA	25.3283	NA	4	no	30.4	no	0	no	NA	NA	1	no	no	no	no	no	no	yes
Validate data	0	1	2923	69	male	0	0	63	1942	0	0	0	63	1942	30.8248	150	80	47	NA	11	11	43	NA	18	NA	6	NA	18	NA	17	NA	26.4236	NA	10	no	28.2	no	0	no	NA	NA	3	yes	yes	no	yes	no	yes	yes
Validate data	0	1	2925	80	male	1	1	7	238	0	0	0	7	238	29.2969	140	80	49	NA	8	8	35	NA	14	NA	9	NA	19	NA	9.8	NA	27.4753	NA	5	no	51.3	yes	0	no	NA	NA	4	yes	no	no	yes	no	yes	yes
Validate data	1	1	2926	53	female	0	0	69	2121	0	0	0	69	2121	36.738	87	41	59	NA	7	8	19	NA	11	NA	5.5	NA	28	NA	15	NA	26.7773	NA	6	no	47.2	yes	0	no	NA	NA	3	yes	yes	yes	yes	yes	yes	yes
Validate data	0	0	2927	60	female	0	0	64	1953	0	0	0	64	1953	43.9678	NA	NA	59	NA	9	9	24	NA	25	NA	6.5	NA	28	NA	11	NA	32.9007	NA	3	no	58.1	yes	0	no	NA	NA	1	no	yes	no	yes	no	no	yes
Validate data	1	1	2928	79	female	0	0	51	1568	0	0	0	51	1568	22.4913	130	59	52	NA	9	9	38	NA	19	NA	4	NA	32	NA	17.2	NA	46.1908	NA	NA	NA	21	no	0	no	NA	NA	4	yes	no	yes	yes	no	no	no
Validate data	1	1	2929	59	female	0	0	6	193	0	1	1	4	124	36.1988	155	85	55	NA	10	6	39	NA	19	NA	9	NA	30	NA	12	NA	22.1134	NA	3	no	24.9	no	0	no	NA	NA	4	yes	yes	yes	yes	yes	yes	no
Validate data	0	1	2931	79	male	0	0	47	1448	0	0	0	47	1448	24.8016	125	80	51	NA	9	8	47	NA	16	NA	13.5	NA	24	NA	14	NA	52.947	NA	6	no	35	no	0	no	NA	NA	3	yes	no	no	yes	no	yes	no
Validate data	0	1	2932	66	male	0	0	5	171	0	0	0	5	171	28.616	110	62	79	NA	4	9	24	NA	27	NA	8	NA	22	NA	13	NA	47.3585	NA	5	no	40	yes	0	no	NA	NA	2	no	no	no	yes	no	yes	no
Validate data	1	1	2933	77	male	1	1	30	925	1	1	1	8	254	27.3797	107	66	71	NA	10	8	36	NA	16	NA	6.5	NA	40	NA	19	NA	48.9207	NA	5	no	44	yes	1	yes	NA	NA	2	no	no	yes	yes	no	yes	yes
Validate data	0	0	2934	33	male	0	0	34	1039	0	0	0	34	1039	50.5478	102	62	77	NA	10	9	32	NA	12.5	NA	15	NA	50	NA	33	NA	71.8225	NA	8	no	38.8	yes	1	yes	NA	NA	3	yes	yes	yes	yes	yes	yes	yes
Validate data	0	1	2935	74	male	0	0	65	1982	0	1	1	57	1752	27.4406	NA	NA	67	NA	10	8	23	NA	14	NA	4.5	NA	33	NA	23.2	NA	39.6939	NA	4	no	50	yes	0	no	NA	NA	1	no	no	no	yes	yes	yes	no
Validate data	1	1	2939	78	male	1	1	58	1789	1	1	1	14	449	23.4221	120	60	57	NA	10	10	26	NA	17	NA	7.5	NA	25	NA	26	NA	47.4394	NA	5	no	43	yes	1	no	NA	NA	3	yes	no	no	yes	yes	yes	yes
Validate data	1	1	2940	71	female	1	1	32	989	1	0	1	32	989	29.6665	NA	NA	59	NA	10	9	18	NA	14	NA	6.5	NA	29	NA	19	NA	49.0048	NA	7	no	59	yes	1	yes	NA	NA	2	no	yes	no	yes	yes	yes	no
Validate data	0	1	2941	51	male	0	0	55	1701	0	0	0	55	1701	27.7323	130	70	52	NA	9	9	47	NA	19	NA	10	NA	30	NA	15	NA	17.7627	NA	7	no	25	no	0	no	NA	NA	1	no	no	no	no	no	yes	no
Validate data	1	0	2942	42	male	1	1	19	604	1	1	1	12	383	28.1394	95	60	92	NA	7	9	16	NA	10	NA	4.5	NA	14	NA	24	NA	116.54	NA	4	no	41.9	yes	1	no	NA	NA	2	no	no	yes	no	no	yes	yes
Validate data	1	0	2944	51	male	0	0	40	1222	0	0	0	40	1222	24.3911	125	105	60	NA	9	11	13	NA	11	NA	6	NA	46	NA	26	NA	72.3555	NA	4	no	32.8	no	0	no	NA	NA	4	yes	no	yes	yes	no	no	yes
Validate data	0	1	2947	71	male	0	0	25	763	0	0	0	25	763	17.8359	114	79	57	NA	8	6	12	NA	14	NA	6	NA	28	NA	15.2	NA	30.9413	NA	5	no	21.4	no	0	no	NA	NA	3	yes	no	no	yes	no	yes	no
Validate data	0	1	2948	57	male	1	1	31	960	1	1	1	3	105	28.4055	130	90	67	NA	10	10	20	NA	15	NA	5	NA	25	NA	19.4	NA	63.8819	NA	6	no	39.8	yes	1	no	NA	NA	1	no	no	yes	yes	no	no	no
Validate data	0	1	2950	81	male	0	0	55	1677	0	0	0	55	1677	28.06	118	71	74	NA	14	12	22	NA	10	NA	5.5	NA	37	NA	30	NA	68.2802	NA	7	no	36.09	no	0	no	NA	NA	4	yes	no	yes	yes	no	no	no
Validate data	0	1	2951	81	male	1	1	27	845	1	1	1	5	176	25.8264	114	61	65	NA	7	6	34	NA	11	NA	2.5	NA	32	NA	20	NA	37.1661	NA	5	no	46.2	yes	1	no	NA	NA	4	yes	no	no	yes	yes	no	no
Validate data	0	1	2952	75	male	1	1	0	27	1	0	1	0	27	25.5937	120	80	47	NA	6	7	46	NA	10	NA	6	NA	34	NA	17	NA	57.6742	NA	7	no	47.2	yes	1	no	NA	NA	2	no	no	yes	yes	yes	yes	yes
Validate data	1	1	2953	48	male	0	0	66	2012	0	1	1	8	250	24.8356	79	53	59	NA	7	8	33	NA	10	NA	7.5	NA	31	NA	21	NA	36.8487	NA	6	no	46	yes	0	no	NA	NA	4	yes	no	no	yes	no	no	yes
Validate data	0	0	2955	72	female	0	0	58	1776	0	1	1	14	426	31.6032	146	100	63	NA	8	9	26	NA	18	NA	5.5	NA	17	NA	12	NA	33.4233	NA	4	no	26.7	no	0	no	NA	NA	4	yes	yes	yes	yes	yes	yes	yes
Validate data	0	1	2956	75	male	0	0	61	1886	0	1	1	41	1259	22.2331	94	70	54	NA	5	6	20	NA	20	NA	8.5	NA	14	NA	36	NA	32.9695	NA	8	no	18.8	no	0	no	NA	NA	2	no	no	no	yes	no	no	yes
Validate data	0	0	2958	70	male	0	0	4	126	0	0	0	4	126	23.8884	130	95	43	NA	10	6	38	NA	19	NA	6.5	NA	23	NA	25	NA	32.1704	NA	3	no	27.6	no	0	no	NA	NA	1	no	no	yes	yes	no	no	yes
Validate data	0	1	2959	62	male	0	0	45	1369	0	0	0	45	1369	22.5306	NA	NA	54	NA	13	14	39	NA	14	NA	8.75	NA	17	NA	17	NA	61.5175	NA	6	no	20	no	0	no	NA	NA	4	yes	no	no	yes	yes	no	no
Validate data	0	0	2960	75	female	0	0	7	217	0	0	0	7	217	23.2335	138	89	54	NA	8	11	46	NA	17	NA	9.5	NA	34	NA	23	NA	87.1023	NA	9	no	48	yes	0	yes	NA	NA	1	no	no	yes	no	no	no	yes
Validate data	0	0	2961	93	female	1	1	0	11	1	0	1	0	11	23.2335	140	90	45	NA	9	10	37	NA	9	NA	3.5	NA	27	NA	13	NA	35.3458	NA	5	no	61.1	yes	1	no	NA	NA	1	no	no	yes	yes	yes	yes	yes
Validate data	0	0	2962	70	male	0	0	58	1793	0	1	1	0	23	32.2544	120	80	53	NA	9	9	42	NA	17	NA	7	NA	34	NA	33	NA	45.928	NA	7	no	40.8	yes	0	no	NA	NA	3	yes	yes	yes	yes	no	no	yes
Validate data	0	1	2964	77	female	0	0	4	139	0	0	0	4	139	23.03	122	62	46	NA	7	7	35	NA	11	NA	5.5	NA	31	NA	18	NA	35.6605	NA	10	no	36.3	no	0	yes	NA	NA	3	yes	no	yes	yes	no	no	yes
Validate data	0	0	2965	68	female	0	0	32	975	0	0	0	32	975	27.3438	142	82	62	NA	10	7	42	NA	25	NA	8.5	NA	31	NA	16	NA	38.6861	NA	NA	NA	43.76	yes	0	yes	NA	NA	2.5	yes	no	no	yes	yes	yes	yes
Validate data	1	0	2966	84	male	1	1	38	1161	1	1	1	10	314	26.9274	122	76	71	NA	8	13	30	NA	10	NA	8	NA	26	NA	33	NA	40.9027	NA	6	no	25	no	1	yes	NA	NA	4	yes	no	yes	yes	yes	yes	yes
Validate data	1	0	2967	79	female	0	0	67	2049	0	0	0	67	2049	25.1532	115	65	71	NA	9	10	26	NA	15	NA	10	NA	23	NA	9.3	NA	69.6496	NA	3	no	27.4	no	0	no	NA	NA	2.5	yes	no	no	yes	no	yes	yes
Validate data	0	1	2968	66	female	0	0	67	2039	0	0	0	67	2039	56.4954	NA	NA	54	NA	11	12	41	NA	15	NA	7	NA	28	NA	16	NA	19.3474	NA	7	no	35	no	0	no	NA	NA	2	no	yes	no	yes	yes	no	yes
Validate data	1	0	2970	89	male	0	0	22	670	0	1	1	4	148	27.7177	166	78	47	NA	9	10	33	NA	16	NA	9.5	NA	17	NA	10	NA	25.6138	NA	4	no	25	no	0	no	NA	NA	3	yes	no	no	yes	yes	yes	yes
Validate data	0	0	2971	60	female	0	0	59	1813	0	1	1	44	1354	30.116	152	74	54	NA	8	9	38	NA	16	NA	11	NA	13	NA	#NULL!	NA	31.9828	NA	5	no	21	no	0	no	NA	NA	2	no	yes	no	yes	yes	yes	yes
Validate data	0	0	2972	75	male	0	0	55	1702	0	0	0	55	1702	30.9917	152	77	68	NA	13	9	39	NA	21	NA	7.5	NA	27	NA	28	NA	55.1261	NA	8	no	58.3	yes	1	no	NA	NA	2.5	yes	yes	yes	no	yes	no	yes
Validate data	0	0	2973	73	male	0	0	21	654	0	0	0	21	654	32.6531	121	86	58	NA	7	7	22	NA	8	NA	4	NA	28	NA	17	NA	11.6244	NA	4	no	27.9	no	0	no	NA	NA	2	no	yes	yes	yes	no	no	yes
Validate data	0	0	2974	58	male	0	0	70	2130	0	0	0	70	2130	22.5309	120	80	62	NA	9	9	44	NA	23	NA	10	NA	31	NA	16	NA	39.058	NA	7	no	39.3	yes	0	no	NA	NA	1	no	no	no	yes	no	yes	yes
Validate data	0	0	2975	58	male	0	0	4	148	0	0	0	4	148	36.3322	180	80	60	NA	11	10	31	NA	28	NA	8	NA	28	NA	20	NA	25.1158	NA	6	no	29.1	no	0	no	NA	NA	3	yes	yes	no	yes	no	no	no
Validate data	0	1	2976	57	male	0	0	7	217	0	0	0	7	217	25.3593	145	85	52	NA	12	9	43	NA	17	NA	8.5	NA	25	NA	11	NA	17.5213	NA	4	no	37.1	no	0	no	NA	NA	1	no	no	no	yes	no	no	no
Validate data	0	0	2978	66	male	1	1	26	796	1	1	1	6	193	26.0417	142	92	64	NA	11	15	34	NA	11	NA	8	NA	21	NA	24	NA	102.083	NA	7	no	36.9	no	1	no	NA	NA	3	yes	no	yes	yes	no	no	no
Validate data	0	1	2979	49	male	0	0	8	244	0	0	0	8	244	32.2708	116	73	49	NA	11	11	44	NA	26	NA	12.5	NA	28	NA	16	NA	31.1891	NA	9	no	15	no	0	no	NA	NA	1	no	yes	no	no	no	no	no
Validate data	0	1	2980	82	female	0	0	46	1411	0	1	1	32	986	27.1111	170	70	47	NA	10	9	40	NA	13	NA	8	NA	22	NA	18	NA	48.1131	NA	5	no	43.1	yes	0	no	NA	NA	3	yes	no	no	yes	no	yes	yes
Validate data	0	1	2981	73	male	1	1	42	1284	1	1	1	33	1015	22.206	90	42	61	NA	8	9	21	NA	13	NA	3.5	NA	29	NA	17	NA	58.2165	NA	4	no	44	yes	1	no	NA	NA	2	no	no	no	yes	yes	yes	yes
Validate data	0	1	2982	74	female	0	0	6	190	0	0	0	6	190	27.2817	153	89	37	NA	8	8	49	NA	16	NA	9.5	NA	18	NA	#NULL!	NA	18.1972	NA	2	no	29	no	0	no	NA	NA	1	no	no	no	yes	no	no	no
Validate data	0	0	2985	55	male	0	0	3	105	0	0	0	3	105	37.233	133	79	59	NA	18	27	39	NA	14	NA	6	NA	40	NA	11	NA	92.3231	NA	NA	NA	51	yes	0	no	NA	NA	2.5	yes	yes	yes	yes	yes	yes	yes
Validate data	0	0	2988	71	male	0	0	4	128	0	0	0	4	128	16.955	NA	NA	51	NA	10	10	45	NA	12	NA	12	NA	33	NA	17	NA	19.9336	NA	5	no	42.6	yes	0	no	NA	NA	4	yes	no	yes	yes	no	no	yes
Validate data	1	0	2989	63	female	0	0	48	1484	0	0	0	48	1484	26.2336	166	80	63	NA	5	8	46	NA	24.4	NA	11	NA	13	NA	7	NA	11.0566	NA	12	no	14	no	0	no	NA	NA	1	no	no	no	NA	NA	no	no
Validate data	0	1	2990	66	male	0	0	68	2098	0	0	0	68	2098	29.0659	113	78	62	NA	10	10	36	NA	38	NA	12.5	NA	35	NA	21	NA	45.3543	NA	5.5	no	36	no	0	no	NA	NA	2	no	no	no	NA	NA	no	yes
Validate data	0	0	2992	78	male	0	0	26	818	0	0	0	26	818	25.1063	180	60	70	NA	11	11	48	NA	24	NA	12	NA	25	NA	17	NA	45.6416	NA	4	no	26	no	1	no	NA	NA	3	yes	no	no	yes	no	no	no
Validate data	0	1	2993	60	male	1	1	53	1626	1	1	1	47	1447	27.7323	120	80	54	NA	10	9	50	NA	12	NA	7	NA	26	NA	16	NA	26.3959	NA	6	no	46	yes	1	no	NA	NA	2	no	no	no	yes	yes	yes	no
Validate data	0	0	2994	83	female	1	1	0	2	1	0	1	0	2	23.7954	112	69	41	NA	11	11	36	NA	14	NA	6.5	NA	51	NA	20	NA	53.6151	NA	NA	NA	57	yes	1	no	NA	NA	3	yes	no	no	yes	yes	yes	no
Validate data	0	1	2995	76	female	0	0	62	1887	0	0	0	62	1887	30.4688	70	40	48	NA	8	7	32	NA	20	NA	7	NA	27	NA	58	NA	7.72031	NA	4.5	no	18	no	0	no	NA	NA	1	no	yes	no	no	no	NA	yes
Validate data	1	1	2996	60	male	0	0	37	1152	0	1	1	2	75	27.7634	NA	NA	54	NA	11	10	38	NA	20	NA	9	NA	27	NA	18	NA	27.648	NA	3.5	no	32	no	0	no	NA	NA	3	yes	no	NA	NA	NA	NA	no
Validate data	1	1	2997	70	male	0	0	63	1936	0	0	0	63	1936	23.3341	119	70	68	NA	8	6	29	NA	9	NA	7.5	NA	37	NA	18	NA	49.0664	NA	5.5	no	72	yes	0	no	NA	NA	3	yes	no	yes	yes	yes	no	no
Validate data	0	1	2999	60	male	0	0	42	1302	0	0	0	42	1302	23.04	NA	NA	49	NA	9	10	45	NA	20	NA	10	NA	38	NA	#NULL!	NA	13.1252	NA	4	no	24.7	no	0	no	NA	NA	1	no	no	NA	no	no	yes	no
Validate data	0	1	3000	89	female	0	0	14	445	0	1	1	7	238	22.8928	130	65	50	NA	14	11	45	NA	10	NA	5.5	NA	24	NA	18	NA	62.8435	NA	4.5	no	49	yes	0	no	NA	NA	2	no	no	yes	yes	yes	no	no
Validate data	0	0	3002	81	female	0	0	15	480	0	0	0	15	480	20.4294	117	80	48	NA	9	9	49	NA	7	NA	8	NA	29	NA	19	NA	37.3317	NA	5	no	24	no	0	no	NA	NA	3	yes	no	yes	yes	no	no	yes
Validate data	0	1	3003	77	male	1	1	1	37	1	0	1	1	37	31.1419	137	93	60	NA	12	12	25	NA	19	NA	7.5	NA	33	NA	9.2	NA	10.4286	NA	4	no	47	yes	0	no	NA	NA	3	yes	yes	no	yes	yes	no	yes
Validate data	0	1	3004	84	female	1	1	3	97	0	1	1	3	92	30.8463	118	71	50	NA	8	8	40	NA	15	NA	8	NA	35	NA	20	NA	34.9944	NA	24.3	yes	57	yes	0	yes	NA	NA	4	yes	yes	yes	yes	yes	NA	yes
Validate data	1	1	3005	82	male	0	0	19	583	0	0	0	19	583	22.0932	140	90	64	NA	13	12	21	NA	16.5	NA	6	NA	30	NA	15	NA	28.8607	NA	3	no	46	yes	0	no	NA	NA	4	yes	no	no	yes	no	NA	yes
Validate data	0	1	3007	73	female	0	0	47	1456	0	0	0	47	1456	28.125	170	80	42	NA	12	12	45	NA	18	NA	8.5	NA	26	NA	7	NA	10.8401	NA	4	no	34	no	0	no	NA	NA	2	no	no	no	yes	yes	no	yes
Validate data	0	1	3008	73	female	0	0	5	179	0	0	0	5	179	25.5588	110	NA	33	NA	9	9	43	NA	22	NA	9	NA	22	NA	9	NA	20.2023	NA	6	no	32	no	0	no	NA	NA	3	yes	no	no	no	no	no	no
Validate data	0	0	3011	60	female	0	0	43	1317	0	0	0	43	1317	45.5166	176	105	56	NA	8	7	49	NA	19	NA	13	NA	44	NA	27	NA	62.7057	NA	12	no	60	yes	0	no	NA	NA	3	yes	yes	yes	yes	no	yes	no
Validate data	0	1	3012	95	female	0	0	8	254	0	0	0	8	254	28.6048	105	57	48	NA	11	11	39	NA	6	NA	8	NA	39	NA	33	NA	43.4589	NA	NA	NA	52.2	yes	0	no	NA	NA	3	yes	no	yes	yes	no	NA	yes
Validate data	1	0	3014	57	male	0	0	51	1556	0	0	0	51	1556	28.6508	113	73	68	NA	7	7	28	NA	16	NA	9	NA	44	NA	32	NA	51.3264	NA	4.5	no	32	no	0	no	NA	NA	3	yes	no	no	yes	no	no	yes
Validate data	0	0	3015	77	male	0	0	39	1195	0	0	0	39	1195	27.7778	154	70	43	NA	11	12	30	NA	14	NA	5.5	NA	47	NA	#NULL!	NA	#NULL!	NA	4.5	no	34	no	0	no	NA	NA	2	no	no	no	yes	yes	yes	no
Validate data	0	0	3016	54	female	0	0	43	1330	0	0	0	43	1330	21.5645	128	71	46	NA	8	8	42	NA	8	NA	9.5	NA	45	NA	18	NA	35.6322	NA	9	no	34	no	0	no	NA	NA	3	yes	no	NA	NA	NA	NA	no
Validate data	0	1	3020	83	male	0	0	42	1306	0	1	1	2	76	27.7634	136	86	55	NA	11	10	31	NA	17	NA	7.5	NA	34	NA	27	NA	64.1828	NA	5	no	60	yes	0	yes	NA	NA	3	yes	no	no	yes	yes	yes	yes
Validate data	1	0	3021	23	male	0	0	69	2100	0	0	0	69	2100	19.2395	101	67	87	NA	9	10	24	NA	21	NA	7.5	NA	35	NA	19	NA	88.9302	NA	7	no	32	no	1	no	NA	NA	3	yes	no	no	no	no	no	yes
Validate data	0	0	3022	39	male	1	1	40	1231	1	0	1	40	1231	27.7778	140	100	60	NA	12	13	40	NA	17	NA	9.5	NA	45	NA	19	NA	34.7801	NA	7.5	no	20	no	0	no	NA	NA	2	no	no	no	yes	no	no	yes
Validate data	0	1	3024	74	male	0	0	11	364	0	0	0	11	364	26.1286	130	54	58	NA	8	8	42	NA	17	NA	13	NA	58	NA	10	NA	28.3308	NA	7	no	30	no	0	no	NA	NA	1	no	no	no	NA	no	NA	no
Validate data	1	1	3027	70	male	0	0	62	1913	0	1	1	57	1763	30.9617	140	70	53	NA	12	10	47	NA	21	NA	8.5	NA	18	NA	16	NA	34.5706	NA	5	no	26	no	0	no	NA	NA	1	no	yes	no	yes	no	yes	no
Validate data	0	1	3028	85	female	0	0	54	1651	0	0	0	54	1651	30.4076	172	130	43	NA	11	11	31	NA	19	NA	7.5	NA	24	NA	#NULL!	NA	52.8424	NA	6	no	41	yes	0	no	NA	NA	4	yes	yes	yes	NA	no	yes	yes
Validate data	0	0	3029	76	female	0	0	65	1991	0	1	1	65	1991	31.25	194	72	57	NA	10	9	50	NA	25	NA	10.5	NA	43	NA	38	NA	60.5559	NA	7	no	34	no	0	no	NA	NA	2	no	yes	yes	yes	no	yes	yes
Validate data	0	1	3030	81	male	0	0	35	1089	0	1	1	18	570	24.6914	117	57	59	NA	10	8	30	NA	12	NA	7	NA	35	NA	28	NA	47.0843	NA	4.5	no	34	no	0	yes	NA	NA	2	no	no	no	yes	no	yes	yes
Validate data	0	0	3031	76	female	0	0	43	1316	0	0	0	43	1316	29.4758	178	90	55	NA	10	9	48	NA	18	NA	9	NA	48	NA	13	NA	42.6069	NA	4	no	32	no	0	no	NA	NA	1	no	no	no	yes	no	yes	no
Validate data	0	0	3032	76	male	0	0	39	1218	0	0	0	39	1218	23.9912	127	82	54	NA	11	10	46	NA	10	NA	9	NA	30	NA	21	NA	61.155	NA	6	no	28	no	0	no	NA	NA	3	yes	no	yes	yes	no	no	yes
Validate data	1	1	3033	71	male	1	1	29	894	0	1	1	13	413	26.897	110	60	52	NA	8	10	24	NA	9	NA	7.5	NA	46	NA	10	NA	19.5376	NA	6	no	28	no	0	no	NA	NA	2	no	no	yes	yes	no	yes	yes
Validate data	0	0	3035	67	male	1	1	30	921	0	1	1	3	106	41.7332	NA	NA	62	NA	12	12	23	NA	11	NA	4.5	NA	36	NA	24	NA	33.2339	NA	NA	NA	46	yes	0	yes	NA	NA	3	yes	yes	yes	no	yes	no	yes
Validate data	0	1	3036	73	male	0	0	63	1929	0	1	1	63	1927	23.1481	150	99	60	NA	9	9	31	NA	13	NA	8.5	NA	34	NA	26	NA	25.2265	NA	3.5	no	41	yes	0	no	NA	NA	2	no	no	yes	yes	no	yes	yes
Validate data	0	1	3037	81	male	1	1	21	666	1	0	1	21	666	31.6032	160	70	53	NA	5	8	44	NA	19	NA	7.5	NA	40	NA	21	NA	28.7231	NA	7	no	87	yes	1	no	NA	NA	2	no	yes	yes	yes	no	yes	yes
Validate data	0	1	3038	81	male	0	0	6	185	0	1	1	3	117	25.1607	126	63	48	NA	11	10	40	NA	28	NA	12.5	NA	38	NA	9	NA	13.6773	NA	4.3	no	30	no	0	no	NA	NA	1	no	no	no	yes	no	no	no
Validate data	0	0	3040	63	female	0	0	24	755	0	0	0	24	755	29.3878	169	94	65	NA	10	10	37	NA	24	NA	9.5	NA	27	NA	14	NA	52.031	NA	6	no	49	yes	0	no	NA	NA	4	yes	no	no	yes	no	no	yes
Validate data	0	1	3041	81	male	0	0	16	492	0	1	1	15	474	23.1834	125	60	58	NA	9	8	35	NA	25	NA	12.5	NA	36	NA	21	NA	32.6516	NA	6.5	no	69	yes	1	no	NA	NA	3	yes	no	no	yes	no	yes	no
Validate data	0	0	3046	61	male	0	0	4	134	0	0	0	4	134	30.8642	106	53	57	NA	13	14	48	NA	24	NA	12.5	NA	53	NA	18	NA	36.9017	NA	7.9	no	34	no	0	no	NA	NA	4	yes	yes	no	yes	no	no	yes
Validate data	0	1	3047	82	male	1	1	19	603	1	0	1	19	603	23.03	174	82	47	NA	12	8	49	NA	23	NA	6.5	NA	38	NA	18	NA	39.1116	NA	3.5	no	57	yes	1	no	NA	NA	3	yes	no	NA	yes	NA	NA	yes
Validate data	0	1	3048	74	male	0	0	54	1660	0	0	0	54	1660	23.5457	130	80	54	NA	10	7	50	NA	26	NA	11.5	NA	44	NA	17	NA	11.7348	NA	7.1	no	21	no	0	no	NA	NA	1	no	no	yes	yes	no	yes	yes
Validate data	0	1	3049	67	male	0	0	26	793	0	0	0	26	793	23.3747	118	69	67	NA	11	13	26	NA	13	NA	7.5	NA	58	NA	25	NA	23.0791	NA	3.5	no	34	no	0	yes	NA	NA	4	yes	no	no	NA	yes	yes	yes
Validate data	0	0	3050	65	male	0	0	60	1855	0	1	1	6	198	34.1537	150	118	55	NA	13	8	41	NA	20	NA	7	NA	29	NA	14	NA	34.5029	NA	8	no	30	no	0	no	NA	NA	1	no	yes	yes	yes	no	yes	yes
Validate data	1	1	3051	65	male	0	0	49	1504	0	1	1	5	164	28.0863	136	80	62	NA	7	6	40	NA	14	NA	6.5	NA	56	NA	10	NA	17.1953	NA	7.5	no	25	no	0	no	NA	NA	2	no	no	no	yes	no	yes	yes
Validate data	0	0	3052	72	female	0	0	3	114	0	0	0	3	114	34.4496	127	70	39	NA	8	7	49	NA	13	NA	7.5	NA	41	NA	28	NA	42.1767	NA	7	no	67	yes	0	no	NA	NA	3	yes	yes	yes	yes	yes	no	yes
Validate data	0	0	3053	62	female	0	0	55	1688	0	0	0	55	1688	24.2215	121	83	44	NA	11	11	35	NA	12	NA	8.5	NA	35	NA	7	NA	8.84121	NA	NA	NA	34	no	0	no	NA	NA	1	no	no	yes	yes	no	no	no
Validate data	0	0	3054	73	male	0	0	59	1818	0	0	0	59	1818	30.9917	130	80	56	NA	8	9	50	NA	22	NA	9	NA	33	NA	14	NA	69.7322	NA	3.5	no	30	no	0	no	NA	NA	4	yes	yes	yes	yes	yes	yes	yes
Validate data	0	0	3055	65	male	0	0	3	119	0	1	1	1	47	34.2058	135	70	56	NA	10	10	48	NA	28	NA	11.5	NA	31	NA	13	NA	9.59435	NA	5	no	24	no	0	no	NA	NA	1	no	yes	no	yes	yes	yes	no
Validate data	1	1	3057	56	male	0	0	30	926	0	0	0	30	926	24.0882	98	70	70	NA	9	9	25	NA	17	NA	9	NA	26	NA	12	NA	60.9549	NA	3.5	no	39	yes	0	no	NA	NA	2	no	no	yes	yes	no	yes	yes
Validate data	0	1	3058	78	male	0	0	60	1847	0	1	1	60	1828	31.9602	133	76	56	NA	8	8	49	NA	19	NA	10	NA	29	NA	17	NA	23.7171	NA	4	no	28	no	0	no	NA	NA	1	no	yes	no	yes	no	yes	yes
Validate data	0	1	3060	80	female	0	0	14	436	0	0	0	14	436	27.9904	123	76	32	NA	14	15	49	NA	20	NA	9.5	NA	44	NA	11	NA	25.9411	NA	5.5	no	21	no	0	no	NA	NA	2	no	no	yes	yes	yes	yes	yes
Validate data	0	0	3061	49	female	0	0	66	2036	0	0	0	66	2036	27.3438	100	70	42	NA	8	7	49	NA	20	NA	12.5	NA	26	NA	10	NA	#NULL!	NA	8.5	no	19	no	0	no	NA	NA	1	no	no	no	yes	no	no	no
Validate data	0	0	3063	55	female	0	0	32	987	0	0	0	32	987	31.4359	100	50	55	NA	11	11	43	NA	15	NA	8.5	NA	46	NA	24	NA	66.0403	NA	10.5	no	54	yes	0	yes	NA	NA	3	yes	yes	yes	yes	yes	yes	yes
Validate data	0	0	3065	75	male	0	0	65	2004	0	1	1	33	1016	25.8645	144	84	55	NA	9	8	43	NA	20	NA	12	NA	35	NA	31	NA	35.5865	NA	NA	NA	61	yes	1	yes	NA	NA	3	yes	no	yes	yes	no	no	yes
Validate data	1	1	3066	72	male	0	0	65	1996	0	1	1	45	1383	24.2215	135	70	65	NA	16	8	42	NA	25	NA	9.5	NA	27	NA	15	NA	39.2329	NA	3.5	no	34	no	0	no	NA	NA	3	yes	no	yes	yes	yes	no	yes
Validate data	0	0	3069	59	female	2	1	2	78	1	1	1	2	78	21.6311	NA	NA	51	NA	8	7	30	NA	11	NA	10	NA	35	NA	10	NA	25.3749	NA	8.5	no	26	no	1	yes	NA	NA	3	yes	no	no	no	no	no	no
Validate data	1	1	3070	75	male	1	1	28	862	1	1	1	6	208	27.7778	151	87	56	NA	8	8	16	NA	9	NA	5	NA	56	NA	39	NA	65.2723	NA	9.2	no	55	yes	1	no	NA	NA	3	yes	no	yes	yes	no	yes	yes
Validate data	0	1	3071	82	male	0	0	43	1320	0	0	0	43	1320	25.5036	465	70	58	NA	8	11	46	NA	26	NA	11.5	NA	28	NA	22	NA	9.72521	NA	6.5	no	18	no	0	no	NA	NA	2	no	no	no	yes	no	yes	no
Validate data	0	1	3072	88	male	0	0	10	314	0	0	0	10	314	22.1519	NA	NA	58	NA	6	5	29	NA	16	NA	8	NA	31	NA	25	NA	34.137	NA	8	no	39	yes	0	no	NA	NA	4	yes	no	yes	no	no	yes	yes
Validate data	0	0	3073	61	male	0	0	60	1826	0	1	1	45	1390	33.3195	150	80	52	NA	11	11	32	NA	13	NA	12	NA	28	NA	46	NA	20.439	NA	10	no	57	yes	0	yes	NA	NA	4	yes	yes	yes	no	no	yes	yes
Validate data	0	1	3074	69	female	0	0	52	1599	0	1	1	8	263	26.9531	118	66	35	NA	7	8	42	NA	12	NA	8	NA	33	NA	8	NA	19.1712	NA	NA	NA	32	no	0	no	NA	NA	1	no	no	no	yes	no	no	yes
Validate data	0	1	3075	75	male	0	0	61	1886	0	0	0	61	1886	22.3403	150	80	48	NA	9	11	43	NA	17	NA	8	NA	32	NA	14	NA	26.7093	NA	6.5	no	43	yes	0	no	NA	NA	2	no	no	no	no	yes	yes	no
Validate data	0	1	3076	82	male	1	1	26	817	0	1	1	20	628	22.3863	102	61	74	NA	12	11	20	NA	10	NA	6.5	NA	31	NA	17	NA	76.7092	NA	NA	NA	46	yes	0	no	NA	NA	1	no	no	yes	yes	yes	yes	yes
Validate data	0	1	3077	82	male	0	0	24	743	0	0	0	24	743	31.6158	132	81	40	NA	13	13	45	NA	20	NA	8.5	NA	51	NA	16	NA	54.302	NA	8.5	no	46	yes	0	no	NA	NA	3	yes	yes	yes	no	no	no	yes
Validate data	0	0	3078	64	male	0	0	68	2080	0	1	1	57	1740	31.4815	130	80	42	NA	11	10	49	NA	12	NA	12.5	NA	43	NA	11	NA	22.1362	NA	5	no	30	no	0	no	NA	NA	2	no	yes	no	no	no	yes	yes
Validate data	1	0	3081	34	male	0	0	58	1778	0	1	1	3	119	24.6914	113	85	72	NA	8	8	22	NA	15	NA	4.5	NA	35	NA	22	NA	32.5583	NA	5	no	39	yes	0	no	NA	NA	2	no	no	no	yes	no	yes	yes
Validate data	0	1	3082	56	male	0	0	63	1931	0	1	1	1	56	33.2408	120	62	62	NA	12	10	34	NA	23	NA	10	NA	30	NA	24	NA	36.0528	NA	7.5	no	26	no	0	no	NA	NA	4	yes	yes	yes	yes	no	yes	yes
Validate data	0	1	3084	85	female	0	0	67	2067	0	1	1	44	1366	24.4898	171	88	49	NA	12	11	48	NA	12	NA	9.5	NA	20	NA	#NULL!	NA	40.4595	NA	5	no	34	no	0	no	NA	NA	2	no	no	no	yes	yes	yes	no
Validate data	0	0	3085	69	male	1	1	0	2	1	0	1	0	2	#NULL!	139	93	53	NA	8	10	27	NA	17	NA	14	NA	42	NA	17	NA	#NULL!	NA	NA	NA	28	no	1	no	NA	NA	4	yes	no	yes	no	no	yes	no
Validate data	0	1	3086	77	male	0	0	58	1770	0	1	1	41	1262	28.075	126	76	55	NA	9	10	18	NA	15	NA	5.5	NA	62	NA	20	NA	32.0193	NA	7	no	49	yes	0	no	NA	NA	3	yes	no	no	yes	yes	yes	yes
Validate data	0	1	3088	57	male	0	0	66	2026	0	0	0	66	2026	52.1579	145	82	70	NA	12	11	43	NA	25	NA	10	NA	27	NA	25	NA	21.739	NA	6.5	no	13	no	0	no	NA	NA	4	yes	yes	no	yes	yes	yes	yes
Validate data	0	0	3090	89	female	0	0	13	423	0	0	0	13	423	27.5873	130	75	48	NA	12	10	48	NA	20	NA	8.5	NA	20	NA	13	NA	29.0393	NA	4	no	34	no	0	no	NA	NA	3	yes	no	no	yes	no	no	no
Validate data	1	0	3091	48	male	0	0	57	1750	0	0	0	57	1750	29.2184	114	69	76	NA	9	8	26	NA	29	NA	9	NA	61	NA	16	NA	28.1368	NA	6	no	30	no	0	no	NA	NA	1	no	no	no	no	no	no	yes
Validate data	0	1	3095	79	male	0	0	13	411	0	0	0	13	411	31.8616	114	57	71	NA	10	10	42	NA	17	NA	9	NA	26	NA	15	NA	34.2509	NA	6	no	20	no	0	no	NA	NA	3	yes	yes	no	yes	yes	yes	yes
Validate data	0	0	3096	74	male	1	1	0	6	1	0	1	0	6	23.8367	120	70	44	NA	10	9	28	NA	15	NA	7.5	NA	26	NA	19	NA	33.4857	NA	5.5	no	57	yes	1	yes	NA	NA	2	no	no	yes	yes	no	no	yes
Validate data	0	0	3097	81	male	1	1	1	43	1	0	1	1	43	30.4438	96	58	49	NA	9	9	37	NA	22	NA	9.5	NA	52	NA	48	NA	37.6996	NA	9.2	no	64	yes	1	yes	NA	NA	2	no	yes	yes	yes	yes	no	no
Validate data	0	1	3098	69	male	0	0	53	1643	0	1	1	38	1169	28.5156	NA	NA	64	NA	5	6	36	NA	14	NA	10	NA	25	NA	11	NA	31.1959	NA	4	no	34	no	0	no	NA	NA	2	no	no	no	yes	no	yes	yes
Validate data	1	1	3099	75	male	0	0	53	1621	0	1	1	1	53	22.4712	139	69	67	NA	8	9	31	NA	18	NA	11	NA	24	NA	15	NA	32.0833	NA	4.8	no	26	no	0	no	NA	NA	3	yes	no	no	yes	no	yes	yes
Validate data	0	1	3101	67	male	0	0	55	1688	0	1	1	55	1688	20.9107	130	75	56	NA	5	6	32	NA	26	NA	12	NA	30	NA	16	NA	45.0103	NA	6.8	no	41	yes	1	no	NA	NA	1	no	no	no	yes	no	yes	no
[truncated: 50 more columns]
