# Supplementary material for: Clinical value of a comprehensive clinical- and echocardiography-based risk score on predicting cardiovascular outcomes in ischemic heart failure patients with reduced ejection fraction
Source: Clin Res Cardiol. 2024 Mar 6;114(5):541–56. doi: 10.1007/s00392-024-02399-1 (PMC12058811; doi:10.1007/s00392-024-02399-1)
Supplement: Supplementary file 10 — Supplementary file10 (XLSX 102 KB) [file 392_2024_2399_MOESM10_ESM.xlsx]

## Sheet: 11_IHF_Validate_data_ARNI_176_F
Group_data	Group_ARNI	Group_IschemicHF	ID	Age	Sex	All_cause_death_HTx	All_cause_deathorHTx	Duration_BL_death_months	Duration_BL_death_days	CV_death	CV_Hospitalization	Combined_CV_event	Duration_BL_CV_events_months	Duration_BL_Combined_event_days	BMI	SBP	DBP	LVEDD	Grouping_LVEDD_59	IVSd	LVPWd	EF	Grouping_EF_40	TAPSE	Grouping_TAPSE_12	MAPSE	Grouping_MAPSE_8	RVD	Grouping_RVD_39	RAA	Grouping_RAA_24	LAVi	Grouping_LAVi_44	EE	Grouping_EE_14.5	sPAP	Grouping_sPAP_38	MR	TR	GLS	Grouping_GLS_9.8	NYHA	Grouping_NYHA_III_IV	Obesity	AF	Hypertension	Diabetes	Dyslipimedia	Hyperuricamie
Training	1	1	128	67	male	0	0	21	640	0	1	1	35	1083	27.3982	130	80	67.7	yes	7	6.6	7.23	HFrEF	5	1	3	yes	38	no	23	no	51.523	yes	14.5455	yes	52	yes	0	no	1.92666666666667	yes	2	no	no	no	yes	no	yes	yes
Training	1	1	307	79	male	0	0	91	2783	0	1	1	100	3057	26.396	150	70	49.5	no	12.4	12.4	49	HFmrEF	21	0	8.75	no	27	no	17.6	no	28.767	no	18.5455	yes	55	yes	0	no	6.9	yes	2	no	no	no	yes	no	no	no
Training	1	1	331	57	male	0	0	78	2380	0	1	1	77	2353	24.8016	120	80	55	no	10	10	40	HFrEF	19	0	7.5	yes	32	no	17	no	34.5549	no	14.75	yes	21.45	no	0	no	6.6	yes	4	yes	no	no	yes	no	yes	no
Training	1	1	333	69	male	0	0	82	2507	0	0	0	82	2507	29.0657	170	70	53	no	11	11	32	HFrEF	6	1	5.5	yes	20	no	22.4	no	35.2849	no	16.8333	yes	24	no	0	no	2.37	yes	4	yes	no	yes	yes	yes	yes	yes
Training	1	1	387	47	male	0	0	84	2579	0	1	1	32	990	27.4587	120	70	60	yes	10	10	31	HFrEF	17	0	7.5	yes	30	no	15	no	86.7368	yes	11.625	no	42	yes	0	no	8.33333333333333	yes	4	yes	no	no	no	no	yes	yes
Training	1	1	465	63	male	0	0	85	2600	0	1	1	50	1529	32.9518	135	76	69	yes	10	11	46	HFmrEF	13	0	8.5	no	22	no	17	no	54.2803	yes	30	yes	48	yes	0	no	7.26666666666667	yes	2	no	yes	no	yes	yes	yes	yes
Training	1	1	494	36	male	0	0	71	2190	0	1	1	31	951	24.1672	114	71	54	no	8	9	39	HFrEF	26	0	9	no	25	no	17	no	19.9004	no	11	no	23	no	0	no	9.53333333333333	yes	2	no	no	no	yes	no	yes	no
Training	1	1	512	56	male	0	0	77	2373	0	1	1	5	156	27.4725	146	70	59	no	14	12	43	HFmrEF	29	0	11	no	27	no	19	no	24.9325	no	12	no	41	yes	0	no	12.5666666666667	no	2	no	no	yes	yes	no	no	no
Training	1	1	522	52	female	0	0	76	2316	0	0	0	76	2316	22.6757	124	70	67	yes	10	9	31	HFrEF	24	0	9.5	no	28	no	15	no	40.5281	no	43.3333	yes	18	no	1	no	9.36666666666667	yes	1	no	no	no	no	no	no	no
Training	1	1	533	45	male	0	0	77	2365	0	0	0	77	2365	23.9869	128	91	66	yes	10	10	41	HFmrEF	25	0	11.5	no	31	no	18	no	26.3211	no	9.63636	no	17	no	0	no	11.1666666666667	no	2	no	no	no	yes	no	yes	no
Training	1	1	537	51	male	0	0	69	2119	0	1	1	58	1785	26.8809	143	75	58	no	9	8	37	HFrEF	19	0	12.5	no	23	no	20	no	47.6608	yes	13.2	no	44	yes	0	no	8.5	yes	2	no	no	no	yes	no	yes	no
Training	1	1	597	67	male	0	0	70	2151	0	1	1	8	246	30.5556	155	100	56	no	11	11	43	HFmrEF	21	0	12.5	no	22	no	12	no	12.8107	no	15.1111	yes	25	no	0	no	9.63333333333333	yes	1	no	yes	no	yes	no	yes	yes
Training	1	1	642	66	male	0	0	64	1959	0	1	1	1	45	20.0617	106	80	51	no	10	9	38	HFrEF	13	0	12.5	no	28	no	14	no	13.1306	no	4.4	no	28	no	0	no	11.0333333333333	no	1	no	no	yes	yes	no	yes	no
Training	1	1	662	48	male	0	0	79	2428	0	1	1	27	831	31.9715	78	50	64	yes	11	10	48	HFmrEF	23	0	8.5	no	38	no	19	no	43.1666	no	15.6364	yes	36	no	0	no	8.53333333333333	yes	1	no	yes	no	no	no	no	no
Training	1	1	673	58	male	0	0	69	2114	0	1	1	37	1127	27.2509	100	60	74	yes	8	9	27	HFrEF	15	0	7	yes	29	no	20	no	30.8101	no	9.38462	no	45	yes	0	no	5.43333333333333	yes	2	no	no	no	yes	no	yes	yes
Training	1	1	676	63	male	0	0	65	1990	0	1	1	85	2606	33.4438	130	70	60	yes	12	10	36	HFrEF	21	0	10.5	no	27	no	17	no	21.4491	no	4.44444	no	22	no	0	no	11.7333333333333	no	1	no	yes	no	yes	no	yes	yes
Training	1	1	688	63	female	0	0	67	2059	0	1	1	4	135	22.5827	125	70	67	yes	9	10	27	HFrEF	19	0	12.5	no	21	no	16	no	34.6704	no	9.57143	no	28	no	0	no	8.93333333333333	yes	3	yes	no	no	no	yes	yes	no
Training	1	1	697	61	female	0	0	60	1837	0	0	0	60	1837	26.2188	139	82	50	no	9	6	32	HFrEF	19	0	13	no	27	no	17	no	11.9752	no	8.46154	no	35	no	0	no	8.53333333333333	yes	1	no	no	no	yes	no	yes	no
Training	1	1	756	68	male	0	0	63	1919	0	1	1	0	13	28.7197	111	85	64	yes	11	11	21	HFrEF	21	0	9.5	no	30	no	18	no	32.895	no	24	yes	40	yes	0	no	7.23333333333333	yes	2	no	no	yes	yes	no	yes	no
Training	1	1	808	72	male	0	0	58	1772	0	0	0	58	1772	25.3934	111	90	71	yes	9	9	22	HFrEF	27	0	13.5	no	30	no	15	no	61.1171	yes	9.6	no	30	no	0	no	8.53333333333333	yes	2	no	no	no	yes	no	no	yes
Training	1	1	833	64	female	0	0	60	1826	0	1	1	22	683	23.7332	92	66	66	yes	7	9	37	HFrEF	21	0	6	yes	35	no	23	no	47.6867	yes	17.4545	yes	47	yes	1	yes	8.5	yes	4	yes	no	no	yes	no	no	no
Training	1	1	838	49	male	0	0	68	2073	0	1	1	56	1716	25.9924	120	80	65	yes	9	8	46	HFmrEF	31	0	10.5	no	33	no	24	yes	19.8831	no	7.55556	no	30	no	0	no	13.1	no	1	no	no	no	no	no	yes	no
Training	1	1	868	56	male	0	0	35	1068	0	1	1	31	959	33.672	118	75	73	yes	9	10	30	HFrEF	19.1	0	5	yes	30	no	15.6	no	33.0789	no	12.6	no	26	no	1	no	5.6	yes	1	no	yes	no	yes	no	no	yes
Training	1	1	915	90	male	1	1	8	256	1	1	1	0	25	24.5675	120	60	50	no	16	17	41	HFmrEF	19	0	6	yes	27	no	19.2	no	48.3344	yes	20	yes	50	yes	0	no	14.3333333333333	no	3	yes	no	no	yes	no	yes	yes
Training	1	1	950	45	male	0	0	42	1300	0	1	1	9	302	22.7204	146	86	64	yes	10	9	35	HFrEF	26	0	9.5	no	20	no	17.2	no	30.3806	no	6.66667	no	28	no	0	no	12.6333333333333	no	2	no	no	no	no	no	no	yes
Training	1	1	973	65	male	1	1	21	653	1	0	1	21	653	24.1517	82	42	78	yes	10	10	23	HFrEF	14	0	8.5	no	18	no	13.6	no	45.7148	yes	10.5882	no	24	no	1	no	8.83333333333333	yes	3	yes	no	no	yes	no	yes	yes
Training	1	1	1029	67	male	0	0	37	1127	0	1	1	23	713	32.9287	157	87	56	no	9	10	32	HFrEF	18	0	6	yes	20	no	15	no	67.4993	yes	12.8	no	15	no	0	no	7.93333333333333	yes	3	yes	yes	no	yes	no	no	no
Training	1	1	1041	83	male	0	0	34	1035	0	1	1	21	653	30.4867	125	65	61	yes	9	8	41	HFmrEF	11	1	7.5	yes	31	no	25	yes	58.3604	yes	14.7692	yes	26	no	0	no	9.93333333333333	no	3	yes	yes	yes	yes	no	no	yes
Training	1	1	1047	67	male	0	0	32	1001	0	1	1	46	1423	31.5559	134	78	58	no	7	9	26	HFrEF	17.3	0	10	no	37.2	no	24	yes	35.8763	no	11.6667	no	28	no	0	no	11.1333333333333	no	2	no	yes	no	yes	no	yes	no
Training	1	1	1059	77	male	0	0	36	1110	0	1	1	47	1450	28.6801	101	46	52	no	15	14	47	HFmrEF	21	0	8	no	28	no	15.3	no	34.1807	no	18	yes	28	no	0	no	12.1666666666667	no	1	no	yes	no	yes	yes	no	no
Training	1	1	1060	74	male	0	0	33	1006	0	0	0	33	1006	22.9854	121	56	68	yes	8	7	20	HFrEF	21	0	9.5	no	23	no	17	no	44.9308	yes	8.57143	no	30	no	0	no	6.03333333333333	yes	2	no	no	no	yes	no	no	no
Training	1	1	1082	66	female	0	0	38	1163	0	0	0	38	1163	23.4375	139	94	76	yes	12	11	24	HFrEF	16	0	6.5	yes	23	no	9.4	no	67.8149	yes	17.1429	yes	28	no	0	no	4.9	yes	2	no	no	no	yes	no	no	yes
Training	1	1	1128	60	male	0	0	36	1117	0	0	0	36	1117	33.3598	112	82	70	yes	10	10	19	HFrEF	9.1	1	8.5	no	40.2	yes	46	yes	106.937	yes	11	no	39	yes	1	yes	6.46666666666667	yes	3	yes	yes	no	yes	no	no	yes
Training	1	1	1164	76	female	0	0	38	1170	0	0	0	38	1170	29.7442	163	95	66	yes	8	9	26	HFrEF	22	0	7.5	yes	15	no	12	no	21.4348	no	23.3333	yes	15	no	0	no	7.5	yes	1	no	yes	no	yes	no	yes	no
Training	1	1	1179	74	male	0	0	39	1214	0	1	1	27	837	25.9095	139	67	39	no	14	12	37	HFrEF	11	1	7.5	yes	30	no	15	no	46.0693	yes	14	no	20	no	0	no	10.9	no	2	no	no	no	yes	no	no	yes
Training	1	1	1312	82	male	0	0	38	1184	0	1	1	28	853	22.1453	127	60	57	no	9	10	35	HFrEF	11.8	1	8.5	no	29	no	11	no	72.9013	yes	12.8571	no	17	no	0	no	8	yes	2	no	yes	yes	yes	no	no	no
Training	1	1	1315	77	male	0	0	38	1160	0	1	1	43	1315	29.0437	146	69	70	yes	12	9	34	HFrEF	30	0	8.5	no	35	no	20.6	no	78.3871	yes	20	yes	48	yes	1	no	16.1	no	3	yes	yes	no	yes	no	no	yes
Training	1	1	1339	77	male	0	0	31	945	0	0	0	31	945	23.8895	146	83	59	no	6	5	18	HFrEF	6	1	5.5	yes	33	no	20	no	54.7327	yes	36.4	yes	41	yes	0	no	3.88	yes	3	yes	no	yes	yes	no	yes	yes
Training	1	1	1341	77	male	1	1	38	1179	1	0	1	38	1179	28.0102	155	83	41	no	10	10	40	HFrEF	20	0	7.5	yes	28	no	15	no	36.7029	no	13.3333	no	35	no	0	no	12.1	no	2	no	no	no	yes	yes	no	no
Training	1	1	1385	60	female	0	0	32	999	0	1	1	2	82	33.1777	121	65	60	yes	14	14	34	HFrEF	10	1	6.5	yes	16	no	18.2	no	26.8592	no	20	yes	28	no	0	no	7.56666666666667	yes	3	yes	yes	no	no	no	no	no
Training	1	1	1448	66	male	0	0	34	1037	0	1	1	0	24	29.0123	96	58	72	yes	10	9	23	HFrEF	15.2	0	5.5	yes	31	no	22.2	no	53.7873	yes	15	yes	46	yes	0	no	6.46666666666667	yes	4	yes	yes	no	yes	no	no	yes
Training	1	1	1452	67	male	0	0	35	1092	0	0	0	35	1092	32.0988	114	82	63	yes	7	9	23	HFrEF	6.2	1	5.5	yes	34	no	32.4	yes	35.3956	no	53.5	yes	36	no	0	no	4.86666666666667	yes	3	yes	yes	no	yes	no	yes	no
Training	1	1	1501	51	male	0	0	29	895	0	1	1	11	354	22.8571	130	80	69	yes	5	8	46	HFmrEF	19.2	0	10.5	no	15	no	11.6	no	29.7596	no	9.09091	no	17	no	0	no	8.5	yes	2	no	no	no	yes	no	no	no
Training	1	1	1518	59	male	0	0	29	906	0	1	1	34	1036	27.4598	155	84	70	yes	13	9	32	HFrEF	19.5	0	5.5	yes	31	no	17.9	no	47.2865	yes	13.3333	no	28	no	1	no	7.9	yes	2	no	no	no	yes	yes	no	no
Training	1	1	1525	41	male	0	0	41	1255	0	1	1	5	161	36.9985	142	90	61	yes	11	10	38	HFrEF	25	0	9.5	no	33	no	15.2	no	26.0367	no	12.3077	no	21	no	0	no	11.6333333333333	no	1	no	yes	no	yes	no	yes	no
Training	1	1	1567	61	male	1	1	24	736	1	0	1	24	736	28.9979	135	90	58	no	9	9	19	HFrEF	14	0	8.5	no	35	no	29	yes	76.9825	yes	13.5	no	44	yes	0	no	4.96666666666667	yes	3	yes	yes	yes	no	no	no	no
Training	1	1	1573	70	male	0	0	27	840	0	0	0	27	840	33.1398	125	65	44	no	12	10	46	HFmrEF	13	0	7.5	yes	27	no	34	yes	75.126	yes	9.05882	no	39	yes	1	no	8.66666666666667	yes	1	no	yes	yes	yes	no	no	yes
Training	1	1	1614	64	male	0	0	27	832	0	0	0	27	832	27.7551	125	90	52	no	10	10	27	HFrEF	17	0	9.5	no	32	no	25	yes	62.2785	yes	13.8462	no	28	no	0	no	9.16666666666667	yes	2	no	no	no	no	no	no	yes
Training	1	1	1619	66	male	1	1	4	147	1	0	1	4	147	32.716	105	55	72	yes	9	9	26	HFrEF	14	0	9.5	no	36	no	27	yes	97.7752	yes	13.8182	no	62	yes	1	no	5.66666666666667	yes	4	yes	yes	no	yes	yes	no	no
Training	1	1	1635	55	male	0	0	25	769	0	0	0	25	769	24.7555	140	70	57	no	8	10	35	HFrEF	28	0	7.5	yes	36	no	20	no	24.5856	no	8	no	30	no	0	no	14	no	1	no	no	no	no	no	no	no
Training	1	1	1642	64	male	0	0	27	842	0	0	0	27	842	31.7739	105	65	38	no	14	13	44	HFmrEF	26	0	8	no	29	no	12	no	21.2691	no	7	no	38	no	0	no	7.7	yes	1	no	yes	no	yes	no	no	no
Training	1	1	1648	74	male	0	0	28	860	0	1	1	35	1090	34.8657	125	80	48	no	13	11	49	HFmrEF	8	1	5	yes	37	no	32	yes	49.2975	yes	13.3333	no	41	yes	0	no	5.63333333333333	yes	3	yes	yes	yes	yes	yes	no	no
Training	1	1	1702	49	male	1	1	17	530	1	1	1	3	91	29.8606	105	60	60	yes	10	12	34	HFrEF	7	1	6.5	yes	43	yes	20	no	79.2263	yes	7.25	no	41	yes	0	no	12	no	3	yes	yes	yes	yes	yes	no	yes
Training	1	1	1762	57	male	0	0	31	955	0	0	0	31	955	30.2992	130	95	53	no	9	10	42	HFmrEF	12	1	6.5	yes	21	no	12	no	29.9084	no	13.8462	no	30	no	0	no	9.56666666666667	yes	2	no	yes	no	no	no	no	no
Training	1	1	1826	78	male	0	0	19	581	0	0	0	19	581	24.968	110	65	50	no	12	9	38	HFrEF	19	0	9.5	no	22	no	21	no	46.7719	yes	15.3333	yes	28	no	0	no	9.46666666666667	yes	2	no	no	yes	no	no	no	yes
Training	1	1	1843	81	male	1	1	18	574	1	1	1	2	66	29.0367	125	55	58	no	10	10	45	HFmrEF	11	1	8.5	no	35	no	30	yes	62.8121	yes	11.8889	no	68	yes	1	no	8.66666666666667	yes	1	no	yes	yes	yes	no	no	yes
Training	1	1	1864	47	male	0	0	21	640	0	0	0	21	640	24.9135	130	80	59	no	8	9	18	HFrEF	13	0	5.5	yes	21	no	12	no	35.4899	no	50	yes	49	yes	0	no	4.7	yes	2	no	no	no	no	yes	no	no
Training	1	1	1867	66	male	0	0	16	499	0	0	0	16	499	28.6801	130	80	70	yes	9	9	29	HFrEF	19	0	7	yes	20	no	21.5	no	40.4626	no	16.9231	yes	36	no	0	no	6.23333333333333	yes	1	no	yes	no	yes	no	no	yes
Training	1	1	1879	63	male	0	0	23	718	0	0	0	23	718	28.4053	95	50	54	no	7	17	21	HFrEF	13	0	5.5	yes	31	no	18	no	29.8693	no	22.5	yes	15	no	0	no	4.86666666666667	yes	2	no	yes	yes	no	yes	yes	no
Training	1	1	1880	78	female	1	1	17	518	0	0	0	17	518	26.7229	100	40	61	yes	7	7	35	HFrEF	12	1	7	yes	28	no	16	no	19.819	no	20	yes	28	no	0	no	7.7	yes	2	no	yes	no	no	no	no	no
Training	1	1	1909	65	male	0	0	20	612	0	0	0	20	612	30.8112	105	80	45	no	11	10	27	HFrEF	11	1	5	yes	38	no	14	no	20.1405	no	24.4444	yes	23	no	0	no	5.53333333333333	yes	2	no	yes	no	yes	yes	yes	yes
Training	1	1	1913	59	male	1	1	2	65	1	0	1	2	65	22.7204	95	55	75	yes	9	9	15	HFrEF	9	1	4.5	yes	30	no	10	no	30.933	no	13.3333	no	40	yes	1	no	4.16666666666667	yes	3	yes	no	no	yes	no	yes	yes
Training	1	1	1932	70	male	0	0	24	743	0	1	1	18	563	27.4587	85	40	59	no	8	8	45	HFmrEF	28	0	9	no	32	no	21	no	37.521	no	16.3636	yes	54	yes	0	no	13.1666666666667	no	2	no	no	yes	no	yes	no	no
Training	1	1	1954	78	male	0	0	18	558	0	0	0	18	558	22.7434	100	60	74	yes	8	6	24	HFrEF	10	1	5	yes	37	no	34	yes	63.1325	yes	45	yes	76	yes	1	yes	2.46333333333333	yes	4	yes	no	yes	yes	yes	yes	yes
Training	1	1	1957	63	male	0	0	25	762	0	0	0	25	762	28.0664	100	70	61	yes	8	8	19	HFrEF	14	0	4.5	yes	36	no	24	yes	58.067	yes	14	no	28	no	0	no	6.93333333333333	yes	2	no	yes	no	no	no	no	yes
Training	1	1	1970	67	male	1	1	7	231	0	0	0	7	231	23.9869	145	90	60	yes	8	8	21	HFrEF	9	1	6.5	yes	27	no	15	no	37.6753	no	13.3333	no	34	no	0	no	6.93333333333333	yes	3	yes	no	no	yes	no	no	yes
Training	1	1	1971	81	male	1	1	12	391	1	0	1	12	391	28.4055	145	80	68	yes	9	10	33	HFrEF	16	0	5	yes	34	no	24	yes	51.874	yes	14.5455	yes	57	yes	0	no	4.83333333333333	yes	1	no	yes	yes	no	no	no	yes
Training	1	1	1993	67	female	0	0	25	769	0	0	0	25	769	21.6441	100	35	51	no	6	7	23	HFrEF	17	0	5	yes	24	no	14	no	59.6667	yes	16.6667	yes	34	no	0	no	5.73333333333333	yes	2	no	no	yes	no	no	no	no
Training	1	1	2003	53	male	0	0	20	621	0	0	0	20	621	19.8839	120	65	53	no	7	10	46	HFmrEF	25	0	10	no	26	no	16	no	38.5663	no	15.375	yes	44	yes	1	no	14.1333333333333	no	1	no	no	no	yes	no	yes	no
Training	1	1	2013	51	female	0	0	20	619	0	1	1	2	67	27.0416	110	60	48	no	9	8	38	HFrEF	17	0	6.5	yes	24	no	11	no	24.8487	no	6.66667	no	18	no	0	no	9.06666666666667	yes	1	no	no	no	no	no	no	no
Training	1	1	2015	59	male	0	0	22	670	0	0	0	22	670	24.3141	105	70	59	no	16	7	43	HFmrEF	15	0	5	yes	22	no	21.2	no	44.1026	yes	22.8571	yes	34	no	0	no	8.46666666666667	yes	2	no	no	no	yes	no	no	yes
Training	1	1	2050	63	male	0	0	26	796	0	0	0	26	796	25.8806	125	65	52	no	9	8	36	HFrEF	11	1	8	no	27	no	15	no	29.9819	no	5.88235	no	23	no	0	no	13.5666666666667	no	2	no	no	no	yes	no	yes	no
Training	1	1	2060	77	female	0	0	24	739	0	0	0	24	739	27.6361	100	50	57	no	7	9	18	HFrEF	16	0	7.5	yes	40	yes	19	no	40.4537	no	8.4	no	26	no	0	no	7.33333333333333	yes	1	no	yes	no	no	yes	no	yes
Training	1	1	2069	55	male	0	0	18	558	0	0	0	18	558	36.7285	120	85	63	yes	10	10	39	HFrEF	13	0	10.5	no	46	yes	26	yes	42.4604	no	24.4444	yes	21	no	0	no	7.3	yes	3	yes	yes	yes	yes	yes	no	yes
Training	1	1	2103	71	male	0	0	23	700	0	0	0	23	700	30.4611	95	60	61	yes	11	9	24	HFrEF	10	1	6.5	yes	35	no	18	no	46.0428	yes	16.6667	yes	49	yes	0	no	5.9	yes	2	no	yes	no	no	yes	no	yes
Training	1	1	2117	81	male	0	0	10	305	0	0	0	10	305	35.9268	140	80	40	no	11	11	38	HFrEF	14	0	6.5	yes	28	no	18.3	no	28.6261	no	20	yes	19	no	0	no	6.53333333333333	yes	1	no	yes	no	yes	yes	yes	yes
Training	1	1	2146	78	male	0	0	9	287	0	0	0	9	287	29.668	130	80	65	yes	10	9	34	HFrEF	8	1	8.5	no	64	yes	39	yes	77.3292	yes	19.5556	yes	53	yes	1	no	9.13333333333333	yes	3	yes	no	no	no	yes	no	no
Training	1	1	2148	74	male	0	0	12	389	0	1	1	17	542	25.5593	133	73	51	no	9	8	28	HFrEF	15	0	8.5	no	23	no	16	no	37.6143	no	15.7143	yes	39	yes	0	no	5.9	yes	3	yes	no	no	yes	yes	yes	no
Training	1	1	2193	68	male	0	0	6	183	0	0	0	6	183	25.9516	122	90	59	no	7	8	27	HFrEF	13	0	3	yes	18	no	15.1	no	27.9036	no	8.57143	no	32	no	0	no	8.2	yes	3	yes	no	no	yes	yes	yes	no
Training	1	1	2201	73	male	0	0	15	471	0	0	0	15	471	28.3737	120	62	59	no	8	10	22	HFrEF	17	0	4	yes	30	no	21	no	30.9983	no	45	yes	65	yes	0	no	5.43666666666667	yes	3	yes	no	no	no	yes	yes	yes
Training	1	1	2219	79	male	0	0	11	364	0	0	0	11	364	32.3232	116	72	41	no	12	12	35	HFrEF	7.6	1	3	yes	34	no	19.3	no	24.0797	no	10	no	32	no	0	no	5.1	yes	3	yes	yes	no	yes	no	yes	no
Training	1	1	2255	64	male	0	0	17	522	0	0	0	17	522	30.6689	85	50	62	yes	9	8	28	HFrEF	15	0	8.5	no	34	no	15	no	38.8077	no	18	yes	36	no	0	no	7.66666666666667	yes	3	yes	yes	no	no	no	no	yes
Training	1	1	2261	51	male	0	0	15	459	0	0	0	15	459	26.1224	125	70	65	yes	6	6	43	HFmrEF	17.7	0	10.5	no	29	no	13	no	28.1177	no	12	no	26	no	0	no	13.2666666666667	no	1	no	no	no	no	no	no	no
Training	1	1	2267	55	male	0	0	8	272	0	0	0	8	272	31.4077	94	73	62	yes	11	10	23	HFrEF	11	1	4.5	yes	31	no	14.2	no	32.2512	no	11.1111	no	19	no	0	no	6.73333333333333	yes	3	yes	yes	no	yes	yes	yes	no
Training	1	1	2271	84	male	0	0	11	364	0	0	0	11	364	30.5858	122	83	53	no	9	9	24	HFrEF	10	1	7.5	yes	41	yes	33	yes	49.366	yes	14	no	44	yes	0	no	4.8	yes	3	yes	yes	yes	yes	yes	yes	yes
Training	1	1	2284	52	male	0	0	9	290	0	0	0	9	290	35.2245	151	90	58	no	12	10	31	HFrEF	19	0	11.5	no	36	no	16	no	39.6894	no	10.6667	no	36	no	0	no	8.23333333333333	yes	1	no	yes	no	yes	yes	yes	no
Training	1	1	2288	70	male	0	0	6	209	0	0	0	6	209	31.7418	149	76	64	yes	12	10	35	HFrEF	12	1	9	no	35	no	23	no	55.1081	yes	23	yes	66	yes	0	no	9	yes	3	yes	yes	no	yes	yes	no	yes
Training	1	1	2331	51	male	0	0	8	270	0	1	1	12	388	31.7739	89	67	81	yes	7	8	17	HFrEF	12	1	5.5	yes	38	no	36.2	yes	59.4568	yes	51.5	yes	31	no	1	yes	2.40666666666667	yes	3	yes	yes	no	yes	no	no	yes
Training	1	1	2334	82	male	0	0	12	375	0	0	0	12	375	24.8591	122	76	62	yes	7	7	30	HFrEF	12.9	0	7.5	yes	26	no	18	no	24.8224	no	16.9231	yes	65	yes	0	no	7.36666666666667	yes	1	no	no	no	no	no	no	no
Training	1	1	2368	73	male	0	0	9	292	0	0	0	9	292	27.1731	110	66	67	yes	6	7	33	HFrEF	21	0	7.5	yes	19	no	7.6	no	36.079	no	20	yes	18	no	0	no	8.2	yes	3	yes	no	no	no	yes	no	yes
Training	1	1	2430	47	male	0	0	15	470	0	0	0	15	470	29.0657	117	80	58	no	7	11	45	HFmrEF	17	0	8	no	27	no	12.9	no	16.8754	no	8.10526	no	21	no	0	no	10.9333333333333	no	2	no	no	no	no	no	no	no
Training	1	1	2457	69	male	0	0	11	364	0	0	0	11	364	27.7551	120	73	70	yes	6	7	30	HFrEF	20.7	0	4.5	yes	17	no	13	no	54.3068	yes	19.5	yes	17	no	0	no	7.96666666666667	yes	3	yes	no	yes	yes	no	no	yes
Training	1	1	2458	72	male	0	0	15	459	0	1	1	0	10	27.6361	130	80	53	no	8	8	36	HFrEF	13	0	5.5	yes	32	no	12	no	31.4048	no	20	yes	39	yes	0	no	9.1	yes	2	no	no	no	yes	yes	no	yes
Training	1	1	2476	83	male	0	0	15	457	0	1	1	23	709	29.7143	174	65	60	yes	11	12	37	HFrEF	12.4	0	9	no	30	no	18.6	no	80.8267	yes	5.33333	no	34	no	0	no	13.0333333333333	no	1	no	no	no	yes	no	yes	no
Training	1	1	2513	68	male	0	0	10	312	0	0	0	10	312	34.7975	150	94	60	yes	12	11	36	HFrEF	28	0	6.5	yes	29	no	19	no	34.763	no	10.9091	no	51	yes	1	no	10.1333333333333	no	2	no	yes	no	yes	no	no	no
Training	1	1	2524	81	male	0	0	11	339	0	1	1	19	599	23.7954	114	71	56	no	10	10	25	HFrEF	14	0	6.5	yes	32	no	32.6	yes	72.4687	yes	21.5714	yes	56	yes	1	yes	10.7	no	4	yes	yes	yes	no	yes	no	no
Training	1	1	2540	60	male	0	0	8	266	0	0	0	8	266	26.5927	120	63	80	yes	6	6	34	HFrEF	25.6	0	10	no	21	no	18	no	27.1944	no	8.57143	no	15	no	0	no	10.3466666666667	no	1	no	no	no	no	no	yes	no
Training	1	1	2553	76	male	0	0	12	390	0	1	1	12	390	28.0899	120	70	71	yes	9	6	19	HFrEF	14	0	7	yes	36	no	28	yes	72.8728	yes	28.5714	yes	57	yes	0	yes	7.73333333333333	yes	3	yes	yes	yes	yes	yes	yes	yes
Training	1	1	2568	73	male	0	0	18	552	0	0	0	18	552	28.3937	150	101	57	no	8	7	32	HFrEF	26	0	6.5	yes	27	no	25	yes	67.9456	yes	11.2308	no	32	no	0	no	12.1333333333333	no	3	yes	yes	yes	yes	yes	no	no
Training	1	1	2573	83	female	0	0	16	492	0	0	0	16	492	18.591	130	89	55	no	6	8	30	HFrEF	14	0	7	yes	40	yes	26.7	yes	75.5739	yes	18	yes	66	yes	0	no	8.96666666666667	yes	3	yes	no	yes	no	no	no	no
Training	1	1	2575	57	male	0	0	13	418	0	0	0	13	418	25.9095	154	80	67	yes	8	8	23	HFrEF	14	0	7.5	yes	30	no	18	no	37.3974	no	13.3333	no	28	no	0	no	7.46666666666667	yes	3	yes	yes	no	yes	yes	no	yes
Training	1	1	2576	48	male	0	0	9	277	0	0	0	9	277	27.4691	96	60	60	yes	8	8	35	HFrEF	19.2	0	6	yes	16	no	10	no	12.4464	no	12	no	22	no	0	no	6.76666666666667	yes	3	yes	no	no	no	no	no	yes
Training	1	1	2596	77	male	1	1	2	65	0	0	0	2	65	22.3954	130	80	67	yes	11	11	22	HFrEF	10	1	3	yes	22	no	17	no	47.3084	yes	20	yes	41	yes	1	no	6.16666666666667	yes	1	no	yes	no	no	no	no	yes
Training	1	1	2606	67	male	0	0	11	356	0	1	1	0	19	24.7245	142	75	64	yes	10	10	49	HFmrEF	26	0	10.5	no	40	yes	22	no	59.5514	yes	13.3333	no	49	yes	0	no	14.1333333333333	no	3	yes	yes	yes	yes	no	no	no
Training	1	1	2613	75	male	1	1	5	167	1	0	1	5	167	24.2803	126	88	60	yes	7	8	26	HFrEF	14.6	0	5	yes	35	no	24.4	yes	42.6391	no	15	yes	51	yes	0	no	5.5	yes	3	yes	no	no	no	yes	no	no
Training	1	1	2652	62	male	0	0	10	313	0	0	0	10	313	34.7222	129	81	66	yes	9	9	32	HFrEF	17	0	11.5	no	26	no	22	no	53.6212	yes	11.1111	no	30	no	0	no	10.1666666666667	no	2	no	yes	no	yes	no	yes	no
Training	1	1	2662	87	male	0	0	13	419	0	0	0	13	419	24.3911	119	70	67	yes	7	9	34	HFrEF	6	1	9.5	no	46	yes	34	yes	308.717	yes	28.4615	yes	63	yes	1	no	9.36666666666667	yes	3	yes	no	yes	yes	no	no	yes
Validate data	1	0	2678	62	male	1	1	38	1175	1	1	1	15	459	30.3461	113	66	67	NA	9	9	17	NA	9	NA	5	NA	34	NA	29	NA	61.8018	NA	6	no	28.6	no	1	yes	NA	NA	3	yes	yes	yes	yes	no	no	no
Validate data	1	1	2698	84	female	0	0	59	1825	0	0	0	59	1825	24.2188	123	75	58	NA	10	8	23	NA	15	NA	8	NA	24	NA	12	NA	53.5011	NA	4	no	31.7	no	0	no	NA	NA	3	yes	no	no	yes	no	yes	yes
Validate data	1	1	2700	74	male	0	0	59	1824	0	0	0	59	1824	25.8264	194	104	69	NA	7	6	42	NA	19	NA	9.5	NA	22	NA	13	NA	37.6752	NA	3.5	no	19.4	no	0	no	NA	NA	2	no	no	no	yes	yes	yes	no
Validate data	1	1	2708	90	female	0	0	12	378	0	1	1	1	33	20.5457	152	62	47	NA	8	8	29	NA	15	NA	6.5	NA	30	NA	21	NA	92.2773	NA	4	no	59.1	yes	0	yes	NA	NA	4	yes	no	no	yes	yes	yes	no
Validate data	1	1	2725	67	male	0	0	66	2034	0	1	1	22	674	20.4152	99	56	59	NA	10	9	21	NA	18	NA	7.5	NA	21	NA	11	NA	29.7109	NA	4	no	30.96	no	0	no	NA	NA	2	no	no	yes	yes	no	no	yes
Validate data	1	1	2728	74	male	0	0	28	872	0	0	0	28	872	20.8611	110	54	70	NA	9	9	21	NA	10	NA	4.5	NA	36	NA	25	NA	67.6713	NA	3.5	no	59.7	yes	0	yes	NA	NA	3	yes	no	no	yes	yes	yes	no
Validate data	1	0	2730	57	female	0	0	3	92	0	0	0	3	92	21.0962	110	70	62	NA	6	9	20	NA	15	NA	5	NA	28	NA	18	NA	44.502	NA	2.5	no	41.7	yes	0	no	NA	NA	3	yes	no	no	yes	no	no	yes
Validate data	1	1	2738	68	female	0	0	69	2124	0	1	1	35	1067	37.0878	124	74	61	NA	8	8	31	NA	11	NA	11	NA	41	NA	22	NA	57.8599	NA	8	no	59.1	yes	1	yes	NA	NA	3	yes	yes	yes	yes	yes	yes	yes
Validate data	1	0	2750	79	female	0	0	25	762	0	0	0	25	762	22.2137	75	54	57	NA	8	9	33	NA	14	NA	7	NA	32	NA	24	NA	46.696	NA	6	no	36.3	no	1	no	NA	NA	3	yes	no	yes	no	no	no	yes
Validate data	1	1	2770	57	male	0	0	61	1868	0	0	0	61	1868	24.5351	140	70	53	NA	11	10	40	NA	22	NA	7.5	NA	28	NA	15	NA	26.0172	NA	6.5	no	30.4	no	0	no	NA	NA	1	no	no	no	no	no	no	yes
Validate data	1	1	2772	69	female	0	0	65	1977	0	1	1	24	736	26.9274	120	60	60	NA	12	12	33	NA	17	NA	7	NA	19	NA	11	NA	19.375	NA	5	no	29	no	0	no	NA	NA	3	yes	no	no	yes	no	yes	yes
Validate data	1	1	2773	79	male	0	0	65	1978	0	1	1	22	675	26.2773	140	70	58	NA	8	8	32	NA	18	NA	8	NA	24	NA	25	NA	63.6878	NA	5	no	30.3	no	0	no	NA	NA	3	yes	no	yes	yes	yes	yes	no
Validate data	1	0	2778	42	male	0	0	59	1825	0	0	0	59	1825	22.9926	121	102	77	NA	7	8	12	NA	11	NA	6	NA	32	NA	17	NA	50.8065	NA	4	no	39	yes	0	no	NA	NA	2	no	no	no	no	no	no	yes
Validate data	1	1	2782	47	male	0	0	4	124	0	0	0	4	124	35.0621	130	80	64	NA	8	9	28	NA	12	NA	6.5	NA	41	NA	25	NA	29.7587	NA	6	no	38	no	0	no	NA	NA	3	yes	yes	yes	no	no	no	yes
Validate data	1	0	2784	58	male	0	0	53	1632	0	1	1	45	1388	30.8642	135	80	72	NA	7	7	33	NA	9	NA	10	NA	30	NA	12	NA	46.0132	NA	6.5	no	31	no	0	no	NA	NA	1	no	yes	no	yes	no	no	yes
Validate data	1	1	2785	63	male	0	0	62	1900	0	0	0	62	1900	21.2963	136	72	55	NA	8	9	47	NA	13	NA	9.5	NA	27	NA	21	NA	34.6708	NA	5.5	no	24	no	0	no	NA	NA	1	no	no	no	no	yes	no	no
Validate data	1	1	2787	77	male	0	0	12	385	0	0	0	12	385	25.9516	120	80	56	NA	7	8	43	NA	11	NA	7	NA	31	NA	19	NA	54.734	NA	7.5	no	30	no	0	no	NA	NA	3	yes	no	yes	yes	yes	no	yes
Validate data	1	0	2793	63	male	0	0	27	834	0	0	0	27	834	26.8745	99	58	58	NA	8	8	27	NA	16	NA	10.5	NA	34	NA	17	NA	37.6611	NA	7	no	27	no	1	no	NA	NA	4	yes	no	yes	no	yes	no	no
Validate data	1	1	2799	66	male	0	0	66	2016	0	1	1	58	1783	26.4355	130	80	66	NA	9	9	37	NA	14	NA	11	NA	30	NA	12	NA	15.9807	NA	#NULL!	NA	26	no	0	no	NA	NA	2	no	no	yes	yes	yes	yes	yes
Validate data	1	0	2800	48	male	0	0	26	799	0	0	0	26	799	26.0351	118	80	79	NA	4	6	24	NA	25	NA	9	NA	31	NA	15	NA	39.456	NA	4.5	no	27	no	0	no	NA	NA	1	no	no	no	no	no	no	yes
Validate data	1	1	2816	80	male	0	0	26	797	0	1	1	0	18	32.9067	121	65	57	NA	8	8	49	NA	16	NA	10	NA	44	NA	39	NA	35.2907	NA	7.5	no	38	no	0	no	NA	NA	2	no	yes	yes	yes	no	yes	yes
Validate data	1	0	2821	68	female	0	0	53	1618	0	1	1	18	551	25.9695	130	70	75	NA	8	8	25	NA	25	NA	6	NA	32	NA	25	NA	52.4683	NA	#NULL!	NA	64	yes	0	no	NA	NA	1	no	no	no	yes	yes	yes	yes
Validate data	1	1	2826	77	male	0	0	61	1886	0	0	0	61	1886	34.7178	105	54	63	NA	7	10	28	NA	15	NA	7	NA	22	NA	17	NA	31.7556	NA	5	no	44	yes	0	no	NA	NA	2	no	yes	yes	yes	no	yes	yes
Validate data	1	0	2836	42	male	0	0	124	3795	0	1	1	54	1648	33.6327	#NULL!	#NULL!	61	NA	7	8	18	NA	20	NA	7	NA	24	NA	19	NA	49.1314	NA	7	no	28	no	1	no	NA	NA	2	no	yes	no	no	no	no	yes
Validate data	1	1	2838	83	male	0	0	36	1096	0	0	0	36	1096	23.0546	161	93	47	NA	12	12	35	NA	12	NA	8	NA	26	NA	31	NA	52.151	NA	6.5	no	52	yes	0	no	NA	NA	4	yes	no	yes	yes	yes	no	yes
Validate data	1	1	2847	64	male	0	0	15	473	0	1	1	7	217	25.5354	114	61	66	NA	7	7	32	NA	11	NA	8	NA	30	NA	18	NA	44.6193	NA	7	no	27	no	1	no	NA	NA	2	no	no	no	yes	no	yes	yes
Validate data	1	0	2855	69	male	0	0	43	1318	0	1	1	23	702	39.6825	117	83	68	NA	9	9	35	NA	10	NA	5.5	NA	33	NA	26	NA	48.8372	NA	5	no	66	yes	1	no	NA	NA	3	yes	yes	yes	yes	yes	yes	yes
Validate data	1	1	2856	72	male	0	0	62	1893	0	1	1	20	631	28.0557	127	75	63	NA	9	9	26	NA	15	NA	7	NA	29	NA	15	NA	61.667	NA	5.5	no	51	yes	1	yes	NA	NA	3	yes	no	no	yes	no	yes	no
Validate data	1	0	2857	58	female	0	0	29	900	0	0	0	29	900	21.2585	98	56	75	NA	8	8	17	NA	12	NA	6	NA	24	NA	13	NA	69.6235	NA	4.5	no	28	no	0	no	NA	NA	1	no	no	no	no	no	no	yes
Validate data	1	0	2858	41	male	0	0	5	181	0	0	0	5	181	29.2839	99	63	76	NA	8	13	33	NA	16	NA	10	NA	26	NA	43	NA	141.012	NA	11.5	no	48	yes	0	no	NA	NA	1	no	no	no	yes	no	no	yes
Validate data	1	0	2866	53	female	0	0	58	1791	0	0	0	58	1791	20.227	100	65	58	NA	5	6	20	NA	11	NA	4.5	NA	36	NA	17	NA	31.612	NA	4.5	no	36	no	0	no	NA	NA	2	no	no	no	no	no	no	no
Validate data	1	1	2873	58	male	1	1	9	293	1	0	1	9	293	25.6173	130	65	65	NA	9	9	35	NA	22	NA	7.5	NA	27	NA	14	NA	54.2432	NA	6	no	48	yes	1	no	NA	NA	2	no	no	yes	yes	no	yes	yes
Validate data	1	1	2878	61	male	0	0	60	1838	0	0	0	60	1838	28.4055	121	70	57	NA	12	8	36	NA	34	NA	8	NA	24	NA	12	NA	35.5433	NA	5	no	21	no	0	no	NA	NA	2	no	no	no	yes	no	yes	yes
Validate data	1	1	2883	68	male	0	0	121	3688	0	1	1	28	859	21.7993	118	60	71	NA	9	7	38	NA	17	NA	7	NA	26	NA	14	NA	49.6978	NA	6.5	no	39	yes	0	no	NA	NA	4	yes	no	no	yes	yes	yes	no
Validate data	1	0	2885	64	male	0	0	31	943	0	0	0	31	943	29.98	157	75	56	NA	12	12	17	NA	10	NA	6	NA	41	NA	19	NA	#NULL!	NA	6.5	no	78.8	yes	0	no	NA	NA	2	no	yes	NA	yes	no	no	yes
Validate data	1	1	2889	64	female	0	0	49	1514	0	0	0	49	1514	23.2434	127	89	42	NA	11	10	42	NA	14	NA	7.5	NA	17	NA	8	NA	10.9091	NA	3	no	25.68	no	0	no	NA	NA	1	no	no	no	yes	no	yes	yes
Validate data	1	0	2891	78	female	0	0	53	1616	0	1	1	6	191	25.7117	130	80	40	NA	14	16	57	NA	13	NA	6.5	NA	27	NA	38	NA	72.3164	NA	7.5	no	55	yes	0	yes	NA	NA	4	yes	no	yes	yes	yes	no	yes
Validate data	1	1	2896	85	male	0	0	38	1160	0	0	0	38	1160	23.8751	102	65	54	NA	13	9	47	NA	13	NA	8	NA	51	NA	24	NA	30.8849	NA	4.5	no	45	yes	0	yes	NA	NA	3	yes	no	yes	yes	no	yes	yes
Validate data	1	1	2898	76	male	0	0	48	1483	0	0	0	48	1483	29.2184	125	80	64	NA	10	8	23	NA	26	NA	9	NA	34	NA	20	NA	22.7774	NA	4.5	no	17.88	no	0	no	NA	NA	2	no	no	no	yes	no	no	yes
Validate data	1	0	2908	72	female	0	0	61	1873	0	1	1	2	88	24.9909	121	74	78	NA	7	9	11	NA	20	NA	3.5	NA	24	NA	24.2	NA	42.0285	NA	2	no	56	yes	0	no	NA	NA	1	no	no	no	yes	no	no	no
Validate data	1	1	2917	59	male	0	0	67	2069	0	1	1	8	264	26.5432	114	79	51	NA	12	10	40	NA	20	NA	12.5	NA	19	NA	9	NA	11.1719	NA	4	no	28.3	no	0	no	NA	NA	1	no	no	no	yes	no	yes	yes
Validate data	1	1	2919	49	male	0	0	32	974	0	0	0	32	974	26.2346	122	97	55	NA	10	10	17	NA	13	NA	11.5	NA	28	NA	30.5	NA	80.5456	NA	11	no	23	no	0	no	NA	NA	1	no	no	yes	no	no	no	yes
Validate data	1	1	2926	53	female	0	0	69	2121	0	0	0	69	2121	36.738	87	41	59	NA	7	8	19	NA	11	NA	5.5	NA	28	NA	15	NA	26.7773	NA	6	no	47.2	yes	0	no	NA	NA	3	yes	yes	yes	yes	yes	yes	yes
Validate data	1	1	2928	79	female	0	0	51	1568	0	0	0	51	1568	22.4913	130	59	52	NA	9	9	38	NA	19	NA	4	NA	32	NA	17.2	NA	46.1908	NA	#NULL!	NA	21	no	0	no	NA	NA	4	yes	no	yes	yes	no	no	no
Validate data	1	1	2929	59	female	0	0	6	193	0	1	1	4	124	36.1988	155	85	55	NA	10	6	39	NA	19	NA	9	NA	30	NA	12	NA	22.1134	NA	3	no	24.9	no	0	no	NA	NA	4	yes	yes	yes	yes	yes	yes	no
Validate data	1	1	2933	77	male	1	1	30	925	1	1	1	8	254	27.3797	107	66	71	NA	10	8	36	NA	16	NA	6.5	NA	40	NA	19	NA	48.9207	NA	5	no	44	yes	1	yes	NA	NA	2	no	no	yes	yes	no	yes	yes
Validate data	1	1	2939	78	male	1	1	58	1789	1	1	1	14	449	23.4221	120	60	57	NA	10	10	26	NA	17	NA	7.5	NA	25	NA	26	NA	47.4394	NA	5	no	43	yes	1	no	NA	NA	3	yes	no	no	yes	yes	yes	yes
Validate data	1	1	2940	71	female	1	1	32	989	1	0	1	32	989	29.6665	#NULL!	#NULL!	59	NA	10	9	18	NA	14	NA	6.5	NA	29	NA	19	NA	49.0048	NA	7	no	59	yes	1	yes	NA	NA	2	no	yes	no	yes	yes	yes	no
Validate data	1	0	2942	42	male	1	1	19	604	1	1	1	12	383	28.1394	95	60	92	NA	7	9	16	NA	10	NA	4.5	NA	14	NA	24	NA	116.54	NA	4	no	41.9	yes	1	no	NA	NA	2	no	no	yes	no	no	yes	yes
Validate data	1	0	2944	51	male	0	0	40	1222	0	0	0	40	1222	24.3911	125	105	60	NA	9	11	13	NA	11	NA	6	NA	46	NA	26	NA	72.3555	NA	4	no	32.8	no	0	no	NA	NA	4	yes	no	yes	yes	no	no	yes
Validate data	1	1	2953	48	male	0	0	66	2012	0	1	1	8	250	24.8356	79	53	59	NA	7	8	33	NA	10	NA	7.5	NA	31	NA	21	NA	36.8487	NA	6	no	46	yes	0	no	NA	NA	4	yes	no	no	yes	no	no	yes
Validate data	1	0	2966	84	male	1	1	38	1161	1	1	1	10	314	26.9274	122	76	71	NA	8	13	30	NA	10	NA	8	NA	26	NA	33	NA	40.9027	NA	6	no	25	no	1	yes	NA	NA	4	yes	no	yes	yes	yes	yes	yes
Validate data	1	0	2967	79	female	0	0	67	2049	0	0	0	67	2049	25.1532	115	65	71	NA	9	10	26	NA	15	NA	10	NA	23	NA	9.3	NA	69.6496	NA	3	no	27.4	no	0	no	NA	NA	2.5	yes	no	no	yes	no	yes	yes
Validate data	1	0	2970	89	male	0	0	22	670	0	1	1	4	148	27.7177	166	78	47	NA	9	10	33	NA	16	NA	9.5	NA	17	NA	10	NA	25.6138	NA	4	no	25	no	0	no	NA	NA	3	yes	no	no	yes	yes	yes	yes
Validate data	1	0	2989	63	female	0	0	48	1484	0	0	0	48	1484	26.2336	166	80	63	NA	5	8	46	NA	24.4	NA	11	NA	13	NA	7	NA	11.0566	NA	12	no	14	no	0	no	NA	NA	1	no	no	no	NA	NA	no	no
Validate data	1	1	2996	60	male	0	0	37	1152	0	1	1	2	75	27.7634	#NULL!	#NULL!	54	NA	11	10	38	NA	20	NA	9	NA	27	NA	18	NA	27.648	NA	3.5	no	32	no	0	no	NA	NA	3	yes	no	NA	NA	NA	NA	no
Validate data	1	1	2997	70	male	0	0	63	1936	0	0	0	63	1936	23.3341	119	70	68	NA	8	6	29	NA	9	NA	7.5	NA	37	NA	18	NA	49.0664	NA	5.5	no	72	yes	0	no	NA	NA	3	yes	no	yes	yes	yes	no	no
Validate data	1	1	3005	82	male	0	0	19	583	0	0	0	19	583	22.0932	140	90	64	NA	13	12	21	NA	16.5	NA	6	NA	30	NA	15	NA	28.8607	NA	3	no	46	yes	0	no	NA	NA	4	yes	no	no	yes	no	NA	yes
Validate data	1	0	3014	57	male	0	0	51	1556	0	0	0	51	1556	28.6508	113	73	68	NA	7	7	28	NA	16	NA	9	NA	44	NA	32	NA	51.3264	NA	4.5	no	32	no	0	no	NA	NA	3	yes	no	no	yes	no	no	yes
Validate data	1	0	3021	23	male	0	0	69	2100	0	0	0	69	2100	19.2395	101	67	87	NA	9	10	24	NA	21	NA	7.5	NA	35	NA	19	NA	88.9302	NA	7	no	32	no	1	no	NA	NA	3	yes	no	no	no	no	no	yes
Validate data	1	1	3027	70	male	0	0	62	1913	0	1	1	57	1763	30.9617	140	70	53	NA	12	10	47	NA	21	NA	8.5	NA	18	NA	16	NA	34.5706	NA	5	no	26	no	0	no	NA	NA	1	no	yes	no	yes	no	yes	no
Validate data	1	1	3033	71	male	1	1	29	894	0	1	1	13	413	26.897	110	60	52	NA	8	10	24	NA	9	NA	7.5	NA	46	NA	10	NA	19.5376	NA	6	no	28	no	0	no	NA	NA	2	no	no	yes	yes	no	yes	yes
Validate data	1	1	3051	65	male	0	0	49	1504	0	1	1	5	164	28.0863	136	80	62	NA	7	6	40	NA	14	NA	6.5	NA	56	NA	10	NA	17.1953	NA	7.5	no	25	no	0	no	NA	NA	2	no	no	no	yes	no	yes	yes
Validate data	1	1	3057	56	male	0	0	30	926	0	0	0	30	926	24.0882	98	70	70	NA	9	9	25	NA	17	NA	9	NA	26	NA	12	NA	60.9549	NA	3.5	no	39	yes	0	no	NA	NA	2	no	no	yes	yes	no	yes	yes
Validate data	1	1	3066	72	male	0	0	65	1996	0	1	1	45	1383	24.2215	135	70	65	NA	16	8	42	NA	25	NA	9.5	NA	27	NA	15	NA	39.2329	NA	3.5	no	34	no	0	no	NA	NA	3	yes	no	yes	yes	yes	no	yes
Validate data	1	1	3070	75	male	1	1	28	862	1	1	1	6	208	27.7778	151	87	56	NA	8	8	16	NA	9	NA	5	NA	56	NA	39	NA	65.2723	NA	9.2	no	55	yes	1	no	NA	NA	3	yes	no	yes	yes	no	yes	yes
Validate data	1	0	3081	34	male	0	0	58	1778	0	1	1	3	119	24.6914	113	85	72	NA	8	8	22	NA	15	NA	4.5	NA	35	NA	22	NA	32.5583	NA	5	no	39	yes	0	no	NA	NA	2	no	no	no	yes	no	yes	yes
Validate data	1	0	3091	48	male	0	0	57	1750	0	0	0	57	1750	29.2184	114	69	76	NA	9	8	26	NA	29	NA	9	NA	61	NA	16	NA	28.1368	NA	6	no	30	no	0	no	NA	NA	1	no	no	no	no	no	no	yes
Validate data	1	1	3099	75	male	0	0	53	1621	0	1	1	1	53	22.4712	139	69	67	NA	8	9	31	NA	18	NA	11	NA	24	NA	15	NA	32.0833	NA	4.8	no	26	no	0	no	NA	NA	3	yes	no	no	yes	no	yes	yes
[truncated: 50 more columns]
